# Supplementary material for: Crystal structure and Hirshfeld surface analysis of a Schiff base: (Z)-6-[(5-chloro-2-meth­oxy­anilino)methyl­idene]-2-hy­droxy­cyclo­hexa-2,4-dien-1-one
Source: Acta Crystallogr E Crystallogr Commun. 2019 Feb 12;75(Pt 3):362–6. doi: 10.1107/S2056989019002123 (PMC6399700; doi:10.1107/S2056989019002123)
Supplement: Supplementary file 1 [file e-75-00362-sup1.cif]

##############################################################################
#                                                                            #
# This CIF contains the data in a paper accepted for publication in          #
# Acta Crystallographica Section E. It conforms to the requirements of       #
# Notes for Authors for Acta Crystallographica Section E, and has been       #
# peer reviewed under the auspices of the IUCr Commission on Journals.       #
#                                                                            #
# Full details of the Crystallographic Information File format               #
# are given in the paper "The Crystallographic Information File (CIF):       #
# a New Standard Archive File for Crystallography" by S. R. Hall, F. H.      #
# Allen and I. D. Brown [Acta Cryst. (1991), A47, 655-685].                  #
#                                                                            #
# The current version of the core CIF dictionary is obtainable from          #
# ftp://ftp.iucr.org/pub/cif_core.dic.                                       #
#                                                                            #
# Software is freely available for graphical display of the structure(s)     #
# in this CIF. For information consult the CIF software page                 #
# http://www.iucr.org/resources/cif/software.                                #
#                                                                            #
# This file may be used for bona fide research purposes within the           #
# scientific community so long as proper attribution is given to the journal # 
# article from which it was obtained.                                        #
#                                                                            #
##############################################################################
data_I
_audit_creation_method     SHELXL-2014/6
_journal_date_recd_electronic     2019-01-16
_journal_date_accepted     2019-02-07
_journal_name_full     'Acta Crystallographica, Section E'
_journal_year     2019
_journal_volume     75
_journal_issue      3
_journal_page_first     362
_journal_page_last     366
_journal_paper_category     GO
_journal_paper_doi     10.1107/S2056989019002123
_journal_coeditor_code     YK2119
_publ_contact_author_name     'Igor O. Fritsky'
_publ_contact_author_address
;
O. O. Bohomolets National Medical University Department of General Chemistry,
Shevchenko Blvd. 13, 01601 Kiev, Ukraine,
;
_publ_contact_author_email
                  'ifritsky@univ.kiev.ua,sibeld@gantep.edu.tr,necmid@omu.edu.tr'
_publ_contact_author_fax     '+380 44 2393393'
_publ_contact_author_phone     '+380 44 2393393'
_publ_section_title
;\
Crystal structure and Hirshfeld surface analysis of a Schiff base:
(<i>Z</i>)-6-[(5-chloro-2-methoxyanilino)methylidene]-2-hydroxycyclohexa-2,4-\
dien-1-one
;
loop_
    _publ_author_name
    _publ_author_footnote
    _publ_author_address
    'Demir Kanmazalp, Sibel' .
;
Gaziantep University, Technical Sciences, 27310, Gaziantep,
Turkey
;
    'Do\^gan, Onur Erman ' .
;
Ondokuz May\?is University, Faculty of Arts and Sciences,
Department of Chemistry, 55139, Kurupelit, Samsun, Turkey
;
    'Ta\,sdemir, Volkan' .
;
Science Research and Applied Center, Van Yuzuncu Yil University,
65080, Van, Turkey
;
    'Dege, Necmi' .
;
Ondokuz May\?is University, Faculty of Arts and Sciences,
Department of Physics, 55139, Kurupelit, Samsun, Turkey
;
    'A\^gar, Erbil' .
;
Ondokuz May\?is University, Faculty of Arts and Sciences,
Department of Chemistry, 55139, Kurupelit, Samsun, Turkey
;
    'Fritsky, Igor O.' .
;
Department of Chemistry, Taras Shevchenko National University of Kyiv,
Volodymyrska 64/13, 01601 Kyiv, Ukraine
;
_publ_section_synopsis
;
The title compound, C~14~H~12~ClNO~3~, adopts the keto--enamine tautomeric
form. In the crystal, molecules form stacks along the [001] direction. The
crystal packing is further stabilized by O---H...O and C---H...O hydrogen
bonds and C---H...Cl and C---H...\p contacts.
;
_chemical_name_systematic
;\
(<i>Z</i>)-6-[(5-Chloro-2-methoxyanilino)methylidene]-2-\
hydroxycyclohexa-2,4-dien-1-one
;
_chemical_name_common     ?
_chemical_formula_moiety     'C14 H12 Cl N O3'
_chemical_formula_sum     'C14 H12 Cl N O3'
_chemical_formula_iupac     'C14 H12 Cl N O3'
_chemical_formula_weight     277.70
_chemical_melting_point     ?
_space_group_crystal_system     monoclinic
_space_group_name_H-M_alt     'P 21/c'
_space_group_name_Hall     '-P 2ybc'
loop_
    _space_group_symop_operation_xyz
    'x, y, z'
    '-x, y+1/2, -z+1/2'
    '-x, -y, -z'
    'x, -y-1/2, z-1/2'
_cell_length_a     14.7251(9)
_cell_length_b     14.4444(9)
_cell_length_c     6.1698(4)
_cell_angle_alpha     90
_cell_angle_beta     98.241(5)
_cell_angle_gamma     90
_cell_volume     1298.74(14)
_cell_formula_units_Z     4
_cell_measurement_reflns_used     8086
_cell_measurement_theta_min     1.40
_cell_measurement_theta_max     27.06
_cell_measurement_temperature     296(2)
_exptl_crystal_description     'irregular specimen'
_exptl_crystal_colour     'red'
_exptl_crystal_size_max     0.230
_exptl_crystal_size_mid     0.157
_exptl_crystal_size_min     0.090
_exptl_crystal_density_diffrn     1.420
_exptl_crystal_density_meas     ?
_exptl_crystal_density_method     ?
_exptl_crystal_F_000     576
_exptl_absorpt_coefficient_mu     0.297
_exptl_absorpt_correction_type     integration
_exptl_absorpt_process_details
;
(X-RED32; Stoe & Cie, 2002)
;
_exptl_absorpt_correction_T_min     0.9475
_exptl_absorpt_correction_T_max     0.9789
_diffrn_ambient_temperature     296(2)
_diffrn_source     'sealed X-ray tube, 12 x 0.4 mm long-fine focus'
_diffrn_radiation_type     MoK\a
_diffrn_radiation_wavelength     0.71073
_diffrn_measurement_device_type     'Stoe IPDS 2'
_diffrn_measurement_method     'rotation method'
_diffrn_detector_area_resol_mean     6.67
_diffrn_reflns_number     13658
_diffrn_reflns_av_R_equivalents     0.1147
_diffrn_reflns_av_unetI/netI     0.1005
_diffrn_reflns_theta_min     1.985
_diffrn_reflns_theta_max     26.000
_diffrn_reflns_theta_full     25.242
_diffrn_measured_fraction_theta_max     0.974
_diffrn_measured_fraction_theta_full     0.974
_diffrn_reflns_limit_h_min     -18
_diffrn_reflns_limit_h_max     18
_diffrn_reflns_limit_k_min     -17
_diffrn_reflns_limit_k_max     17
_diffrn_reflns_limit_l_min     -7
_diffrn_reflns_limit_l_max     7
_refine_special_details     ?
_reflns_number_total     2491
_reflns_number_gt     1120
_reflns_threshold_expression     'I > 2\s(I)'
_refine_ls_structure_factor_coef     Fsqd
_refine_ls_matrix_type     full
_refine_ls_R_factor_all     0.1536
_refine_ls_R_factor_gt     0.0574
_refine_ls_wR_factor_gt     0.0801
_refine_ls_wR_factor_ref     0.1003
_refine_ls_goodness_of_fit_ref     0.901
_refine_ls_restrained_S_all     0.901
_refine_ls_number_reflns     2491
_refine_ls_number_parameters     181
_refine_ls_number_restraints     0
_refine_ls_hydrogen_treatment     mixed
_refine_ls_weighting_scheme     calc
_refine_ls_weighting_details
                      'w=1/[\s^2^(Fo^2^)+(0.0293P)^2^] where P=(Fo^2^+2Fc^2^)/3'
_atom_sites_solution_hydrogens     mixed
_atom_sites_solution_primary     direct
_atom_sites_solution_secondary     difmap
_refine_ls_shift/su_max     0.000
_refine_ls_shift/su_mean     0.000
_refine_diff_density_max     0.160
_refine_diff_density_min     -0.237
_refine_ls_extinction_method     none
_refine_ls_extinction_coef     .
loop_
    _atom_type_symbol
    _atom_type_description
    _atom_type_scat_dispersion_real
    _atom_type_scat_dispersion_imag
    _atom_type_scat_source
    'C' 'C' 0.0033 0.0016
                         'International Tables Vol C Tables 4.2.6.8 and 6.1.1.4'
    'H' 'H' 0.0000 0.0000
                         'International Tables Vol C Tables 4.2.6.8 and 6.1.1.4'
    'O' 'O' 0.0106 0.0060
                         'International Tables Vol C Tables 4.2.6.8 and 6.1.1.4'
    'Cl' 'Cl' 0.1484 0.1585
                         'International Tables Vol C Tables 4.2.6.8 and 6.1.1.4'
    'N' 'N' 0.0061 0.0033
                         'International Tables Vol C Tables 4.2.6.8 and 6.1.1.4'
_computing_data_collection
;
X-AREA (Stoe & Cie, 2002)
;
_computing_cell_refinement
;
X-AREA (Stoe & Cie, 2002)
;
_computing_data_reduction
;
X-RED (Stoe & Cie, 2002)
;
_computing_structure_solution
;
SHELXT (Sheldrick, 2015a)
;
_computing_structure_refinement
;
SHELXL2014 (Sheldrick, 2015b)
;
_computing_molecular_graphics
;
ORTEP-3 for Windows (Farrugia, 2012)
;
_computing_publication_material
;
WinGX (Farrugia, 2012)and PLATON (Spek, 2009)
;
loop_
    _atom_site_type_symbol
    _atom_site_label
    _atom_site_fract_x
    _atom_site_fract_y
    _atom_site_fract_z
    _atom_site_U_iso_or_equiv
    _atom_site_adp_type
    _atom_site_calc_flag
    _atom_site_occupancy
    _atom_site_disorder_assembly
    _atom_site_disorder_group
    Cl Cl01 0.49115(8) 0.36774(9) -0.2476(2) 0.1172(6) Uani d 1 . .
    O O1 0.11503(15) 0.37573(16) -0.0556(4) 0.0611(6) Uani d 1 . .
    O O2 0.10563(15) 0.50349(16) 0.4247(4) 0.0601(7) Uani d 1 . .
    O O3 0.0461(2) 0.5981(2) 0.7618(4) 0.0782(9) Uani d 1 . .
    N N1 0.2392(2) 0.46609(18) 0.2056(5) 0.0497(8) Uani d 1 . .
    C C1 0.3568(2) 0.4173(2) -0.0160(6) 0.0608(10) Uani d 1 . .
    H H1A 0.4026 0.4475 0.0774 0.073 Uiso calc 1 . .
    C C2 0.3782(2) 0.3706(2) -0.1958(6) 0.0606(10) Uani d 1 . .
    C C3 0.3124(2) 0.3262(2) -0.3362(6) 0.0583(10) Uani d 1 . .
    H H3A 0.3277 0.2961 -0.4592 0.070 Uiso calc 1 . .
    C C4 0.2231(2) 0.3264(2) -0.2937(6) 0.0540(9) Uani d 1 . .
    H H4 0.1780 0.2953 -0.3869 0.065 Uiso calc 1 . .
    C C5 0.2002(2) 0.3725(2) -0.1142(5) 0.0459(8) Uani d 1 . .
    C C6 0.2675(2) 0.4193(2) 0.0256(5) 0.0454(8) Uani d 1 . .
    C C7 0.2902(2) 0.5189(2) 0.3445(6) 0.0546(9) Uani d 1 . .
    H H7 0.3515 0.5266 0.3277 0.066 Uiso calc 1 . .
    C C8 0.2572(2) 0.5648(2) 0.5188(5) 0.0495(9) Uani d 1 . .
    C C9 0.1632(2) 0.5551(2) 0.5481(5) 0.0483(9) Uani d 1 . .
    C C10 0.1348(3) 0.6045(2) 0.7269(6) 0.0577(9) Uani d 1 . .
    C C11 0.1941(3) 0.6591(2) 0.8593(6) 0.0669(11) Uani d 1 . .
    H H11 0.1733 0.6919 0.9723 0.080 Uiso calc 1 . .
    C C12 0.2862(3) 0.6667(2) 0.8274(6) 0.0680(11) Uani d 1 . .
    H H12 0.3262 0.7037 0.9205 0.082 Uiso calc 1 . .
    C C13 0.3171(3) 0.6206(2) 0.6623(6) 0.0619(10) Uani d 1 . .
    H H13 0.3784 0.6257 0.6430 0.074 Uiso calc 1 . .
    C C14 0.0424(2) 0.3301(3) -0.1933(6) 0.0698(11) Uani d 1 . .
    H H00F 0.0378 0.3546 -0.3392 0.105 Uiso calc 1 . .
    H H14B -0.0144 0.3402 -0.1375 0.105 Uiso calc 1 . .
    H H14C 0.0548 0.2649 -0.1959 0.105 Uiso calc 1 . .
    H H3 0.016(3) 0.555(3) 0.685(8) 0.104(18) Uiso d 1 . .
    H H2 0.175(3) 0.461(3) 0.226(8) 0.130(17) Uiso d 1 . .
loop_
    _atom_site_aniso_label
    _atom_site_aniso_U_11
    _atom_site_aniso_U_22
    _atom_site_aniso_U_33
    _atom_site_aniso_U_12
    _atom_site_aniso_U_13
    _atom_site_aniso_U_23
    Cl01 0.0754(8) 0.1458(11) 0.1426(12) -0.0326(7) 0.0573(8) -0.0628(9)
    O1 0.0504(14) 0.0746(16) 0.0578(16) -0.0021(13) 0.0062(12) -0.0180(13)
    O2 0.0581(15) 0.0667(16) 0.0544(17) -0.0025(13) 0.0051(13) -0.0148(12)
    O3 0.077(2) 0.087(2) 0.074(2) 0.0025(16) 0.0234(17) -0.0277(16)
    N1 0.0535(19) 0.0501(19) 0.047(2) -0.0040(14) 0.0114(17) -0.0032(14)
    C1 0.063(3) 0.060(2) 0.061(3) -0.0134(17) 0.014(2) -0.0135(18)
    C2 0.061(2) 0.057(2) 0.068(3) -0.011(2) 0.025(2) -0.010(2)
    C3 0.073(3) 0.050(2) 0.056(3) 0.001(2) 0.019(2) -0.0059(19)
    C4 0.060(3) 0.048(2) 0.053(2) -0.0013(17) 0.005(2) -0.0097(17)
    C5 0.051(2) 0.043(2) 0.044(2) 0.0025(17) 0.0085(18) 0.0000(17)
    C6 0.055(2) 0.041(2) 0.041(2) -0.0018(16) 0.0093(19) -0.0023(15)
    C7 0.059(2) 0.052(2) 0.053(2) -0.0125(18) 0.010(2) -0.0031(19)
    C8 0.063(2) 0.042(2) 0.043(2) -0.0008(16) 0.0073(19) -0.0044(16)
    C9 0.067(2) 0.0347(19) 0.042(2) 0.0064(17) 0.004(2) -0.0009(16)
    C10 0.072(3) 0.050(2) 0.052(2) 0.007(2) 0.011(2) -0.0005(19)
    C11 0.093(3) 0.056(3) 0.053(3) 0.007(2) 0.015(2) -0.0073(19)
    C12 0.088(3) 0.058(2) 0.055(3) -0.011(2) 0.000(2) -0.015(2)
    C13 0.074(2) 0.054(2) 0.057(3) -0.010(2) 0.008(2) -0.0087(19)
    C14 0.053(2) 0.095(3) 0.060(3) -0.002(2) 0.002(2) -0.010(2)
_geom_special_details
;
 All esds (except the esd in the dihedral angle between two l.s. planes)
 are estimated using the full covariance matrix.  The cell esds are taken
 into account individually in the estimation of esds in distances, angles
 and torsion angles; correlations between esds in cell parameters are only
 used when they are defined by crystal symmetry.  An approximate (isotropic)
 treatment of cell esds is used for estimating esds involving l.s. planes.
;
loop_
    _geom_bond_atom_site_label_1
    _geom_bond_atom_site_label_2
    _geom_bond_site_symmetry_2
    _geom_bond_distance
    _geom_bond_publ_flag
    Cl01 C2 . 1.739(3) ?
    O1 C5 . 1.354(3) ?
    O1 C14 . 1.429(4) ?
    O2 C9 . 1.292(4) yes
    O3 C10 . 1.358(4) yes
    O3 H3 . 0.87(4) ?
    N1 C6 . 1.413(4) yes
    N1 C7 . 1.302(4) yes
    N1 H2 . 0.97(4) ?
    C1 C2 . 1.372(4) ?
    C1 C6 . 1.376(4) ?
    C1 H1A . 0.9300 ?
    C2 C3 . 1.363(5) ?
    C3 C4 . 1.379(4) ?
    C3 H3A . 0.9300 ?
    C4 C5 . 1.375(4) ?
    C4 H4 . 0.9300 ?
    C5 C6 . 1.393(4) ?
    C7 C8 . 1.408(4) yes
    C7 H7 . 0.9300 ?
    C8 C9 . 1.429(4) yes
    C8 C13 . 1.410(5) yes
    C9 C10 . 1.426(4) yes
    C10 C11 . 1.359(5) yes
    C11 C12 . 1.402(5) yes
    C11 H11 . 0.9300 ?
    C12 C13 . 1.349(4) yes
    C12 H12 . 0.9300 ?
    C13 H13 . 0.9300 ?
    C14 H00F . 0.9600 ?
    C14 H14B . 0.9600 ?
    C14 H14C . 0.9600 ?
loop_
    _geom_angle_atom_site_label_1
    _geom_angle_atom_site_label_2
    _geom_angle_atom_site_label_3
    _geom_angle_site_symmetry_1
    _geom_angle_site_symmetry_3
    _geom_angle
    _geom_angle_publ_flag
    C5 O1 C14 . . 117.9(3) ?
    C10 O3 H3 . . 113(3) ?
    C7 N1 C6 . . 126.1(3) ?
    C7 N1 H2 . . 116(3) ?
    C6 N1 H2 . . 118(3) ?
    C2 C1 C6 . . 119.8(3) ?
    C2 C1 H1A . . 120.1 ?
    C6 C1 H1A . . 120.1 ?
    C3 C2 C1 . . 121.4(3) ?
    C3 C2 Cl01 . . 118.9(3) ?
    C1 C2 Cl01 . . 119.7(3) ?
    C2 C3 C4 . . 119.2(3) ?
    C2 C3 H3A . . 120.4 ?
    C4 C3 H3A . . 120.4 ?
    C5 C4 C3 . . 120.4(3) ?
    C5 C4 H4 . . 119.8 ?
    C3 C4 H4 . . 119.8 ?
    O1 C5 C4 . . 125.1(3) ?
    O1 C5 C6 . . 115.0(3) ?
    C4 C5 C6 . . 119.9(3) ?
    C1 C6 C5 . . 119.3(3) ?
    C1 C6 N1 . . 123.7(3) ?
    C5 C6 N1 . . 117.0(3) ?
    N1 C7 C8 . . 123.3(3) ?
    N1 C7 H7 . . 118.3 ?
    C8 C7 H7 . . 118.3 ?
    C7 C8 C13 . . 119.7(3) ?
    C7 C8 C9 . . 119.8(3) ?
    C13 C8 C9 . . 120.4(3) ?
    O2 C9 C10 . . 120.3(3) ?
    O2 C9 C8 . . 123.2(3) ?
    C10 C9 C8 . . 116.5(3) ?
    O3 C10 C11 . . 119.6(3) ?
    O3 C10 C9 . . 118.9(4) ?
    C11 C10 C9 . . 121.4(3) ?
    C10 C11 C12 . . 120.8(3) ?
    C10 C11 H11 . . 119.6 ?
    C12 C11 H11 . . 119.6 ?
    C13 C12 C11 . . 120.3(4) ?
    C13 C12 H12 . . 119.8 ?
    C11 C12 H12 . . 119.8 ?
    C12 C13 C8 . . 120.5(3) ?
    C12 C13 H13 . . 119.7 ?
    C8 C13 H13 . . 119.7 ?
    O1 C14 H00F . . 109.5 ?
    O1 C14 H14B . . 109.5 ?
    H00F C14 H14B . . 109.5 ?
    O1 C14 H14C . . 109.5 ?
    H00F C14 H14C . . 109.5 ?
    H14B C14 H14C . . 109.5 ?
loop_
    _geom_torsion_atom_site_label_1
    _geom_torsion_atom_site_label_2
    _geom_torsion_atom_site_label_3
    _geom_torsion_atom_site_label_4
    _geom_torsion_site_symmetry_1
    _geom_torsion_site_symmetry_2
    _geom_torsion_site_symmetry_3
    _geom_torsion_site_symmetry_4
    _geom_torsion
    _geom_torsion_publ_flag
    C6 C1 C2 C3 . . . . 0.3(6) ?
    C6 C1 C2 Cl01 . . . . -179.7(3) ?
    C1 C2 C3 C4 . . . . -1.5(6) ?
    Cl01 C2 C3 C4 . . . . 178.6(3) ?
    C2 C3 C4 C5 . . . . 1.3(5) ?
    C14 O1 C5 C4 . . . . -1.8(5) ?
    C14 O1 C5 C6 . . . . 179.2(3) ?
    C3 C4 C5 O1 . . . . -178.8(3) ?
    C3 C4 C5 C6 . . . . 0.1(5) ?
    C2 C1 C6 C5 . . . . 1.0(5) ?
    C2 C1 C6 N1 . . . . -179.5(3) ?
    O1 C5 C6 C1 . . . . 177.8(3) ?
    C4 C5 C6 C1 . . . . -1.2(5) ?
    O1 C5 C6 N1 . . . . -1.7(4) ?
    C4 C5 C6 N1 . . . . 179.3(3) ?
    C7 N1 C6 C1 . . . . 5.8(5) ?
    C7 N1 C6 C5 . . . . -174.7(3) ?
    C6 N1 C7 C8 . . . . 179.0(3) ?
    N1 C7 C8 C13 . . . . 179.9(3) ?
    N1 C7 C8 C9 . . . . -0.6(5) ?
    C7 C8 C9 O2 . . . . 2.0(5) ?
    C13 C8 C9 O2 . . . . -178.5(3) ?
    C7 C8 C9 C10 . . . . -179.3(3) ?
    C13 C8 C9 C10 . . . . 0.1(5) ?
    O2 C9 C10 O3 . . . . -1.5(5) ?
    C8 C9 C10 O3 . . . . 179.8(3) ?
    O2 C9 C10 C11 . . . . 179.8(3) ?
    C8 C9 C10 C11 . . . . 1.2(5) ?
    O3 C10 C11 C12 . . . . 179.7(3) ?
    C9 C10 C11 C12 . . . . -1.7(6) ?
    C10 C11 C12 C13 . . . . 0.9(6) ?
    C11 C12 C13 C8 . . . . 0.4(6) ?
    C7 C8 C13 C12 . . . . 178.6(3) ?
    C9 C8 C13 C12 . . . . -0.9(5) ?
loop_
    _geom_hbond_atom_site_label_D
    _geom_hbond_atom_site_label_H
    _geom_hbond_atom_site_label_A
    _geom_hbond_site_symmetry_A
    _geom_hbond_distance_DH
    _geom_hbond_distance_HA
    _geom_hbond_distance_DA
    _geom_hbond_angle_DHA
    C7 H7 Cl01 3_665 0.93 2.88 3.737(3) 154
    C14 H14B O3 3_566 0.96 2.59 3.295(4) 131
    O3 H3 O2 3_566 0.87(4) 2.00(4) 2.780(4) 148(4)
    N1 H2 O2 . 0.97(4) 1.82(4) 2.598(3) 136(4)
    C3 H3A Cg1 4_565 0.93 2.73 3.463(3) 136
_shelx_space_group_comment
;
The symmetry employed for this shelxl refinement is uniquely defined
by the following loop, which should always be used as a source of
symmetry information in preference to the above space-group names.
They are only intended as comments.
;
_shelx_estimated_absorpt_T_min     ?
_shelx_estimated_absorpt_T_max     ?
_shelx_hkl_file
;
   0   0  -2 1417.46   21.70
   0   0   2 1447.92   22.91
   0   0  -2 1331.62   29.95
   0   0  -4  155.63   10.33
   0   0  -4  137.66   13.84
   0   0   4  160.52    9.96
   0   0  -6   17.23    9.52
   0   0   6   30.27    9.96
   0   0  -6   16.76   19.24
   0   1  -1    2.70   14.17
   0  -1   1    0.49   13.66
   0   1  -1    0.97   15.69
   0  -1  -1    0.41   12.42
   0  -1   1    3.35   16.18
   0   1   1    0.18   12.87
   0   1  -2    1.29   12.02
   0  -1   2   -0.45   11.78
   0   1   2    2.67    9.87
   0  -1  -2    0.91   10.18
   0  -1   2    6.49   11.20
   0   1  -2   -3.27   11.19
   0   1  -3    9.48    9.94
   0  -1   3    3.51    9.29
   0  -1  -3    1.46    9.29
   0  -1  -3    0.39   12.72
   0   1  -3    1.33   10.92
   0   1   3   -2.40    9.26
   0  -1   3    3.13   12.18
   0   1   4   42.33    8.96
   0  -1  -4   43.35    9.18
   0   1  -4   39.97   12.22
   0  -1  -4   39.07   10.80
   0   1  -4   31.31    9.46
   0  -1   4   49.05    9.04
   0  -1  -5    5.48   11.72
   0  -1  -5   11.12   14.35
   0   1  -5   13.53   14.09
   0  -1   5   15.97   11.15
   0   1  -5    6.04    9.63
   0   1   5   12.21    8.94
   0  -1  -6    3.87   18.15
   0  -1   6    3.89    9.73
   0   1   6    3.54   12.02
   0  -1  -6    4.65   10.56
   0   1  -6   -2.69   12.45
   0   1   7    1.85   13.45
   0  -1   7    5.79   13.03
   0   1  -7   11.56   13.37
   0  -1  -7   -2.33   13.26
   0   2   0 1941.52   33.28
   0  -2   0 1775.70   32.14
   0  -2   1  408.93   18.46
   0   2  -1  404.31   18.43
   0   2  -1  434.22   17.41
   0  -2   1  437.03   17.84
   0   2   1  445.97   17.24
   0  -2  -1  461.36   17.27
   0  -2  -2  355.91   13.47
   0  -2   2  354.11   15.69
   0  -2   2  373.67   14.34
   0   2  -2  320.53   14.79
   0   2   2  393.40   13.66
   0   2  -2  346.86   15.51
   0   2  -3    3.63   10.22
   0   2  -3   10.75   10.27
   0  -2  -3   10.02    9.03
   0  -2   3    1.15   10.67
   0  -2   3    1.20    9.85
   0   2   3    0.79    9.04
   0  -2  -4   38.77   10.73
   0  -2   4   46.26   12.15
   0   2  -4   47.74    9.35
   0   2   4   39.86    8.38
   0   2  -4   38.82   11.28
   0  -2   4   43.49    8.65
   0  -2  -4   49.44   10.58
   0   2  -5    1.65   12.36
   0   2   5   11.65    9.03
   0  -2   5   -5.81    9.28
   0  -2  -5    1.52   12.66
   0  -2  -5    0.80    9.45
   0   2  -5   -6.07   12.05
   0   2  -6   11.39   10.21
   0   2   6   -4.82    9.10
   0  -2  -6    4.24   16.50
   0  -2   6    4.66    9.72
   0  -2  -6   11.96   10.38
   0   2   7    6.72   10.53
   0   2  -7    2.84   13.66
   0  -2   7    9.30   10.95
   0  -2  -7   -2.81   13.69
   0   3  -1 1695.85   24.97
   0   3  -1 1921.83   25.90
   0  -3   1 1898.03   25.70
   0   3   1 1952.93   25.99
   0  -3  -1 1904.62   25.44
   0  -3   1 1606.28   22.35
   0   3  -2  182.69   12.92
   0   3   2  203.32   11.30
   0  -3   2  207.92   12.90
   0   3  -2  199.23   12.89
   0  -3   2  201.25   11.52
   0  -3  -2  201.03   11.44
   0   3  -3    1.44   10.47
   0  -3   3   -2.72   12.21
   0  -3   3    3.19   10.34
   0   3   3   -2.20    8.85
   0   3  -3    4.48   10.48
   0  -3  -3    4.23    8.72
   0   3  -4   56.83   11.38
   0  -3   4   52.34   11.39
   0   3   4   45.51    9.11
   0   3  -4   49.35   10.04
   0  -3   4   48.41    9.15
   0  -3  -4   59.26    8.58
   0   3   5   24.35   11.35
   0   3  -5   19.99   11.53
   0  -3  -5   23.24   12.71
   0  -3   5   25.68    9.22
   0  -3  -5   15.56    9.68
   0   3  -5   12.16   10.45
   0   3  -6    3.39   10.54
   0  -3  -6   -4.13    9.17
   0  -3   6    8.85   11.32
   0   3   6   10.67    9.44
   0  -3  -6    6.31   15.44
   0  -3  -7    3.71   11.04
   0   3  -7    4.66   11.23
   0   3   7    0.30   10.79
   0  -3   7    2.74   10.95
   0  -4   0 5894.49   39.47
   0   4   0 6361.48   39.70
   0  -4   0 6790.17   40.31
   0  -4  -1 1397.29   21.20
   0  -4   1 1375.49   18.50
   0   4  -1 1248.38   21.08
   0  -4   1 1227.69   20.93
   0  -4  -1 1426.70   21.37
   0   4   2  759.88   15.08
   0   4  -2  701.47   15.25
   0  -4   2  698.28   15.61
   0  -4   2  724.20   15.56
   0  -4  -2  804.09   15.34
   0   4  -2  638.51   15.37
   0  -4  -3  109.56   11.32
   0   4   3  102.83   11.13
   0  -4   3  113.45   10.36
   0  -4   3   95.16   11.34
   0   4  -3  102.76   10.91
   0   4  -3   98.26   10.81
   0   4  -4   79.21   11.60
   0  -4   4   70.07   11.51
   0   4  -4   58.48   10.97
   0  -4  -4   78.32    9.31
   0   4   4   68.31    9.18
   0  -4   4   66.94    9.45
   0  -4   5   82.12   10.17
   0  -4  -5   69.26   13.64
   0  -4   5   65.75   12.22
   0   4  -5   67.63   10.30
   0   4   5   68.67    9.94
   0  -4  -5   74.40   10.37
   0   4  -6   -5.71   11.12
   0  -4  -6    7.19   11.65
   0  -4  -6    0.31   15.27
   0   4   6   13.72   11.93
   0  -4   6    5.94   10.63
   0   4  -7   13.80   11.72
   0   4   7    6.26   13.66
   0  -4   7   12.49   11.07
   0  -4  -7   -0.37   11.13
   0  -5  -1  628.35   14.76
   0  -5  -1  590.58   15.28
   0   5  -1  566.02   15.25
   0  -5   1  523.95   15.57
   0  -5   1  620.32   14.66
   0  -5   2   71.09    9.65
   0   5  -2   76.73    9.34
   0   5  -2   63.76   11.67
   0  -5  -2   73.65    9.68
   0   5   2   63.83   10.30
   0  -5   2   73.04   11.66
   0   5   3   71.35    9.11
   0   5  -3   61.81    8.76
   0   5  -3   61.32   10.57
   0  -5   3   67.41   10.12
   0  -5  -3   84.88    9.06
   0  -5   3   65.63   10.80
   0  -5  -4   25.07    8.78
   0  -5   4   14.00   11.00
   0   5   4   22.81    8.89
   0   5  -4   14.41   10.20
   0  -5   4   24.26   10.44
   0   5  -4   26.90   10.79
   0   5   5   19.08    9.43
   0  -5  -5   26.28   11.41
   0  -5   5   19.84   10.24
   0  -5   5   16.88   12.06
   0   5  -5   17.01   10.20
   0   5   6    4.10    9.61
   0  -5  -6    5.58    9.71
   0  -5   6    1.64   12.51
   0  -5   6   13.41   10.58
   0   5  -6   -1.02   11.16
   0  -5  -6    6.57   14.12
   0  -5   7   -7.96   12.08
   0  -5  -7    2.97   11.14
   0  -5  -7    1.23   22.21
   0   5   7    2.06   10.73
   0   5  -7   -7.88   12.39
   0  -5  -7    2.12   22.31
   0  -6   0  339.96   13.69
   0  -6   0  386.68   10.18
   0   6   0  397.63   13.21
   0  -6   1  168.60   10.72
   0  -6  -1  169.01   11.21
   0  -6   1  169.68   12.17
   0   6  -1  158.07   11.56
   0  -6  -1  183.50   11.88
   0  -6   2  306.74   13.02
   0  -6   2  338.87   11.63
   0  -6  -2  365.90   12.49
   0   6  -2  297.57   12.48
   0  -6  -2  361.18   11.77
   0  -6   3   16.04   10.52
   0  -6   3    3.10   10.24
   0   6   3    8.79    8.67
   0   6  -3   14.70   10.13
   0  -6  -3    6.52    8.47
   0  -6  -4  184.42   10.05
   0   6   4  189.29   11.80
   0  -6   4  186.70   10.98
   0   6  -4  166.30   11.58
   0  -6   4  166.46   10.15
   0  -6   5   58.44   12.16
   0   6  -5   56.81   10.33
   0  -6   5   67.24   10.05
   0   6   5   59.92    9.43
   0  -6  -5   58.45    9.86
   0   6  -6   11.87   10.49
   0  -6   6    8.62   12.34
   0  -6  -6    3.90   12.46
   0   6   6   -3.15   10.27
   0  -6   6   11.56   10.65
   0  -6  -6   11.60   12.57
   0  -6  -6    1.00   12.53
   0   6   7    8.59   11.21
   0  -6   7    6.67   11.64
   0  -6  -7    4.44   11.11
   0  -6  -7    5.34   19.44
   0   6  -7   -0.43   12.24
   0  -6  -7    6.98   19.92
   0  -7   1    8.86    7.13
   0   7  -1    4.79    6.94
   0  -7   1    3.37    9.38
   0  -7  -1   11.14   10.53
   0   7  -2  409.02   12.59
   0  -7  -2  462.54   11.91
   0  -7  -2  499.36   12.61
   0  -7   2  423.18   12.78
   0  -7   2  471.97   11.85
   0  -7   3   11.67    8.82
   0  -7  -3   10.08    9.46
   0  -7   3   16.14   10.51
   0   7  -3   13.62   10.52
   0  -7  -4   84.66    9.73
   0  -7   4   77.53   10.40
   0  -7   4   75.49    9.15
   0   7   4   82.67    9.98
   0   7  -4   53.99   10.51
   0  -7  -5   -0.77    9.52
   0   7   5   -4.74    9.32
   0  -7   5    1.81    9.89
   0   7  -5   -0.15   10.57
   0  -7   5    3.01    9.67
   0   7   6    9.39    9.82
   0  -7   6   -4.40   10.99
   0  -7  -6   -0.99   10.53
   0  -7   6   -5.64   12.49
   0   7  -6    5.20   10.94
   0  -7  -6    3.06   12.24
   0  -7  -7    7.74   11.42
   0  -7   7    1.08   12.08
   0  -7  -7   -2.16   17.01
   0  -7  -7    0.23   18.50
   0   7  -7   15.45   12.38
   0   7   7   -0.57   11.45
   0   8   0  142.44   10.49
   0  -8   0  150.69    9.04
   0  -8   0  135.38   11.37
   0  -8   1  125.34   10.81
   0   8  -1  144.85   10.21
   0  -8  -1  153.13   10.72
   0  -8   1  153.05    9.76
   0  -8  -1  156.88    9.45
   0  -8   2  118.08    9.45
   0   8  -2  117.09   10.88
   0  -8  -2  132.62   10.56
   0  -8   2  105.37   11.15
   0  -8  -2  118.89   10.12
   0  -8  -3   41.51   10.03
   0  -8  -3   41.61    9.31
   0   8  -3   34.12   10.49
   0  -8   3   44.65    8.69
   0  -8   3   34.97   10.94
   0  -8   4   20.96    8.97
   0  -8   4   21.93   10.14
   0   8  -4   14.94   10.07
   0  -8  -4   20.39    9.29
   0  -8  -5    8.54    9.34
   0  -8   5   10.45    7.46
   0   8  -5   10.65   10.39
   0   8   5    7.37    9.55
   0  -8   5   11.77    9.83
   0  -8  -6   37.00   10.65
   0  -8   6   21.87   13.03
   0  -8  -6   30.41   13.23
   0  -8   6   32.01   11.37
   0   8   6   25.90   10.39
   0   8  -6   15.23   11.46
   0  -9  -1   13.91    8.93
   0  -9   1    8.64   10.33
   0  -9  -1   -2.79   10.03
   0   9  -1    5.90    9.87
   0  -9   1    8.01    8.84
   0  -9  -2   28.91   10.28
   0  -9  -2   17.95    9.65
   0  -9   2    9.41   10.70
   0  -9   2   19.52    8.99
   0   9  -2   13.89    7.50
   0  -9   3   97.28    9.40
   0   9  -3   91.11   10.51
   0  -9   3  107.29   10.89
   0  -9  -3  114.32    9.98
   0  -9  -3  107.70   10.28
   0  -9   4    1.46    8.97
   0  -9   4    3.64    9.93
   0  -9  -4    1.83    9.56
   0   9  -4   -1.51   10.30
   0  -9  -4    0.43    9.14
   0  -9   5   19.92   10.62
   0   9  -5    3.84   10.73
   0  -9  -5    2.26   11.67
   0  -9  -5    0.00    9.94
   0  -9  -5    1.82    9.81
   0  -9   5    0.50    9.83
   0  -9   6    5.55   11.04
   0  -9  -6    3.08   13.03
   0  -9   6   12.72   11.45
   0  -9  -6    8.48   11.13
   0   9  -6   -2.55   11.38
   0  10   0    9.22    9.66
   0 -10   0  -11.03   10.29
   0 -10   0   -0.49    8.88
   0 -10   1   24.50    9.30
   0 -10  -1   15.72    9.10
   0 -10  -1   23.48   10.42
   0 -10   1   12.87   10.86
   0  10  -1   20.13   10.39
   0 -10  -2   11.78    8.97
   0 -10   2    3.02    9.34
   0 -10  -2   -6.61   10.37
   0  10  -2    4.25   10.04
   0 -10  -2   -7.97    9.71
   0 -10   2    3.44   10.28
   0 -10   3   27.42    7.87
   0 -10  -3   38.25    9.83
   0  10  -3   34.96    9.98
   0 -10  -3   38.66    9.62
   0 -10   3   36.66    9.62
   0 -10  -3   39.66   11.14
   0  10  -4    8.85   10.48
   0 -10   4    0.58   10.70
   0 -10  -4   -2.28    9.61
   0 -10   4    8.29   11.58
   0 -10  -4    0.27    9.00
   0 -10  -4   13.98   10.36
   0  10  -5    3.24   10.33
   0 -10   5    7.49   10.14
   0 -10   5   -7.14   10.54
   0 -10  -5    0.38   10.41
   0 -10  -5    9.35   10.46
   0 -10  -5   -0.15   12.50
   0 -10   6   10.51   11.57
   0 -10  -6    3.45   11.41
   0  10  -6    8.60   11.48
   0 -10   6    5.43   11.43
   0 -10  -6   -6.37   11.29
   0 -10  -6   10.38   11.15
   0 -11   1    6.55    8.74
   0  11  -1    6.06    9.65
   0 -11  -1    3.97    8.70
   0 -11  -1    1.31    9.91
   0 -11   1   -1.64   10.21
   0 -11  -2    9.53    9.90
   0 -11  -2   16.48    9.15
   0 -11  -2   15.32    9.01
   0 -11   2    3.01   10.45
   0  11  -2    1.49   10.13
   0 -11   2    4.18    8.99
   0 -11   3   35.54   10.93
   0  11  -3   37.88   10.59
   0 -11  -3   57.12    9.12
   0 -11  -3   34.58   10.08
   0 -11  -3   51.11    9.69
   0 -11   3   53.43    9.54
   0 -11  -4    0.95   10.47
   0  11  -4   -2.23   10.48
   0 -11   4    7.05   11.91
   0 -11  -4   10.44    9.06
   0 -11  -4    7.45   10.28
   0 -11   4   11.72   10.27
   0 -11  -5   -2.35   10.42
   0  11  -5   -9.72   10.96
   0 -11  -5   -3.81   12.54
   0 -11   5    7.47   10.64
   0 -11   5   20.24   11.22
   0 -11  -5   10.23   10.98
   0 -11   6    2.32   12.27
   0 -11  -6   -1.14   11.58
   0 -11  -6   18.53   12.15
   0 -11  -6    7.27   11.65
   0  11  -6   14.05    8.76
   0 -11   6    6.77   14.45
   0 -12   0    4.73   10.05
   0 -12   0    9.17    8.86
   0  12   0   22.18    9.43
   0  12  -1    8.44    6.91
   0 -12  -1    0.72    8.87
   0 -12   1    4.44    9.05
   0 -12  -1   16.66   10.20
   0 -12   1   -1.18   10.13
   0  12  -2   12.03   10.15
   0 -12  -2   24.80    9.18
   0 -12  -2    7.36   10.23
   0 -12   2    9.97   10.49
   0 -12   2    5.55    9.36
   0 -12  -2    5.30    9.19
   0 -12   3   48.93   10.75
   0 -12   3   53.78    9.84
   0 -12  -3   38.20    9.95
   0 -12  -3   47.21    9.82
   0  12  -3   45.93   10.56
   0 -12  -3   48.49   10.69
   0 -12  -4  -13.36   10.82
   0 -12  -4    6.69   10.10
   0  12  -4    0.22   10.79
   0 -12   4    4.08   10.07
   0 -12  -4   -0.94   11.73
   0 -12   4    3.81   10.70
   0  12  -5    3.42   11.21
   0 -12  -5    2.22   10.60
   0 -12   5    9.21   10.94
   0 -12  -5   -5.34   11.38
   0 -12  -5   12.52   10.94
   0 -12   5    5.61   11.45
   0  13  -1   -5.26   10.02
   0 -13   1   12.45    9.51
   0 -13  -1   -3.97   10.55
   0 -13  -1   18.07    9.30
   0 -13   1    7.87   10.29
   0 -13  -1   13.83    9.79
   0 -13   2  100.13   10.65
   0 -13   2  121.59    7.46
   0 -13  -2  117.16   11.10
   0 -13  -2  122.07   10.05
   0 -13  -2  104.17   10.33
   0  13  -2  108.57   10.46
   0 -13  -3    4.82   10.12
   0  13  -3    0.58   10.78
   0 -13  -3   -0.26   10.58
   0 -13   3    5.73   10.00
   0 -13  -3    9.22    9.80
   0 -13   3   -9.99   10.85
   0  13  -4   -2.51   10.82
   0 -13   4   -0.37    9.95
   0 -13  -4    4.68   12.71
   0 -13   4   20.07   10.66
   0 -13  -4    4.99   11.25
   0 -13  -4   -2.00   10.98
   0 -13  -5    3.77   11.33
   0 -13   5    4.03   11.94
   0  13  -5   15.92   11.93
   0 -13  -5   12.16   11.21
   0 -13  -5    5.02   11.70
   0 -13   5   22.00   10.63
   0  14   0   -0.20    9.89
   0 -14   0    9.18   10.39
   0 -14   0    6.25    9.30
   0 -14   1   20.65    9.44
   0 -14  -1   11.02    7.43
   0 -14  -1   -0.11    9.45
   0  14  -1    6.09   10.06
   0 -14  -1    1.25    9.92
   0 -14   1   12.77   10.22
   0 -14  -2   81.61   10.62
   0  14  -2   96.10   10.66
   0 -14  -2   72.72   10.36
   0 -14   2   78.72   10.13
   0 -14  -2   93.96    7.46
   0 -14   2   73.89   11.00
   0  14  -3    3.94    7.59
   0 -14  -3    8.81   10.78
   0 -14   3    9.17    7.83
   0 -14   3    2.72   10.28
   0 -14  -3   15.42   10.38
   0 -14  -3    5.98   10.33
   0 -14  -4    4.69   11.54
   0 -14  -4    4.71   13.01
   0 -14  -4   -0.21   11.04
   0 -14   4   -9.67   11.93
   0 -14   4    5.87   10.73
   0  14  -4    2.48   11.34
   0 -15  -1    6.47   10.54
   0 -15   1   11.38   10.97
   0 -15  -1    8.11   10.17
   0 -15   1   10.50    7.12
   0  15  -1    7.81   10.42
   0 -15  -1    1.35    7.54
   0 -15  -2   18.56   10.88
   0 -15   2   13.90   10.31
   0 -15  -2   16.15   10.54
   0 -15  -2   30.55   10.50
   0 -15   2   10.70   10.97
   0  15  -2   26.15   10.91
   0 -15  -3    6.46   11.39
   0 -15  -3    4.91   10.69
   0 -15  -3   -4.82   10.90
   0 -15   3    7.64   11.21
   0 -15   3    3.25   10.54
   0  15  -3   -7.94   11.34
   0  15  -4    2.23   12.05
   0 -15  -4   -2.73   11.80
   0 -15   4    0.56   12.06
   0 -15  -4   -1.76   11.88
   0 -15   4   -0.74   11.54
   0 -15  -4   -0.08   11.14
   0 -16   0   13.24   10.08
   0  16   0   22.54   10.96
   0 -16   0   -3.18   11.03
   0 -16   1   23.05   11.03
   0 -16   1   10.92   10.14
   0 -16  -1    5.33   10.36
   0 -16  -1    9.42    7.70
   0 -16  -1   17.41   10.48
   0  16  -1   -6.52   10.78
   0 -16  -2    6.02   10.65
   0 -16  -2   11.17   10.85
   0 -16   2    7.15    8.30
   0 -16   2   15.94   10.35
   0 -16  -2   11.74   11.00
   0  16  -2    3.64   11.28
   0 -16   3    8.52   11.54
   0 -16  -3    1.76   11.32
   0  16  -3   -4.38   11.60
   0 -16  -3   -2.46   12.13
   0 -16  -3   -2.60   11.19
   0 -16   3   14.59   12.26
   0 -17  -1   14.51   11.00
   0 -17  -1   18.07    7.88
   0 -17   1   20.88    8.21
   0  17  -1   18.67    8.08
   0 -17   1   16.86   11.05
   0 -17  -1   16.82    7.94
   0 -17  -2   -4.55   11.54
   0 -17   2    5.37   11.43
   0 -17   2    7.57   11.83
   0  17  -2    3.02   11.59
   0 -17  -2    8.68   11.01
   0 -17  -2  -12.28   11.18
   0 -18   0   15.88   11.86
   0 -18   0    2.05   11.38
   0 -18  -1   20.01   11.69
  -1   0   7    6.75   10.75
   1   0  -7    0.78   20.25
   1   0  -7   -5.03   11.04
  -1   0   5   10.44    9.01
   1   0  -5    8.41    9.70
   1   0  -5    2.73   11.39
   1   0  -3   10.74   10.23
  -1   0   3   14.97    9.35
   1   0  -3    2.26   10.63
   1   0  -1    3.99   12.88
   1   0  -1    5.61   13.82
  -1   0   1    5.86   13.74
   1   0   1    6.70   16.41
  -1   0  -1    0.52   13.69
   1   0   3    0.78    8.64
  -1   0  -3    1.66   11.33
  -1   0  -3    4.91   15.26
  -1   0  -5   12.30    9.43
   1   0   5  -10.05   11.35
   1   0   7    1.12   10.54
  -1   0  -7   15.17   10.82
   1   1  -7   -4.68   10.82
  -1  -1   7   -0.21   10.88
   1  -1  -7    2.78   20.27
  -1   1   7    9.49   11.02
   1  -1  -7    8.41   11.09
   1   1  -6    6.14   13.12
  -1   1   6  -11.30   11.87
   1  -1  -6    1.00   14.35
   1  -1  -6   10.37    9.90
   1   1  -6    6.96   10.74
  -1  -1   6   -3.01    9.89
   1   1  -5    4.39    9.59
  -1  -1   5    9.15    9.03
   1  -1  -5    7.22   11.05
   1   1  -5    3.21   11.34
   1  -1  -5   -8.80    9.73
  -1   1   5    4.71    8.81
   1  -1  -4   39.32   10.90
  -1  -1   4   21.29    8.96
  -1   1   4   35.80    8.49
   1   1  -4   27.38   11.13
   1  -1  -4   31.45   11.21
   1   1  -4   28.23    9.43
   1   1  -3  131.45   11.32
  -1   1   3  148.27   10.60
  -1  -1   3  143.42   11.81
   1  -1  -3  149.92   12.13
   1   1  -3  139.57   11.97
   1  -1  -3  143.00   10.88
  -1  -1   3  140.15   10.92
  -1   1   2   93.62   11.52
  -1  -1   2   93.63   12.66
   1  -1  -2   89.08   11.87
   1   1  -2   83.15   12.78
   1   1  -2  100.48   12.79
  -1  -1   2   93.00   12.13
  -1  -1   1 1251.13   26.05
   1   1  -1 1149.88   24.61
  -1  -1   1 1242.56   25.02
  -1   1   1 1308.32   25.36
   1   1  -1 1229.33   25.89
   1  -1  -1 1269.48   25.37
  -1  -1   0  299.93   20.65
  -1  -1   0  241.05   21.75
   1   1   0  273.83   20.00
   1  -1   0  288.47   21.11
   1   1   0  234.52   21.56
   1   1   1  313.49   20.33
  -1   1  -1  253.64   17.67
  -1  -1  -1  302.76   24.22
   1  -1   1  279.95   17.94
  -1  -1  -1  298.77   17.98
   1  -1   1  289.86   21.62
  -1  -1  -2   18.45    9.78
  -1   1  -2   11.62   11.51
   1  -1   2   15.67   13.65
  -1   1  -2   13.90   15.21
   1   1   2   17.31   11.33
   1  -1   2   19.27   12.94
  -1   1  -3   29.49   12.37
   1  -1   3   34.73    8.93
  -1  -1  -3   32.09    8.76
  -1   1  -3   26.64   14.71
   1   1   3   28.26    8.36
  -1  -1  -3   30.31   14.35
   1   1   4    2.30    8.74
  -1  -1  -4   -0.34   11.71
  -1  -1  -4    2.56   15.45
  -1   1  -4   10.41   11.83
  -1   1  -4    2.55   12.92
   1  -1   4    7.10    8.78
  -1  -1  -5    4.48    9.67
  -1   1  -5    1.16    9.58
   1   1   5   -4.94    9.18
   1  -1   5    2.48    9.22
  -1   1  -6   15.22   12.87
  -1  -1  -6    1.69   10.22
   1   1   6    5.76    9.65
   1  -1   6    6.42    9.84
  -1   1  -7    7.75   11.15
   1   1   7    7.08   10.75
  -1  -1  -7   10.06   11.18
   1  -1   7   15.25   13.41
  -1   2   7   -0.26   10.77
   1  -2  -7    6.75   13.54
   1  -2  -7    0.73   20.03
  -1  -2   7  -11.39   11.02
   1   2  -7   12.16   11.52
   1   2  -6    2.27   13.79
   1  -2  -6   -0.18   13.83
  -1   2   6    4.38    9.71
  -1  -2   6   10.89    9.95
   1  -2  -6   -3.21   10.04
   1   2  -6   -2.27   10.00
   1   2  -5    9.30    9.70
  -1   2   5    5.24    9.11
   1  -2  -5    6.15    9.31
   1   2  -5    3.21   11.26
   1  -2  -5   10.04   11.21
  -1  -2   5   15.04    9.06
  -1   2   4    1.35    8.30
   1  -2  -4   -0.66   10.47
  -1  -2   4    0.23   10.36
   1  -2  -4    0.62    8.56
   1   2  -4    1.91   11.03
  -1  -2   4   13.19    9.17
   1   2  -4    4.68    9.87
   1  -2  -3 1633.76   18.99
  -1  -2   3 1664.57   18.81
   1   2  -3 1573.13   19.14
  -1   2   3 1600.77   18.63
  -1  -2   3 1505.39   21.25
   1   2  -3 1585.38   22.71
  -1   2   2   -0.57   10.26
   1   2  -2    3.07   12.52
   1  -2  -2    0.52   10.29
   1   2  -2    2.86    9.13
  -1  -2   2   -2.07    9.64
  -1  -2   2    9.14   11.85
   1   2  -1    2.55   11.70
  -1   2   1    2.48   12.95
  -1  -2   1    6.74   12.03
   1  -2  -1    2.50   12.77
  -1  -2   1    4.92   16.01
   1   2  -1    0.94   11.75
  -1   2   0  196.40   17.32
   1   2   0  190.89   15.86
   1   2   0  162.23   17.01
   1  -2   0  199.56   16.78
  -1  -2   0  188.64   16.00
  -1  -2   0  167.43   17.22
   1  -2   1 5999.54   51.67
   1   2   1 6248.73   52.64
  -1   2  -1 5115.23   43.44
   1  -2   1 5248.13   44.52
  -1  -2  -1 6061.88   51.56
  -1  -2  -1 5814.03   53.10
   1  -2   2   10.25   10.77
   1  -2   2    9.48   11.14
  -1   2  -2    4.16   11.53
   1   2   2    4.87   11.52
  -1  -2  -2    6.41    9.25
  -1   2  -3  116.37   13.97
   1  -2   3  124.35   10.55
  -1  -2  -3  115.34   11.22
   1   2   3  117.43   10.80
   1  -2   3  109.44   14.18
  -1   2  -3  112.41   12.79
   1   2   4   -0.75   10.91
   1  -2   4    5.36    8.81
  -1  -2  -4    1.34    9.32
  -1  -2  -4    4.75   12.74
  -1   2  -4   -1.00    9.29
   1  -2   5   61.67    9.62
  -1  -2  -5   57.48   20.27
  -1  -2  -5   64.97    9.46
   1   2   5   60.57    9.45
  -1   2  -5   49.88   10.23
  -1  -2  -6   32.37   10.19
  -1   2  -6   30.42   10.28
   1  -2   6   44.18   10.76
   1   2   6   37.33   12.57
  -1  -2  -7   -1.18   10.81
   1  -2   7    2.82   10.96
  -1   2  -7    9.14   11.53
   1   2   7    8.98   10.87
   1  -3  -7   12.45   11.18
   1  -3  -7   11.47   17.20
  -1  -3   7    4.29   11.25
   1   3  -7    1.47   11.68
  -1   3   7   12.89   10.84
   1   3  -6   18.77   10.29
   1   3  -6    2.21   13.63
   1  -3  -6    4.63   14.00
  -1  -3   6   17.53   12.15
  -1   3   6   -3.44    9.76
   1  -3  -6   13.70   10.23
   1   3  -5    7.89   11.46
  -1  -3   5   10.08    9.21
   1  -3  -5    7.04   10.92
  -1   3   5    7.98    9.06
   1  -3  -5   18.27    9.15
   1   3  -5    7.45    9.77
  -1  -3   4   34.79   10.63
  -1   3   4   29.77    8.37
   1   3  -4   25.20   10.38
  -1  -3   4   40.53   10.20
   1  -3  -4   28.36    8.19
   1   3  -4   24.29   11.13
  -1  -3   3    5.77    9.98
  -1   3   3    3.36    9.01
  -1  -3   3    4.56   10.20
   1   3  -3   -0.25   10.52
   1  -3  -3    3.49    9.06
   1   3  -3    1.34    8.41
  -1  -3   2  155.02   12.56
  -1   3   2  170.60   11.49
   1   3  -2  151.61   12.94
   1  -3  -2  177.97   11.42
  -1  -3   2  148.53   11.18
   1   3  -2  165.17   10.99
  -1  -3   1 2895.11   29.07
  -1   3   1 2920.98   29.90
  -1  -3   1 2624.02   29.96
   1  -3  -1 3009.62   29.64
   1   3  -1 2930.14   29.41
   1   3  -1 2403.42   29.25
  -1   3   0    2.64   14.82
  -1  -3   0    7.68   13.77
  -1  -3   0    2.67   13.39
   1   3   0    4.20   14.15
   1   3   0   -3.44    9.38
   1  -3   0    9.51   15.45
   1  -3   1 8118.87   48.09
   1  -3   1 9353.04   52.68
  -1  -3  -1 9226.02   55.19
  -1  -3  -1 9515.93   55.29
  -1  -3  -1 9999.00   55.80
  -1   3  -1 8134.77   47.77
  -1   3  -2   16.17   11.71
  -1  -3  -2   42.05    9.73
   1  -3   2   36.61   11.45
   1  -3   2   37.13   10.85
   1   3   2   38.39    9.67
  -1  -3  -3   19.93    8.69
   1  -3   3   15.69    9.76
   1  -3   3   21.60   10.90
  -1   3  -3   13.83   12.48
   1   3   3   26.71    8.14
   1  -3   4   12.29   11.54
  -1  -3  -4    4.43    9.12
  -1   3  -4    7.32    9.96
   1   3   4    4.19   10.81
   1  -3   4   10.35   10.83
  -1  -3  -5   81.83   15.22
   1  -3   5   83.74   10.19
  -1  -3  -5   91.66   11.96
  -1  -3  -5   75.17   13.85
   1   3   5   69.10   11.83
  -1   3  -5   64.63   10.72
   1  -3   6    4.81    9.71
  -1  -3  -6    7.43   10.38
  -1   3  -6    7.12   10.47
   1   3   6    0.52    9.92
  -1   3  -7   17.93   11.49
  -1  -3  -7    7.99   11.17
   1   3   7    8.93   10.82
   1  -3   7    7.63   11.27
   1  -4  -7   -3.06   17.17
   1  -4  -7   14.19   11.10
   1   4  -7    7.73   11.65
  -1  -4   7    9.68   11.11
  -1   4   7   -1.50   11.22
   1   4  -6    0.36   11.26
   1   4  -6    1.09   12.01
   1  -4  -6    1.35   10.38
  -1  -4   6   -9.23   10.78
   1  -4  -6    0.67   14.02
  -1   4   6    4.25   10.56
   1  -4  -5   42.01   12.06
  -1  -4   5   46.20   11.31
   1   4  -5   25.77   10.50
  -1   4   5   44.00    9.63
   1  -4  -5   45.64    9.56
   1   4  -5   32.49   11.75
  -1  -4   5   46.61    9.75
  -1  -4   4   17.34    9.76
  -1  -4   4   15.88    9.06
  -1   4   4    3.93    8.54
   1   4  -4   18.69    9.28
   1   4  -4   15.68   10.58
   1  -4  -4   10.29    8.50
  -1   4   3   -0.93    8.92
   1   4  -3    8.61    9.98
   1   4  -3  -11.29   10.18
  -1  -4   3   -0.84    7.03
   1  -4  -3    1.28    8.87
  -1  -4   3   -0.09    8.33
   1   4  -2   37.31    9.09
   1   4  -2   23.96   11.20
  -1  -4   2   35.33   11.45
  -1  -4   2   31.67    9.34
   1  -4  -2   26.14    9.69
  -1   4   2   34.97    9.94
  -1  -4   1 1026.57   20.01
   1  -4  -1 1354.67   20.65
   1   4  -1 1047.66   20.03
   1  -4  -1 1262.80   19.57
   1   4  -1 1230.04   19.32
  -1  -4   1 1248.58   19.68
   1  -4   0  241.07   16.36
  -1  -4   0  208.45   15.98
  -1   4   0  269.06   15.88
   1   4   0  251.53   13.71
  -1  -4   0  249.06   14.02
   1   4   0  249.18   14.95
  -1  -4  -1 3867.08   31.84
  -1  -4  -1 3946.57   32.99
   1  -4   1 3310.96   29.79
   1  -4   1 4029.45   31.90
  -1   4  -1 3390.47   29.56
  -1  -4  -1 3748.23   32.48
  -1  -4  -2   82.11    9.90
   1  -4   2   61.63   11.36
   1  -4   2   72.78    9.73
   1   4   2   71.74   10.15
  -1   4  -2   54.70   11.18
  -1   4  -3   60.99   10.38
   1  -4   3   66.84    9.80
   1   4   3   68.42    9.11
   1  -4   3   58.06    9.98
  -1  -4  -3   63.93    9.02
  -1  -4  -4    3.30    8.84
   1  -4   4    3.97   10.31
   1  -4   4   -7.22    8.52
   1   4   4    2.94    8.79
  -1   4  -4   11.06    9.40
  -1  -4  -5  116.27   14.11
   1  -4   5  111.42   10.56
  -1  -4  -5  136.44    9.85
  -1  -4  -5  112.59   15.22
  -1   4  -5  101.88   11.07
   1  -4   5  115.96   12.50
   1   4   5  117.40   10.45
   1  -4   6    3.65    9.56
  -1   4  -6   -4.16    9.54
  -1  -4  -6    2.10   20.63
  -1  -4  -6    2.43   21.86
  -1  -4  -6    5.56   11.85
   1   4   6    8.33   11.70
   1  -4   7    2.31   11.04
   1   4   7   -4.26   14.02
  -1  -4  -7   11.09   10.92
  -1   4  -7   13.44   11.17
  -1  -5   7    4.58   11.62
   1  -5  -7    7.65   11.61
   1   5  -7   14.94   11.70
  -1   5   7    1.58   10.85
   1  -5  -7    3.43   15.82
   1  -5  -6    3.58   10.31
   1   5  -6   -3.72   10.97
   1  -5  -6    1.15   12.49
  -1  -5   6    6.85   10.38
  -1   5   6    5.50    9.61
  -1  -5   6    2.97   12.51
  -1  -5   5   32.75   12.48
   1   5  -5   30.90    9.66
  -1   5   5   28.25    9.66
   1  -5  -5   32.99    9.64
  -1  -5   5   22.50    9.77
   1   5  -5   29.69   10.59
   1  -5  -4    6.40    9.16
   1   5  -4   16.37   10.60
  -1   5   4    1.73    8.54
  -1  -5   4    4.17    8.98
  -1  -5   4   19.01    9.98
   1   5  -4   14.98    7.69
  -1  -5   3   12.30    8.30
  -1  -5   3    5.05    7.20
   1  -5  -3   16.90    8.89
   1   5  -3   14.28   10.33
  -1   5   3    4.94    8.67
   1   5  -3   11.23    8.22
  -1   5   2   57.34   10.30
   1  -5  -2   51.15    9.67
   1   5  -2   37.42   11.09
  -1  -5   2   53.91    9.67
   1   5  -2   48.00    9.19
  -1  -5   2   47.27   11.04
  -1  -5   1  109.26   13.41
   1   5  -1  110.19   10.66
   1  -5  -1  113.66    9.02
   1   5  -1  107.80    9.22
  -1  -5   1  116.38   10.80
   1  -5  -1  117.69   11.40
  -1  -5   0  102.66   11.14
   1  -5   0  102.96   13.21
   1   5   0   99.87   12.89
  -1  -5   0   89.80   13.42
  -1   5   0  106.72    9.40
   1  -5   1  631.31   14.50
   1  -5   1  535.54   15.45
  -1  -5  -1  627.14   15.28
  -1  -5  -1  604.13   14.13
  -1   5  -1  593.53   15.33
  -1  -5  -2   73.48    9.93
   1  -5   2   74.55   11.42
  -1   5  -2   71.78   11.43
  -1  -5  -2   70.60    9.77
   1  -5   2   74.87    8.89
  -1  -5  -3   13.72    8.30
   1   5   3   14.73   10.45
   1  -5   3   13.01    9.70
   1  -5   3    7.44   10.54
  -1   5  -3    9.49    9.91
  -1   5  -4    8.11   10.71
  -1  -5  -4    0.95    8.59
   1   5   4    5.13    8.68
   1  -5   4    4.93    9.50
   1  -5   4   -0.43   10.78
   1  -5   5    2.03   11.65
   1  -5   5   -6.31   10.17
   1   5   5    5.24    8.98
  -1   5  -5    7.56   10.11
  -1  -5  -5    3.71   12.66
  -1  -5  -5   -8.36    9.35
  -1  -5  -6    5.27   15.48
  -1   5  -6   13.58   10.46
   1  -5   6    4.16   10.19
   1   5   6   10.15    9.97
  -1  -5  -6   13.81   10.03
  -1  -5  -6    6.90   17.02
   1  -5   7    1.28   10.89
   1   5   7   13.09   13.84
  -1   5  -7   12.37   11.48
  -1  -5  -7    6.54   14.16
   1  -6  -7   -0.59   13.68
   1  -6  -7    1.74   15.90
  -1   6   7    3.52   11.30
   1   6  -7    4.63   11.22
  -1  -6   7   14.63   11.76
   1  -6  -7    6.68   14.34
  -1  -6   6   -9.45   10.63
   1   6  -6    7.42   10.87
   1  -6  -6    2.34   10.28
  -1  -6   6    2.94   10.22
  -1   6   6   -6.00    9.95
   1  -6  -6    2.68   12.51
   1   6  -5   24.22   10.35
   1   6  -5   15.63    9.35
  -1  -6   5   14.57   12.15
  -1   6   5   12.73    9.49
   1  -6  -5   24.09    9.51
  -1  -6   5   19.12    9.64
   1  -6  -4   36.79    9.57
  -1   6   4   60.22    9.64
   1   6  -4   44.32    7.56
   1   6  -4   47.88    8.95
  -1  -6   4   51.85    8.94
  -1  -6   4   54.43   10.57
   1   6  -3  161.15    9.64
  -1   6   3  167.11   10.22
  -1  -6   3  148.94    9.61
   1   6  -3  132.09   11.16
   1  -6  -3  168.28    9.91
  -1  -6   3  151.33    8.20
  -1  -6   2   10.78    9.97
  -1  -6   2    8.57    9.25
   1   6  -2    3.05    8.71
   1   6  -2    2.96    7.00
   1  -6  -2   10.21    9.54
  -1  -6   1  199.14   12.25
   1  -6  -1  221.93   11.64
   1   6  -1  207.96   10.60
   1   6  -1  201.91   11.84
   1  -6  -1  211.30   11.25
  -1  -6   1  221.20    8.81
   1   6   0    3.80   10.49
  -1  -6   0   -1.45   11.22
  -1   6   0    3.70   10.45
  -1  -6   0   -3.35    9.40
   1  -6   0    3.45   10.79
   1   6   1  362.82   12.71
  -1   6  -1  319.08   12.81
   1  -6   1  288.42   12.90
   1  -6   1  347.41   11.84
  -1  -6  -1  336.92   11.99
  -1  -6  -1  349.45   12.93
   1  -6   2  658.66   13.42
  -1  -6  -2  628.78   13.83
  -1  -6  -2  664.17   13.29
  -1   6  -2  603.45   14.19
   1  -6   2  569.20   14.32
  -1  -6  -2  662.26   14.36
  -1  -6  -3  430.64   11.83
   1  -6   3  375.40   12.30
  -1   6  -3  336.96   12.78
   1  -6   3  355.43   11.61
   1   6   4    2.84    8.73
  -1  -6  -4    6.31    8.80
   1  -6   4    3.00   10.16
   1  -6   4    1.60    8.76
  -1   6  -4   -8.34   10.23
  -1  -6  -4   -1.94    8.65
   1  -6   5   -2.03   11.90
   1   6   5   -7.34    8.75
  -1  -6  -5    2.58    9.14
   1  -6   5    6.33    9.78
  -1  -6  -5    9.00   11.78
  -1   6  -5   12.82   10.61
  -1  -6  -6    4.52   13.95
  -1  -6  -6   -0.04   10.32
   1  -6   6    2.79   10.31
   1  -6   6    6.64   14.60
   1   6   6    1.34   10.31
  -1  -6  -6    1.61   14.62
  -1   6  -6    2.36   10.81
   1   6   7   -0.06   11.83
   1  -6   7   14.97   12.03
  -1   6  -7    8.12   11.68
  -1  -6  -7   -0.79   11.75
   1  -7  -7    7.80   14.17
   1  -7  -7    8.95   12.05
   1   7  -7    9.61   12.20
  -1   7   7   18.18   11.95
   1  -7  -7    2.01   14.19
  -1  -7   7    0.93   12.24
  -1  -7   6    5.10   12.42
  -1   7   6   -1.06    9.97
   1  -7  -6    3.42   10.33
  -1  -7   6    4.41   10.60
   1   7  -6   11.29   10.72
  -1   7   5   26.32   10.15
   1  -7  -5   16.09    9.52
  -1  -7   5   14.42   10.17
   1   7  -5    9.66   10.35
  -1  -7   5    8.15   11.70
  -1   7   4   10.44    9.32
   1   7  -4    0.46   10.22
  -1  -7   4   -6.28   10.09
   1   7  -4    5.40   10.06
   1  -7  -4    7.40    9.31
  -1  -7   4    4.79    8.76
   1   7  -3   37.41    8.35
  -1  -7   3   26.78    8.53
   1   7  -3   34.84   10.71
   1  -7  -3   25.81    9.62
  -1  -7   3   24.92   10.43
   1   7  -2  373.97   12.55
   1   7  -2  320.91    9.71
  -1  -7   2  370.76   12.77
  -1  -7   2  377.93   11.05
   1  -7  -2  379.80   11.25
   1  -7  -2  390.07   11.80
   1  -7  -1   17.34    9.68
  -1  -7   1    8.53    9.05
  -1  -7   1    9.06    9.91
   1  -7  -1   21.77   10.46
   1   7  -1    9.98    9.72
   1   7   0    7.76   10.10
  -1  -7   0   10.06    8.82
  -1   7   0    7.98    9.57
  -1  -7   0   14.48   11.37
   1  -7   0    5.89    9.97
   1  -7   1  117.28    9.87
  -1   7  -1  108.25   10.20
   1   7   1  123.88   12.76
  -1  -7  -1  117.40    7.51
  -1  -7  -1   96.38   11.22
   1  -7   1  102.51   11.55
  -1  -7  -2  314.60   11.08
  -1  -7  -2  335.62   10.86
  -1   7  -2  294.72   11.98
   1  -7   2  322.60   10.77
  -1  -7  -2  343.65   11.76
   1  -7   2  309.19   12.32
  -1   7  -3    3.02   10.81
  -1  -7  -3   10.15    8.45
  -1  -7  -3   15.69    8.56
   1  -7   3   11.82   10.86
  -1  -7  -3   11.19    9.08
   1  -7   3    4.89    8.72
  -1  -7  -4   35.52    9.31
   1  -7   4   33.49    9.03
  -1   7  -4   31.79   10.15
   1  -7   4   37.22   10.42
  -1  -7  -4   37.61   11.19
  -1  -7  -5   23.83   11.62
  -1   7  -5   29.15   10.24
   1  -7   5   19.06   11.73
   1   7   5   18.54    9.61
   1  -7   5   34.58   10.55
  -1  -7  -5   19.42    9.60
   1  -7   6   11.02   10.66
  -1   7  -6   16.76   10.52
  -1  -7  -6   -0.24   14.40
   1  -7   6   -0.03   14.75
   1   7   6   -9.12    9.91
  -1  -7  -6    3.27   12.56
   1   7   7    5.40   15.08
  -1  -7  -7   -2.73   22.32
  -1  -7  -7   -0.61   22.35
  -1   7  -7   27.13   12.33
  -1  -7  -7    2.95   14.69
   1   8  -6    7.99   10.70
  -1   8   6    5.60   10.74
   1  -8  -6   15.40   10.65
  -1  -8   6   11.73   11.13
  -1  -8   6   11.06   10.99
   1   8  -5    3.18   10.45
  -1  -8   5    4.49    9.65
   1  -8  -5    6.87    9.88
  -1   8   5   -0.86   10.06
  -1  -8   5   -5.68   10.17
   1   8  -4   49.17    7.61
  -1  -8   4   71.16    9.95
  -1  -8   4   58.07    8.92
   1  -8  -4   62.65    9.57
   1  -8  -3   22.24    9.60
  -1  -8   3   18.42    8.33
   1   8  -3   27.02   10.13
   1  -8  -3   19.78    9.63
  -1  -8   3   12.51   10.15
  -1  -8   2    0.35   10.30
   1  -8  -2    1.56    9.37
   1  -8  -2    2.21    9.62
  -1  -8   2    1.98    8.98
   1   8  -2    0.66   10.22
  -1  -8   1    9.41   10.40
   1  -8  -1    1.86    9.22
  -1  -8   1    1.43    8.71
   1  -8  -1    9.37    9.83
   1   8  -1   10.50   10.18
   1  -8   0    1.05    9.62
  -1  -8   0   20.10   10.14
  -1   8   0   -7.12    9.13
  -1  -8   0   12.42    8.41
   1   8   0   -0.68    9.88
  -1  -8  -1   86.68   10.23
   1   8   1   74.16    9.96
   1  -8   1   72.81   10.69
  -1  -8  -1   89.64    9.03
   1  -8   1   94.70    9.64
  -1   8  -1   93.75   10.13
  -1  -8  -2  592.45   12.52
  -1   8  -2  561.02   13.39
  -1  -8  -2  580.29   13.01
   1  -8   2  596.87   12.41
   1  -8   2  547.03   13.39
  -1  -8  -2  624.36   12.37
   1  -8   3    0.89    8.62
  -1  -8  -3    3.98    8.66
  -1  -8  -3    8.00    9.25
  -1   8  -3    4.38   10.27
  -1  -8  -3    2.96   10.34
   1  -8   3    4.94   10.89
  -1   8  -4    0.21   10.29
  -1  -8  -4    7.58    9.91
   1  -8   4   20.69    9.38
   1  -8   4   16.43    9.90
  -1  -8  -4   -0.04    9.66
  -1  -8  -4   19.39   10.29
  -1  -8  -5    8.43    9.45
  -1   8  -5   14.70   11.04
   1  -8   5    8.46   12.01
   1  -8   5    0.41   10.82
  -1  -8  -5   14.83    9.52
  -1   8  -6   -4.71   10.72
   1  -8   6    3.89   11.11
   1  -8   6    2.75   12.54
  -1  -8  -6    3.34   10.59
  -1  -8  -6    0.86   13.07
   1  -9  -6    7.40   11.29
  -1  -9   6    5.53   13.94
  -1  -9   6   12.11   11.12
   1   9  -6    7.03   11.45
   1   9  -5   -3.06   10.26
   1  -9  -5    9.00    9.57
  -1  -9   5   -1.79   10.00
  -1  -9   5    3.63   10.06
  -1  -9   4   23.70    9.68
   1  -9  -4   18.34    9.56
   1   9  -4   24.81   10.40
  -1  -9   4   23.66    7.52
   1  -9  -4   30.16    9.79
  -1  -9   3   38.24    9.77
  -1  -9   3   25.04   10.22
   1  -9  -3   22.53    9.40
   1  -9  -3   32.01   10.12
   1   9  -3   37.39    9.93
  -1  -9   2   41.40    7.65
   1  -9  -2   30.59   10.36
  -1  -9   2   35.62    9.60
   1   9  -2   34.38    7.31
   1  -9  -2   42.07    9.66
   1  -9  -1   28.09    6.61
  -1  -9   1   25.26   10.56
   1  -9  -1   43.34   10.02
  -1  -9   1   27.21    9.13
   1   9  -1   40.07   10.31
   1   9   0   -0.78    9.71
  -1   9   0    4.60   10.04
   1  -9   0    7.02    6.19
   1  -9   0    9.91   10.17
  -1  -9   0    2.38    6.23
  -1  -9   0    7.18   10.41
  -1  -9  -1    2.39    7.06
   1  -9   1   16.16    8.98
   1  -9   1   14.65   10.43
  -1  -9  -1    1.70    8.90
  -1   9  -1   11.97   10.11
   1   9   1   -0.29    9.59
   1  -9   2   -3.26    7.52
   1  -9   2    3.53    9.46
  -1   9  -2   18.20   10.21
  -1  -9  -2    1.44   10.21
  -1  -9  -2   14.34    8.92
  -1  -9  -2    4.62    8.97
  -1  -9  -3    9.42    9.61
  -1   9  -3   14.99   10.29
  -1  -9  -3   22.57    9.56
   1  -9   3   17.75   10.74
   1  -9   3   21.65    8.93
  -1  -9  -3   18.32    8.82
  -1   9  -4   15.40    9.99
   1  -9   4   -8.94   10.31
  -1  -9  -4    2.77    9.78
  -1  -9  -4    6.06   10.82
   1  -9   4    5.87   10.86
  -1  -9  -4   -0.42    9.72
  -1  -9  -5    8.25   12.65
  -1   9  -5    9.24    9.80
   1  -9   5    1.22   12.11
  -1  -9  -5    9.06   10.15
   1  -9   5   15.01   10.23
  -1  -9  -5    5.72    9.95
  -1   9  -6   16.09   11.51
   1  -9   6    9.89   13.48
  -1  -9  -6    3.26   11.00
  -1  -9  -6    9.62   11.07
  -1  -9  -6    8.29   13.13
   1  -9   6   14.04   11.44
  -1 -10   6   22.52   11.78
   1 -10  -6   20.40   10.70
   1 -10  -6    7.23   11.02
   1  10  -6    8.11   11.47
  -1 -10   6   26.01   13.89
   1 -10  -6    9.07   11.47
   1  10  -5   -4.73   10.84
   1 -10  -5    6.54   10.28
  -1 -10   5   -6.68   12.30
  -1 -10   5    9.58   10.46
   1 -10  -5    5.65   10.72
  -1 -10   4   16.44   10.57
   1  10  -4   28.46   10.32
  -1 -10   4    2.42    9.25
   1 -10  -4   17.02    9.98
   1 -10  -4    6.72    9.83
   1 -10  -3   93.67    9.98
  -1 -10   3  100.26    9.98
  -1 -10   3   73.34    7.96
   1  10  -3   88.30   10.31
   1 -10  -3   89.95    9.42
   1 -10  -2   52.44    9.41
  -1 -10   2   41.19    9.37
   1 -10  -2   54.49   10.60
   1  10  -2   27.64    9.95
  -1 -10   2   38.46   10.33
   1 -10  -1    3.99   10.23
   1 -10  -1   -0.20    9.14
  -1 -10   1   -6.26    8.70
   1  10  -1   13.19   10.36
  -1 -10   1    6.59   10.52
   1 -10   0   37.05    6.48
  -1 -10   0   36.42    9.25
  -1 -10   0   38.37   10.52
  -1  10   0   38.98   10.01
   1  10   0   46.56   10.21
   1 -10   0   40.04   10.32
   1 -10   1   83.40   11.17
  -1 -10  -1   80.39   10.99
  -1  10  -1  101.01   10.61
  -1 -10  -1  104.60    9.70
   1 -10   1  101.63    9.44
   1  10   1  101.75   10.79
   1 -10   2   25.23    9.51
  -1 -10  -2   20.27    8.41
  -1 -10  -2   20.94   10.29
  -1 -10  -2   24.51    9.94
   1 -10   2   19.10   10.44
  -1  10  -2   25.40    9.96
  -1 -10  -3  599.36   13.22
   1 -10   3  583.62   12.53
  -1 -10  -3  552.42   12.93
   1 -10   3  554.29   13.03
  -1 -10  -3  622.71   13.04
  -1  10  -3  571.78   12.95
  -1  10  -4   22.18   10.23
   1 -10   4   32.72    9.48
  -1 -10  -4   27.49    9.60
  -1 -10  -4   29.48    9.78
   1 -10   4   27.75   10.50
  -1 -10  -4   35.84   10.61
  -1 -10  -5   15.16   10.25
   1 -10   5    5.50   12.90
  -1  10  -5    1.69   10.42
  -1 -10  -5    4.80   10.86
  -1 -10  -5   16.85   10.56
   1 -10   5   14.05   11.34
  -1 -10  -6    6.71   13.83
  -1 -10  -6   -0.67   13.46
   1 -10   6    8.41   11.04
  -1  10  -6    8.37   12.06
   1 -10   6   15.32   11.95
  -1 -10  -6   -2.62   11.38
   1 -11  -6   -0.39   11.96
  -1 -11   6    8.01   11.53
   1  11  -6   -2.67   12.28
   1 -11  -6    9.37   11.84
   1 -11  -6    2.76   11.55
  -1 -11   6   12.85   11.60
   1 -11  -5   10.70   10.86
  -1 -11   5   16.86   10.81
  -1 -11   5   15.29   10.44
   1 -11  -5    7.50   10.49
   1 -11  -5    4.96   10.77
   1  11  -5    4.06   10.96
  -1 -11   4    0.38   10.05
   1 -11  -4   -2.17   10.46
   1 -11  -4   -6.81   10.28
  -1 -11   4   -5.39   10.46
   1  11  -4    4.99   10.36
  -1 -11   3   20.00    7.66
   1  11  -3   19.75    7.61
   1 -11  -3   16.41    9.52
   1 -11  -3   26.64    9.82
  -1 -11   3   30.51    8.86
   1 -11  -2   31.47    7.33
   1  11  -2    9.68   10.00
  -1 -11   2   31.74    9.04
  -1 -11   2   18.41   10.25
   1 -11  -2   23.35    9.04
   1  11  -1   38.03    9.67
   1 -11  -1   31.07    9.92
  -1 -11   1   27.92    7.20
  -1 -11   1   27.93    8.85
   1 -11  -1   34.87    8.96
   1 -11  -1   28.85    6.29
  -1 -11   0   -3.65   10.23
  -1 -11   0   17.94    8.78
  -1  11   0    2.98    9.46
   1 -11   0    9.22    6.98
   1  11   0   12.84    9.57
   1 -11   0    4.59    8.70
   1  11   1    1.33    6.93
   1 -11   1   10.35    8.78
  -1  11  -1    2.72    9.54
  -1 -11  -1  -11.32   10.31
  -1 -11  -1   -5.69    8.75
   1 -11   1   -7.85    7.12
  -1 -11  -2    0.12    9.82
  -1 -11  -2   10.25    8.66
   1 -11   2   14.90    8.78
  -1  11  -2   17.25   10.03
   1 -11   2    4.16   10.22
  -1 -11  -2    3.00    9.33
   1 -11   3  155.29   10.49
   1 -11   3  151.28   11.19
  -1  11  -3  161.46   10.93
  -1 -11  -3  176.35   10.97
  -1 -11  -3  149.91   10.43
  -1 -11  -3  145.65   10.30
  -1 -11  -4   -1.47   10.81
  -1 -11  -4   10.12   10.21
   1 -11   4  -10.15    9.46
  -1 -11  -4    3.73    9.00
  -1  11  -4    4.10   10.33
   1 -11   4    1.14    7.08
  -1 -11  -5    6.89   12.31
   1 -11   5    4.27   10.58
  -1 -11  -5    3.54   10.49
  -1  11  -5   -6.18   11.32
  -1 -11  -5    5.45   13.19
   1 -11   5    7.24   11.32
  -1  11  -6    3.79   11.52
  -1 -11  -6   17.49   11.82
   1 -11   6    8.74   14.43
   1 -11   6   -4.78   11.54
  -1 -11  -6   -4.99   12.16
  -1 -11  -6   -1.39   14.63
   1  12  -5   -6.75    7.98
  -1 -12   5    0.78   10.79
   1 -12  -5   -4.14   11.24
  -1 -12   5    0.17   13.11
   1 -12  -5    9.93   11.32
   1 -12  -5    5.55   10.48
   1  12  -4   18.27   10.76
  -1 -12   4   18.68    9.80
  -1 -12   4   26.27   10.99
   1 -12  -4    1.52    9.72
   1 -12  -4    4.49   10.51
   1 -12  -4    3.61   10.31
   1 -12  -3    1.25    9.43
  -1 -12   3   16.46   10.22
   1 -12  -3   11.47    9.71
   1 -12  -3   10.68   10.26
  -1 -12   3    8.21    9.33
   1  12  -3   21.26   10.39
  -1 -12   2   46.71   10.61
   1 -12  -2   40.38    7.47
   1 -12  -2   39.73   10.12
   1  12  -2   62.77   10.26
  -1 -12   2   50.45    6.91
   1 -12  -2   43.83    9.62
   1 -12  -1   12.87   10.59
  -1 -12   1   18.47    9.35
   1 -12  -1   10.62    8.92
   1 -12  -1   10.06    9.18
  -1 -12   1   16.16   10.85
   1  12  -1    0.19   10.14
   1  12   0   19.10    9.69
   1 -12   0    0.82    8.85
   1 -12   0   22.80   10.26
  -1 -12   0   10.87   10.17
  -1 -12   0   13.43    6.45
  -1  12   0   12.87    9.83
   1 -12   1   10.20    9.15
  -1 -12  -1    0.44    8.70
   1 -12   1   20.56   10.56
  -1 -12  -1    6.23   10.11
  -1  12  -1    9.16   10.06
  -1 -12  -2   19.86    8.90
  -1  12  -2   23.77   10.74
   1 -12   2   27.28   10.67
  -1 -12  -2   22.11   10.12
  -1 -12  -2   11.88    9.73
   1 -12   2   29.67    9.22
   1 -12   3   33.89   10.83
  -1 -12  -3   46.91   10.32
   1 -12   3   56.41    9.43
  -1 -12  -3   50.35    9.69
  -1  12  -3   67.25    7.57
  -1 -12  -3   50.27   10.32
  -1 -12  -4    3.60   12.18
   1 -12   4   -2.98    9.70
  -1 -12  -4   -1.99   10.73
  -1  12  -4   -1.04   10.83
  -1 -12  -4    9.68   10.46
   1 -12   4    5.24   10.69
  -1 -12  -5    8.89   11.47
   1 -12   5   13.56   11.37
  -1 -12  -5   -0.64   10.70
   1 -12   5    8.50   10.91
  -1  12  -5   -7.91   11.51
  -1 -12  -5  -12.97   11.27
   1 -13  -5    4.80   11.24
  -1 -13   5   -1.40   13.58
   1 -13  -5    9.17   10.72
  -1 -13   5    7.96   11.69
   1  13  -5    6.14   11.89
   1 -13  -5    4.78   11.60
   1 -13  -4    3.55   11.29
   1  13  -4    8.40   10.82
   1 -13  -4    2.12   10.14
  -1 -13   4   11.41   10.33
   1 -13  -4    5.30   10.89
  -1 -13   4   -5.04    7.90
   1 -13  -3   10.12    9.70
  -1 -13   3    4.87   10.71
   1 -13  -3   -1.76   10.04
   1  13  -3   14.16   10.76
  -1 -13   3    3.59    9.93
   1 -13  -3    3.61    9.73
   1 -13  -2   16.01    9.42
   1  13  -2   10.99   10.00
  -1 -13   2   23.58    9.81
   1 -13  -2   18.82    9.92
  -1 -13   2   18.23   10.37
   1 -13  -2   21.83   10.42
   1  13  -1    8.20    7.03
   1 -13  -1    1.19   10.18
  -1 -13   1    3.34   10.22
   1 -13  -1    0.12    9.80
   1 -13  -1    3.90    9.55
  -1 -13   1   12.20    9.52
   1  13   0    1.58   10.17
   1 -13   0    8.27    9.29
  -1 -13   0    0.87   10.69
   1 -13   0   17.55   10.46
  -1  13   0    6.10    9.97
  -1 -13   0   10.70    9.22
  -1  13  -1   17.77   10.01
  -1 -13  -1   23.59    9.40
  -1 -13  -1   17.21   10.47
   1 -13   1   19.77   10.52
   1 -13   1   16.25    6.84
  -1 -13  -2   20.96   10.00
  -1 -13  -2   13.21    9.66
   1 -13   2   11.74    9.54
   1 -13   2   10.22   10.86
  -1 -13  -2    7.70    9.79
  -1  13  -2   -0.26   10.07
   1 -13   3   -1.10   10.19
   1 -13   3   -7.72   10.55
  -1 -13  -3   11.24    9.84
  -1  13  -3   -2.35   10.45
  -1 -13  -3    6.56   10.67
  -1 -13  -3    2.41   10.41
  -1 -13  -4   17.95   11.05
   1 -13   4   29.39   10.84
  -1  13  -4   29.18   11.26
   1 -13   4   25.74   11.42
  -1 -13  -4   41.00   11.75
  -1 -13  -4   26.44   10.17
  -1 -13  -5    9.00   11.58
   1 -13   5   13.05   11.29
  -1 -13  -5   -9.69   11.53
   1 -13   5   14.64   12.51
  -1  13  -5    3.84   12.09
  -1 -13  -5    9.60   13.64
  -1 -14   4    6.24   11.66
   1  14  -4    2.00   11.39
   1 -14  -4   -3.70   13.29
  -1 -14   4    0.82   10.87
   1 -14  -4   -6.84   11.13
   1 -14  -4   -0.46   11.50
   1 -14  -3   -0.41   10.19
   1 -14  -3   16.92   10.73
  -1 -14   3    7.79   10.90
   1  14  -3   -1.82    7.61
   1 -14  -3    4.79   10.26
  -1 -14   3    2.04   10.07
   1  14  -2    1.91   11.20
   1 -14  -2    2.29    9.45
  -1 -14   2   -4.33    6.86
   1 -14  -2   -3.02    7.03
   1 -14  -2    6.98    9.99
  -1 -14   2    2.39   11.16
   1 -14  -1   15.96    6.85
   1  14  -1   10.12    9.93
   1 -14  -1   16.90   10.39
  -1 -14   1   26.97    9.48
   1 -14  -1   19.38    9.45
  -1 -14   1   13.31   10.31
   1 -14   0    4.40    7.37
  -1 -14   0    6.44   10.43
   1  14   0    2.88   10.05
   1 -14   0   -1.54    9.11
  -1 -14   0   13.34    9.45
  -1  14   0   15.05   10.02
  -1 -14  -1   17.30    9.61
   1 -14   1   37.03    9.53
   1 -14   1   16.64   10.32
  -1  14  -1   19.67    9.91
  -1 -14  -1    5.39   10.79
  -1 -14  -2   19.21   10.06
   1 -14   2   44.94    9.90
   1 -14   2   17.14   11.18
  -1 -14  -2   53.41   10.14
  -1 -14  -2   29.05   10.13
  -1  14  -2   45.17    7.82
   1 -14   3   15.39   11.11
  -1  14  -3   10.14   10.91
  -1 -14  -3   10.56   10.41
   1 -14   3   26.22   10.68
  -1 -14  -3    9.22   10.65
  -1 -14  -3   12.58   11.24
   1 -14   4   10.36   10.41
   1 -14   4   20.88   11.65
  -1 -14  -4   18.62   10.83
  -1  14  -4   25.86   11.18
  -1 -14  -4    3.34   11.26
  -1 -14  -4    8.47   11.29
   1 -15  -4   18.72   11.28
  -1 -15   4   13.32   11.96
  -1 -15   4   11.94   11.91
   1 -15  -4   11.21   11.43
   1 -15  -4   -2.75   12.39
   1  15  -4   -2.58   11.95
  -1 -15   3   13.24   11.19
   1 -15  -3    8.37   10.91
   1 -15  -3   -5.70   11.14
   1  15  -3    4.32   10.68
  -1 -15   3    2.13   10.82
   1 -15  -3   -5.33   10.77
  -1 -15   2    5.86   11.00
   1 -15  -2   -6.93   10.56
   1  15  -2    1.88   10.50
   1 -15  -2   13.67   10.70
   1 -15  -2    4.79    9.68
  -1 -15   2    4.20   10.23
   1 -15  -1    0.38    7.66
   1 -15  -1   11.91   10.53
   1  15  -1  -10.48   10.75
  -1 -15   1   -7.41   10.95
   1 -15  -1    4.57    9.96
  -1 -15   1   -1.32   10.25
  -1 -15   0   13.27   11.03
  -1 -15   0    7.60    9.96
  -1  15   0   18.73   10.79
   1  15   0   10.97   10.94
   1 -15   0  -12.53   10.57
   1 -15   0    0.87    6.94
  -1 -15  -1   11.62   10.59
  -1 -15  -1   10.89    6.68
   1 -15   1    2.07   10.26
  -1 -15  -1   -0.01    6.94
   1 -15   1    0.27    7.49
  -1  15  -1    6.97    7.67
   1 -15   2   26.86   11.08
  -1 -15  -2   25.41   11.06
  -1  15  -2   36.36   10.75
  -1 -15  -2   15.49    7.85
   1 -15   2   41.48   10.35
  -1 -15  -2   35.62   11.04
   1 -15   3   10.55   10.80
  -1 -15  -3    0.22   10.80
  -1 -15  -3   12.67   11.44
   1 -15   3    7.88   11.63
  -1  15  -3   25.66   11.01
  -1 -15  -3    6.75   11.09
   1 -15   4   25.73   11.18
  -1 -15  -4    9.19   12.26
  -1  15  -4   13.72   12.23
  -1 -15  -4    2.89   12.00
   1 -15   4    9.87   11.67
  -1 -15  -4   -3.33   14.02
   1 -16  -3    4.03   11.75
  -1 -16   3   -4.87   11.81
   1  16  -3   -2.02   11.67
  -1 -16   3    4.63   11.32
   1 -16  -3   11.96   11.49
   1 -16  -3   -4.10   11.27
  -1 -16   2   15.03   10.49
   1  16  -2   11.91   11.28
   1 -16  -2    4.04   10.65
   1 -16  -2   25.81   11.18
  -1 -16   2   16.91   11.36
   1 -16  -2   15.68   10.89
   1 -16  -1   15.61   10.35
   1  16  -1    8.81   11.05
   1 -16  -1   20.76   10.53
  -1 -16   1   12.13   10.38
   1 -16  -1    9.26   11.06
  -1 -16   1   11.95   11.50
   1 -16   0   20.43   10.82
   1  16   0    9.31   10.93
   1 -16   0   -0.20   10.15
  -1 -16   0   -2.65    7.33
  -1 -16   0    4.22   11.37
  -1 -16  -1   -0.02   10.83
  -1 -16  -1    8.90   10.66
  -1 -16  -1   20.40   11.36
  -1  16  -1   10.50   10.78
   1 -16   1    3.37   10.49
   1 -16   1   21.17   10.94
   1 -16   2   14.84    7.71
  -1 -16  -2   18.62   11.20
  -1 -16  -2   13.11   10.90
  -1  16  -2   21.72   11.39
  -1 -16  -2   -7.30   11.05
   1 -16   2   17.46   11.47
   1 -16   3    9.33   11.68
  -1 -16  -3   -3.40   11.51
  -1 -16  -3   10.27   11.50
  -1  16  -3    5.60    8.28
  -1 -16  -3   -1.65   11.20
   1 -16   3   14.78    8.45
   1 -17  -2   -0.49   11.42
  -1 -17   2   14.94   11.96
   1  17  -2    9.21   11.88
   1 -17  -2   13.76   11.65
   1 -17  -2   -9.10    8.51
  -1 -17   2    1.64   11.19
  -1 -17   1   18.85   10.83
   1 -17  -1   19.41   11.90
   1 -17  -1    9.10   11.45
  -1 -17   1   36.19   11.46
   1  17  -1   17.04   11.83
   1 -17  -1   22.70    7.75
   1 -17   0    7.72   10.84
  -1 -17   0   12.65   10.79
  -1 -17   0   -6.99   11.53
   1  17   0   -2.60   11.36
   1 -17   0    4.06    8.28
  -1  17  -1    9.56   11.59
   1 -17   1   24.59   11.09
  -1 -17  -1   12.36   11.16
   1 -17   1   15.84   11.92
  -1 -17  -1   18.38    8.19
  -1 -17  -1   19.13   10.99
  -1 -17  -2    3.55   11.59
   1 -17   2    7.97   11.96
   1 -17   2   -0.53   11.17
  -1 -17  -2   -5.05   11.93
  -1 -17  -2    7.99   11.89
  -1  17  -2    9.06   11.81
  -1 -18   0   -1.86   11.20
   1 -18   0   15.54   11.47
  -1 -18   0   13.19   11.89
   1 -18   0   13.46   11.82
   1 -18   0   14.91   11.74
   2   0  -6   30.43   13.56
  -2   0   6   42.53   10.24
   2   0  -6   23.75    9.97
   2   0  -4   -9.48    9.64
   2   0  -4    5.50    8.73
  -2   0   4    3.37    9.24
   2   0  -2 2372.87   26.93
   2   0  -2 2797.84   25.86
  -2   0   2 2669.68   25.88
  -2   0   0 2555.06   51.53
   2   0   0 2614.71   51.21
   2   0   0 2554.74   38.54
  -2   0  -2   37.20   12.77
   2   0   2   43.43   11.76
  -2   0  -4  242.08   13.70
   2   0   4  246.87   11.32
   2   0   6  106.91   10.51
  -2   0  -6  107.85   10.89
   2   1  -7    3.40   15.37
   2  -1  -7    4.94   15.84
  -2  -1   7    3.82   10.78
   2  -1  -7    2.23   13.13
  -2   1   7   -9.28   10.33
   2   1  -7   13.55   10.98
   2  -1  -6   21.22    9.80
  -2  -1   6   14.02    9.79
   2   1  -6    6.56   11.81
  -2   1   6   15.61    9.90
   2  -1  -6    6.23   11.65
   2   1  -6   15.61   10.23
  -2   1   5    3.59    9.01
   2  -1  -5    3.25    9.20
   2  -1  -5    4.38   11.08
   2   1  -5    1.37    9.81
  -2  -1   5    2.87    9.09
   2   1  -5   -2.09    9.52
   2   1  -4  228.57   10.66
   2  -1  -4  237.34   11.35
   2  -1  -4  252.40   11.29
  -2  -1   4  234.16   10.56
   2   1  -4  225.36   12.72
  -2   1   4  233.27   10.27
  -2   1   3   -1.70    9.46
   2  -1  -3   -1.39   10.03
   2  -1  -3    6.95    9.98
   2   1  -3    3.89    8.10
  -2  -1   3    3.75    9.77
   2   1  -3   -3.42   10.43
  -2  -1   3   -2.97    9.69
  -2  -1   2  773.70   16.66
  -2  -1   2  712.58   16.45
  -2   1   2  750.40   16.25
   2   1  -2  734.86   16.97
   2   1  -2  712.94   16.40
   2  -1  -2  720.31   16.21
  -2   1   1   41.47   14.01
  -2  -1   1   28.86   12.35
   2  -1  -1   40.15   14.33
   2   1  -1   41.21   12.87
   2   1  -1   40.88   15.08
  -2  -1   1   26.17   14.81
   2   1   0   70.56   20.16
  -2  -1   0   79.14   14.83
  -2   1   0   83.09   18.40
   2   1   0   83.03   14.68
  -2  -1   0   66.66   16.61
   2  -1   0   82.39   18.11
  -2  -1  -1   65.85   18.82
   2  -1   1   63.72   19.31
   2   1   1   65.66   19.09
  -2   1  -1   61.53   18.60
  -2  -1  -1   63.49   18.07
   2   1   1   63.54   16.16
   2  -1   2  113.29   18.87
  -2  -1  -2  121.75   11.11
   2  -1   2  122.79   11.70
  -2   1  -2  105.03   14.05
   2   1   2  120.31   12.43
  -2   1  -3    7.84    9.44
   2   1   3    6.25   10.42
  -2  -1  -3   -0.84    9.02
   2  -1   3   -1.89    8.52
   2  -1   4   20.97    8.73
   2   1   4   13.02    9.07
  -2  -1  -4   17.04    9.79
  -2   1  -4   12.04    9.94
   2   1   5   25.10    9.14
  -2   1  -5   19.21    9.72
  -2  -1  -5   26.08    9.70
   2  -1   5   24.87    9.19
  -2   1  -6   -6.32   10.85
   2  -1   6   15.49   10.25
   2   1   6    8.56   12.13
  -2  -1  -6    5.00   10.48
   2   1   7    0.18   10.64
  -2  -1  -7   -0.60   14.01
  -2   1  -7    3.52   11.61
   2  -1   7    2.31   10.82
   2   2  -7   12.04   11.14
  -2   2   7   -0.33   10.26
  -2  -2   7   -6.58   11.03
   2   2  -7    1.81   15.22
   2  -2  -7    3.24   13.49
   2  -2  -7    7.05   10.96
  -2   2   6    5.70    9.85
  -2  -2   6    6.09   10.51
   2  -2  -6    7.99   10.19
   2   2  -6    4.96    7.58
   2  -2  -6    2.69   12.02
   2   2  -6    6.50   11.59
   2   2  -5    1.78   11.05
  -2  -2   5   -7.58    9.41
   2  -2  -5    6.59    9.00
   2  -2  -5    8.29   11.19
   2   2  -5   -6.92   10.14
  -2   2   5    5.66    8.81
   2   2  -4  106.16   10.59
  -2  -2   4  112.58   11.75
  -2   2   4  108.37    9.99
   2  -2  -4  108.61   11.78
   2  -2  -4  120.46    9.41
  -2  -2   4  111.08   10.37
   2   2  -4  100.60   12.29
  -2  -2   3    9.34    9.78
   2   2  -3   -1.71   10.65
   2   2  -3    3.38    9.97
  -2   2   3    6.15    9.49
  -2  -2   3    9.54    8.26
   2  -2  -3    5.36    9.79
   2   2  -2    8.67   11.97
  -2   2   2    9.31   10.41
   2  -2  -2   11.58    7.40
  -2  -2   2   21.30   11.45
  -2  -2   2   11.55    9.64
   2   2  -2    4.71    9.65
  -2  -2   1 1643.41   25.68
  -2  -2   1 1639.64   24.05
   2   2  -1 1588.83   25.94
   2   2  -1 1638.77   23.72
   2  -2  -1 1697.37   23.31
  -2   2   1 1643.57   23.22
   2  -2   0  373.95   17.04
  -2  -2   0  350.07   18.64
  -2  -2   0  405.25   16.98
   2  -2   0  406.52   18.02
   2   2   0  370.76   16.60
   2   2   0  327.48   21.26
  -2  -2  -1  626.03   21.24
  -2  -2  -1  661.30   23.35
  -2  -2  -1  663.90   24.36
   2   2   1  645.27   19.78
   2  -2   1  540.98   19.76
  -2   2  -1  576.51   21.69
   2  -2   2   19.82   10.48
   2  -2   2   19.20   12.29
  -2  -2  -2   18.10   10.49
  -2  -2  -2   18.30   12.58
  -2   2  -2   21.86   11.02
   2   2   2   15.55    8.78
   2  -2   3   36.23   14.91
  -2  -2  -3   33.22   15.80
  -2   2  -3   30.91    9.70
   2   2   3   32.23   10.42
   2  -2   3   34.47   10.96
  -2  -2  -3   33.14   10.48
  -2  -2  -4    4.28    9.29
  -2   2  -4   13.40    9.76
   2   2   4   -2.62    8.88
   2  -2   4   -1.11    8.91
  -2   2  -5   19.69    9.89
   2  -2   5   14.90    9.08
  -2  -2  -5   27.40   11.29
   2   2   5   26.14    9.33
   2   2   6   10.65   11.85
  -2   2  -6   -0.78   10.58
   2  -2   6   14.12   12.16
  -2  -2  -6    6.47   10.28
  -2   2  -7   20.30   11.84
   2   2   7   30.52   11.39
  -2  -2  -7   25.00   11.47
   2  -2   7   23.40   11.23
   2   3  -7  -11.08   11.42
  -2  -3   7    5.46   10.95
   2  -3  -7    5.84   13.89
   2  -3  -7   -2.08   10.90
   2   3  -7    7.75   15.43
  -2   3   7    3.54   10.68
   2  -3  -6   12.72   10.28
   2   3  -6   19.66   10.61
   2   3  -6   -5.00   11.56
  -2  -3   6    3.41   10.53
  -2   3   6    2.77    9.66
   2  -3  -6    0.85   14.05
  -2   3   5    6.34    9.31
  -2  -3   5   -1.77    6.53
   2   3  -5    0.18    9.75
   2  -3  -5    4.41   11.22
   2  -3  -5   14.33    9.43
   2   3  -5    4.40   11.15
  -2  -3   4  118.46   10.18
  -2  -3   4   92.66   11.09
   2   3  -4  114.34   11.50
   2  -3  -4  123.81   10.27
  -2   3   4  110.29    9.83
   2   3  -4   97.85    8.01
  -2   3   3  253.80   11.15
  -2  -3   3  222.08   10.66
  -2  -3   3  243.66   11.78
   2  -3  -3  237.78   10.95
   2   3  -3  207.77   11.81
   2   3  -3  232.50   10.42
   2   3  -2   -1.73    8.10
   2  -3  -2    3.52    9.58
  -2  -3   2    0.75    9.32
   2   3  -2    2.21    9.30
  -2  -3   2   -0.60   10.87
  -2   3   2   -5.46    9.56
  -2  -3   1   35.07   11.65
  -2  -3   1   37.81   15.21
  -2   3   1   30.95   12.77
   2   3  -1   36.98   11.55
   2  -3  -1   43.73   12.40
   2   3  -1   31.59   15.06
  -2   3   0  544.32   17.65
   2  -3   0  569.15   18.36
  -2  -3   0  484.06   18.86
   2   3   0  564.90   17.27
   2   3   0  493.23   18.75
  -2  -3   0  552.57   14.44
   2  -3   1    6.84   13.22
  -2  -3  -1   -2.38    9.86
  -2   3  -1    2.19   12.64
   2   3   1   -0.38   10.07
  -2  -3  -1    3.02   10.63
  -2  -3  -1    7.90   11.33
  -2   3  -2  150.84   11.82
   2  -3   2  181.99   12.24
   2  -3   2  161.99   12.15
  -2  -3  -2  194.21   11.49
   2   3   2  178.86   10.85
  -2  -3  -2  186.49   12.80
   2   3   3    3.70   10.36
  -2  -3  -3    5.96   11.84
   2  -3   3    4.66   10.76
  -2   3  -3    9.73    9.61
   2  -3   3   -3.17    9.07
  -2  -3  -3    2.13    8.61
   2  -3   4   84.14   13.21
  -2  -3  -4   81.43   16.61
  -2  -3  -4   85.32    9.88
   2   3   4   83.84   11.65
  -2   3  -4   77.03   12.76
   2  -3   4   91.73    9.59
  -2  -3  -5  128.27   12.40
   2  -3   5  124.01    9.61
   2   3   5  118.94    9.78
  -2   3  -5  106.14   10.79
  -2   3  -6  -10.66   10.30
  -2  -3  -6    0.77   10.11
   2   3   6    0.40   11.93
   2  -3   6    5.54    9.78
  -2   3  -7   22.47   14.06
  -2  -3  -7    5.57   11.59
   2   3   7   26.60   11.25
   2  -3   7   31.31   11.16
   2  -4  -7    1.84   13.43
   2  -4  -7   -2.65   11.85
  -2  -4   7    0.90   11.01
  -2   4   7    7.90   11.13
   2   4  -7    1.33   11.68
   2   4  -7    4.21   14.08
   2   4  -6    4.97   12.17
   2  -4  -6    1.08   10.49
   2  -4  -6    4.16   11.94
  -2  -4   6    9.05   10.60
  -2   4   6   -6.08   10.46
   2   4  -6    6.28   11.14
   2  -4  -5   -2.67   10.92
   2   4  -5    0.81   10.00
  -2  -4   5   12.14   11.67
   2  -4  -5    8.74    9.74
  -2   4   5   10.37    8.83
   2   4  -5    2.91   11.07
  -2  -4   5   10.45    9.24
   2   4  -4  108.33   11.51
   2   4  -4   97.55   11.17
  -2  -4   4  132.73   10.59
  -2   4   4  125.38    9.81
  -2  -4   4  121.62   11.68
   2  -4  -4  135.36   10.09
  -2  -4   3   19.11    8.56
  -2  -4   3   32.53    9.80
   2  -4  -3   14.67    8.89
   2   4  -3   17.03    9.94
   2   4  -3   23.19   10.16
  -2   4   3   25.68    8.94
   2   4  -2 1188.82   17.43
  -2  -4   2 1280.12   17.71
  -2   4   2 1317.20   17.83
  -2  -4   2 1203.22   17.33
   2  -4  -2 1397.80   18.07
   2   4  -2 1253.17   17.76
   2  -4  -1  126.83   11.99
  -2  -4   1  117.62   11.54
   2   4  -1   91.24   14.21
   2   4  -1  120.31   11.48
  -2  -4   1  118.50   14.00
  -2   4   1  121.56   12.48
   2   4   0  310.64   15.47
  -2   4   0  346.23   15.13
   2  -4   0  339.63   15.38
  -2  -4   0  274.04   15.24
   2   4   0  316.33   13.51
  -2  -4   0  307.12   13.67
  -2   4  -1    4.80   11.67
  -2  -4  -1    2.20   10.83
   2  -4   1    2.24   12.71
  -2  -4  -1    0.65    9.46
  -2  -4  -2  246.12   13.02
   2  -4   2  231.79   10.95
   2  -4   2  235.44   12.66
  -2   4  -2  206.89   14.53
  -2  -4  -2  256.14   11.48
   2  -4   3   13.51   10.80
  -2  -4  -3   16.90    8.12
  -2  -4  -3   17.31   10.73
   2  -4   3   13.70    9.37
   2   4   3   10.93    8.88
  -2   4  -3   22.05   11.77
   2  -4   4   97.76   11.75
  -2   4  -4   79.13   10.09
   2  -4   4  114.60   10.01
  -2  -4  -4   97.54   13.25
  -2  -4  -4  108.44    9.95
   2   4   4  107.04   11.93
   2  -4   5   44.95   10.05
  -2  -4  -5   53.11   16.49
   2   4   5   48.82   10.00
  -2  -4  -5   43.33   11.55
  -2  -4  -5   51.14   17.67
  -2   4  -5   39.68   10.76
   2  -4   5   51.25   14.80
  -2  -4  -6   10.79   10.29
  -2   4  -6   16.39   12.65
   2  -4   6    2.89    9.96
   2   4   6   28.84    9.86
  -2  -4  -7   13.57   11.66
   2  -4   7    9.84   13.90
  -2   4  -7   -4.65   11.63
   2   4   7    8.35   11.16
   2  -5  -7   17.52   11.39
  -2   5   7   17.06   11.08
   2   5  -7   -4.34   11.55
  -2  -5   7    9.23   11.41
   2  -5  -7    0.47   13.84
  -2  -5   6   -0.70   12.14
  -2  -5   6    2.07   10.50
   2   5  -6    4.02   10.43
   2  -5  -6    3.70   12.19
   2  -5  -6    0.46   10.64
   2   5  -6   11.10   12.26
  -2   5   6    5.44   12.51
   2  -5  -5   54.24    9.64
  -2  -5   5   61.28    9.68
  -2  -5   5   63.18    9.67
  -2   5   5   61.99    9.74
   2   5  -5   61.63   11.93
   2   5  -5   55.56   10.11
   2  -5  -4    8.77    8.98
   2   5  -4    1.94    8.72
   2   5  -4   19.69   10.25
  -2  -5   4   -1.07   10.12
  -2   5   4   -4.59    9.64
  -2  -5   4    4.58    8.83
  -2  -5   3    7.68    9.89
   2   5  -3    8.24   10.34
   2   5  -3   11.96    7.92
  -2   5   3   14.34    9.06
  -2  -5   3   11.07    8.38
   2  -5  -3   11.03    8.83
   2   5  -2  472.90   13.15
   2   5  -2  619.86   13.42
  -2  -5   2  571.27   13.52
  -2   5   2  614.61   13.52
   2  -5  -2  618.27   13.45
  -2  -5   2  580.29   13.65
   2   5  -1  187.58   12.98
  -2  -5   1  181.82   13.00
  -2  -5   1  211.24   11.25
   2   5  -1  210.79   10.95
   2  -5  -1  222.60   11.98
   2  -5  -1  219.79   12.43
  -2  -5   0  191.32   11.67
  -2  -5   0  167.33   13.31
   2   5   0  197.91   11.41
   2   5   0  180.86   13.33
   2  -5   0  187.47   10.24
  -2   5   0  209.46   12.80
  -2  -5  -1    0.99   10.64
   2   5   1   15.75   10.27
   2  -5   1   20.03   11.34
  -2   5  -1   13.06    7.45
  -2  -5  -1   12.29    9.16
  -2  -5  -2   50.84    8.61
  -2  -5  -2   48.00   11.52
  -2   5  -2   38.53   10.93
   2  -5   2   50.52   11.10
  -2  -5  -2   46.86    9.33
   2  -5   2   58.05    8.40
  -2   5  -3   68.75   10.15
   2   5   3   75.68    9.72
  -2  -5  -3   82.67    9.45
  -2  -5  -3   78.44   11.48
   2  -5   3   80.10   10.27
   2  -5   3   86.28   11.53
  -2  -5  -4   10.25   10.83
   2   5   4   16.98    8.89
   2  -5   4    9.58   11.09
   2  -5   4   12.03    9.31
  -2   5  -4   12.31    9.59
  -2  -5  -4    9.31   10.87
  -2  -5  -5   22.53   14.04
  -2  -5  -5   30.90    9.42
   2  -5   5   23.65   13.22
  -2   5  -5   20.37   12.35
   2  -5   5   23.28    9.72
   2   5   5   24.79    9.45
  -2  -5  -6    9.72   12.86
   2  -5   6    0.76   12.90
  -2   5  -6   18.87   13.33
   2   5   6    9.01   10.30
   2  -5   7    7.92   11.42
  -2  -5  -7    5.85   12.11
  -2   5  -7   -5.32   11.70
   2   5   7    1.98   11.58
   2  -6  -7    1.87   11.78
   2   6  -7    8.76   12.16
   2  -6  -7   -4.48   13.92
  -2   6   7   17.85   10.94
  -2  -6   7   -4.16   11.11
  -2  -6   6    5.16   10.05
  -2  -6   6    0.70   12.14
   2   6  -6    7.44    9.98
   2  -6  -6   -0.19   10.52
   2  -6  -6    1.95   12.31
  -2   6   6   18.97   10.44
   2   6  -6   13.13   11.05
  -2  -6   5   10.45    6.84
   2  -6  -5    9.04    9.50
  -2   6   5   12.02    9.39
   2   6  -5   14.05    9.14
   2   6  -5   17.02   10.27
  -2  -6   5   16.12   11.30
   2   6  -4    1.96    8.76
   2   6  -4    1.10   10.35
  -2  -6   4    5.64    8.85
   2  -6  -4    8.68    9.56
  -2  -6   4    2.96   10.07
  -2   6   4    5.57    9.64
   2   6  -3    6.64    8.08
   2   6  -3    3.59   10.18
  -2  -6   3   -0.16    8.33
  -2   6   3    6.81    8.89
   2  -6  -3    6.09    9.20
  -2  -6   3   12.41   10.00
  -2  -6   2  167.45    9.95
   2   6  -2  136.90   10.54
  -2  -6   2  159.05   10.75
  -2   6   2  170.64   10.96
   2  -6  -2  168.58    7.90
   2   6  -2  158.67    7.87
   2   6  -1  118.75    9.93
   2  -6  -1  140.17   11.01
  -2  -6   1  109.50    8.88
  -2  -6   1  111.32   10.18
   2   6  -1  104.81   11.52
   2  -6  -1  117.81   10.37
   2   6   0   44.57    9.57
  -2   6   0   47.38   10.50
  -2  -6   0   46.60   10.89
  -2  -6   0   52.75    9.58
   2   6   0   46.54   11.22
   2  -6   0   58.00   10.93
   2  -6   1   22.67   10.80
   2   6   1   36.54   10.02
  -2   6  -1   26.01   10.79
  -2  -6  -1   29.05    9.35
  -2  -6  -1   38.80   10.57
  -2   6  -2  552.93   13.68
  -2  -6  -2  597.13   13.13
   2  -6   2  567.33   13.57
  -2  -6  -2  616.87   13.68
   2  -6   2  645.84   12.87
  -2  -6  -2  635.34   13.42
  -2   6  -3   81.36   10.15
  -2  -6  -3   83.37   11.82
  -2  -6  -3   82.62   11.44
   2  -6   3   83.93   10.50
  -2  -6  -3   88.32    9.44
   2  -6   3   74.97    9.53
  -2   6  -4  107.79   10.72
   2  -6   4  127.40   12.53
   2   6   4  116.82   10.07
  -2  -6  -4  122.47   11.67
   2  -6   4  126.29   10.54
  -2  -6  -4  135.93    9.84
   2   6   5    0.73    9.63
  -2  -6  -5    3.43   11.07
   2  -6   5   -0.44    9.85
   2  -6   5    1.00   11.25
  -2  -6  -5    1.06    9.39
  -2   6  -5    0.52   10.13
   2   6   6    0.41   10.07
  -2  -6  -6   -0.82   18.43
   2  -6   6   -5.26   10.77
  -2  -6  -6   -4.61    9.94
  -2   6  -6   11.72   10.50
  -2  -6  -6    1.24   18.24
   2  -6   6    3.50   16.72
   2  -6   7    3.21   11.64
  -2   6  -7    3.53   12.01
  -2  -6  -7   -1.47   11.69
   2   6   7    5.39   11.71
  -2   7   7    3.41   11.73
   2  -7  -7   -6.22   13.66
   2   7  -7    6.11   12.06
   2  -7  -7    4.48   11.89
  -2  -7   7    4.69   11.71
   2  -7  -6    3.98   10.81
  -2   7   6    8.83   10.26
  -2  -7   6    0.74   13.17
  -2  -7   6   13.84   10.54
   2   7  -6    8.54   12.58
   2   7  -6   19.32   11.18
  -2  -7   5   18.91   10.48
  -2   7   5   21.77    9.83
   2   7  -5   19.39   10.58
   2   7  -5   20.16    9.18
  -2  -7   5   20.25    9.24
   2  -7  -5   18.84    9.80
  -2  -7   4   51.50    9.28
  -2  -7   4   51.32    9.99
  -2   7   4   53.21    9.92
   2   7  -4   42.82   10.31
   2   7  -4   52.75   10.83
   2  -7  -4   45.49    9.59
   2  -7  -3   10.87    9.66
   2   7  -3   15.43   10.57
  -2  -7   3   11.26    8.70
  -2  -7   3    2.67   10.36
   2   7  -3   17.13    7.93
  -2   7   3    3.03    9.95
  -2  -7   2   37.77   10.22
  -2  -7   2   39.38    9.16
   2  -7  -2   55.31    9.19
   2  -7  -2   43.20    9.89
   2   7  -2   52.19   10.58
   2   7  -2   36.67    8.64
  -2  -7   1   11.95    8.95
  -2  -7   1    8.75    6.96
   2   7  -1   20.29   10.56
   2   7  -1   15.28    8.78
   2  -7  -1    5.98    9.13
   2  -7  -1    8.83    8.67
   2  -7   0   12.77    9.73
  -2  -7   0    8.94    8.54
   2   7   0    9.50   10.63
  -2   7   0    4.13    9.48
  -2  -7   0    5.38   10.72
   2   7   1   79.89   10.37
  -2  -7  -1   72.82   10.43
  -2   7  -1   76.02   10.95
   2  -7   1   62.78   11.27
  -2  -7  -1   85.62    9.45
  -2   7  -2  941.85   15.16
   2  -7   2  968.45   14.61
   2  -7   2  927.09   15.17
  -2  -7  -2 1014.85   15.78
  -2  -7  -2  961.37   14.89
  -2  -7  -2 1004.28   14.89
  -2  -7  -3    1.07    9.35
   2  -7   3    9.25   10.76
  -2  -7  -3    0.80    8.56
   2  -7   3   -3.57   10.12
  -2  -7  -3   10.07   10.91
  -2   7  -3    4.82   10.29
  -2  -7  -4  433.61   13.28
  -2  -7  -4  453.12   12.18
   2  -7   4  427.53   12.57
   2  -7   4  416.46   12.73
  -2   7  -4  380.09   12.19
  -2  -7  -4  438.38   12.43
   2  -7   5   -2.25   11.77
  -2   7  -5    7.78    9.89
  -2  -7  -5   -2.20   10.19
   2  -7   5   15.94   10.42
  -2  -7  -5    3.92   11.60
   2  -7   6   -1.65   10.69
   2   7   6   10.89   10.79
  -2  -7  -6    3.66   14.95
  -2  -7  -6   11.83    9.84
  -2   7  -6    1.91   10.98
   2  -7   6    5.34   15.53
  -2   8   6    5.90   10.37
   2  -8  -6   -1.76   10.68
  -2  -8   6   -1.46   13.86
  -2  -8   6   15.44   11.01
   2   8  -6   -2.90   11.15
  -2   8   5    7.05   10.75
   2  -8  -5    8.65   10.28
  -2  -8   5   12.39   10.20
  -2  -8   5   12.92    9.51
   2   8  -5    7.39   11.46
   2   8  -5   14.82   10.65
   2  -8  -4    1.75    9.28
   2   8  -4    1.10    9.90
  -2   8   4   -2.54    9.66
  -2  -8   4   -0.85    9.05
   2   8  -4    9.84    9.11
  -2  -8   4   -5.26    9.84
   2  -8  -3   18.15    9.69
  -2  -8   3   17.20    9.87
  -2  -8   3    3.62    8.52
   2   8  -3   -3.90   10.02
   2   8  -3    1.34    8.11
  -2  -8   2   84.35   10.66
  -2  -8   2   96.41    9.67
   2  -8  -2   86.70    9.70
   2   8  -2   87.44   10.55
   2  -8  -2   91.70   10.46
   2   8  -2   91.09    9.44
   2  -8  -1  259.79   11.05
   2   8  -1  242.62   11.54
   2  -8  -1  265.11   10.61
  -2  -8   1  258.67   10.60
  -2  -8   1  229.13   11.66
   2   8  -1  272.10   10.13
  -2  -8   0  388.52   11.54
  -2  -8   0  335.34   12.31
   2   8   0  395.92   12.26
  -2   8   0  424.78   11.68
   2  -8   0  362.50   11.66
  -2  -8  -1   55.05    9.13
   2  -8   1   54.14    9.14
   2   8   1   55.67    9.65
   2  -8   1   55.84   10.96
  -2  -8  -1   46.98    7.38
  -2   8  -1   50.12   10.26
   2  -8   2   48.55   11.17
  -2  -8  -2   45.71    9.55
  -2  -8  -2   56.13    8.64
   2  -8   2   56.61    8.55
  -2   8  -2   54.15    7.44
  -2  -8  -2   54.00    9.18
   2  -8   3   86.44   11.23
   2  -8   3   85.84    9.25
  -2  -8  -3   76.02    9.30
  -2   8  -3   72.82   10.68
  -2  -8  -3   85.14    9.53
  -2  -8  -3   77.13    9.97
  -2  -8  -4  324.08   11.19
   2  -8   4  308.23   12.99
  -2  -8  -4  328.52   12.97
  -2  -8  -4  334.14   14.16
   2  -8   4  327.68   12.35
  -2   8  -4  281.21   11.53
  -2  -8  -5    9.60    9.69
  -2  -8  -5    0.94   10.03
  -2  -8  -5    6.13   11.77
   2  -8   5   -0.62    9.90
  -2   8  -5    1.40   11.23
   2  -8   5    5.19   10.41
  -2   8  -6   -0.67   11.24
   2  -8   6    3.92   11.25
  -2  -8  -6    3.64   15.52
  -2  -8  -6   -3.22   10.99
  -2  -8  -6    3.19   13.92
   2  -8   6    8.34   14.09
   2  -9  -6   14.37   11.10
   2   9  -6    4.60    7.86
  -2   9   6   12.09   10.78
  -2  -9   6   10.26   11.19
  -2  -9   6   11.21   10.59
  -2  -9   5   -8.27   10.31
   2  -9  -5   16.46   10.45
   2   9  -5    2.37   10.64
  -2  -9   5    8.86    9.43
  -2   9   5   16.46   10.01
   2   9  -4   10.95   10.75
   2  -9  -4   17.91    9.49
  -2  -9   4    8.75    9.49
  -2  -9   4    8.46   10.26
   2   9  -4    9.07    9.42
  -2  -9   3    2.44    9.89
   2   9  -3    1.96   10.58
   2  -9  -3    5.47    9.79
   2  -9  -3   -4.07    9.16
  -2  -9   3    7.29    8.99
   2   9  -3    5.96   10.01
   2   9  -2   32.44   10.91
  -2  -9   2   31.02    9.20
  -2  -9   2   48.76   10.89
   2  -9  -2   29.25   10.05
   2  -9  -2   32.63    9.44
   2  -9  -1   33.00   10.23
  -2  -9   1   27.96    9.08
   2   9  -1   36.74   10.29
   2  -9  -1   21.67    9.25
  -2  -9   1   27.33   10.47
   2   9   0  137.50   10.60
  -2  -9   0  104.13    8.04
   2  -9   0  126.02   10.80
  -2   9   0  132.07   10.32
  -2  -9   0  128.75    9.40
  -2   9  -1   34.11    9.88
   2  -9   1   15.28    9.24
  -2  -9  -1   25.89    9.25
   2   9   1   29.07    9.74
   2  -9   1   32.99   10.52
  -2  -9  -1   18.86   10.02
  -2  -9  -2   -6.06    8.64
  -2  -9  -2    7.36    8.67
   2  -9   2   10.39    9.00
  -2   9  -2   -2.54   10.28
  -2  -9  -2    2.06    9.54
   2  -9   2    5.15   10.48
   2  -9   3    4.56   10.48
  -2  -9  -3   19.80   10.25
   2  -9   3   26.37    9.11
  -2  -9  -3   28.77   11.66
  -2  -9  -3   21.81    9.21
  -2   9  -3   31.44   10.10
  -2   9  -4   12.94   10.50
  -2  -9  -4   34.64    9.78
  -2  -9  -4   39.05   11.29
   2  -9   4   15.89   10.57
  -2  -9  -4   27.30    9.50
   2  -9   4   27.90    9.13
  -2  -9  -5    2.22   10.30
   2  -9   5    3.23    9.82
  -2  -9  -5   -5.28   12.24
   2  -9   5   19.67   10.99
  -2  -9  -5   13.29   12.12
  -2   9  -5   14.47   10.62
   2  -9   6   10.05   11.60
  -2  -9  -6    1.26   14.01
   2  -9   6    3.51   13.20
  -2  -9  -6   -3.63   15.74
  -2  -9  -6    0.94   11.55
  -2   9  -6   -1.93   11.36
   2 -10  -6   -5.46   11.62
   2  10  -6   16.85   11.68
  -2 -10   6    6.59   10.99
  -2 -10   6    6.75   11.51
  -2 -10   5    4.88    7.17
  -2 -10   5    3.36    9.81
   2 -10  -5    1.49   10.04
   2  10  -5    1.55   10.80
   2 -10  -5    6.56   10.36
   2 -10  -4    7.51    9.78
   2 -10  -4   28.40   10.29
  -2 -10   4   18.08    9.59
   2  10  -4    7.85   10.00
  -2 -10   4   17.33   10.15
   2 -10  -3   12.78    9.47
  -2 -10   3   15.97   10.46
  -2 -10   3    6.77    9.50
   2  10  -3   -1.05   10.27
   2 -10  -3   15.89    9.07
  -2 -10   2    5.13    9.07
   2  10  -2    2.07    7.12
   2 -10  -2    6.19    9.83
  -2 -10   2    9.28   10.18
   2 -10  -2    9.01    9.06
   2 -10  -1   87.09   10.36
  -2 -10   1   95.98    7.05
   2 -10  -1   99.95    9.94
   2  10  -1   97.72   10.68
  -2 -10   1   73.08   10.71
   2  10   0   26.82   10.29
  -2 -10   0   30.76    6.50
   2 -10   0   34.29   10.47
  -2 -10   0   25.59   10.83
  -2  10   0   30.19    9.94
  -2  10  -1   10.01    9.86
  -2 -10  -1    8.60    9.02
   2 -10   1   13.07    9.10
   2 -10   1    9.48    7.29
  -2 -10  -1   10.22   10.12
   2  10   1    9.37    9.79
  -2 -10  -2   11.92    8.62
  -2  10  -2   17.45   10.07
   2 -10   2   15.23   10.75
  -2 -10  -2    9.10    9.04
  -2 -10  -2    5.94    9.85
   2 -10   2   11.00    9.34
  -2  10  -3  152.97   10.67
   2 -10   3  143.49   11.24
  -2 -10  -3  152.35    9.91
   2 -10   3  181.11   10.40
  -2 -10  -3  179.56   11.45
  -2 -10  -3  171.97   10.92
  -2 -10  -4    4.87    9.75
  -2 -10  -4   11.15   11.60
  -2 -10  -4    2.00    9.84
   2 -10   4   10.36    9.71
  -2  10  -4   -5.12   10.36
   2 -10   4   -1.48   10.75
  -2 -10  -5    7.28   10.34
   2 -10   5    5.19   10.94
  -2  10  -5   13.87   10.69
  -2 -10  -5    7.59   10.03
  -2 -10  -5    5.73   10.32
   2 -10   5    5.58   11.41
   2 -10   6    6.72   14.07
   2 -10   6   10.18   12.28
  -2  10  -6    9.86   12.21
  -2 -10  -6    5.55   13.97
  -2 -10  -6   -0.02   11.86
  -2 -10  -6   -1.34   11.89
   2 -11  -6    6.05   11.98
   2 -11  -6    2.93   12.11
  -2 -11   6   -0.69   11.46
   2  11  -6    8.98   12.32
  -2 -11   6   16.18    9.01
   2  11  -5   -4.34   10.85
  -2 -11   5    9.53   10.26
  -2 -11   5    5.83   10.92
   2 -11  -5   12.84   10.71
   2 -11  -5   -4.54   10.97
   2 -11  -4    2.48    9.43
  -2 -11   4   10.99    9.56
  -2 -11   4   -1.98   10.22
   2 -11  -4  -14.63    9.69
   2  11  -4   -5.16    7.19
   2 -11  -3   11.36    9.81
   2 -11  -3   16.77    9.68
  -2 -11   3   11.23    9.23
  -2 -11   3    5.76    7.21
   2  11  -3   20.09   10.32
   2  11  -2    4.75   10.26
  -2 -11   2    5.41    8.94
   2 -11  -2    9.13    9.54
   2 -11  -2    6.25    9.58
  -2 -11   2   -4.67   10.26
  -2 -11   1   18.08    9.88
   2 -11  -1   14.55    8.99
   2 -11  -1   20.10    9.76
   2  11  -1   22.44    7.07
  -2 -11   1   15.87    8.69
   2 -11   0   21.66   10.02
  -2  11   0   19.78    9.60
   2 -11   0   31.85    9.03
  -2 -11   0   17.40    8.72
   2  11   0   26.09   10.05
  -2 -11   0   27.84   10.34
  -2  11  -1    7.68    9.43
   2  11   1    4.97   10.05
  -2 -11  -1    3.28    8.83
   2 -11   1    4.31   10.01
   2 -11   1   -0.17    8.79
  -2 -11  -1    9.36   10.25
  -2 -11  -2   84.36    9.89
  -2 -11  -2   98.14   10.54
  -2  11  -2  110.52   11.10
   2 -11   2  115.95    9.68
   2 -11   2   99.42   10.96
  -2 -11  -2  107.01    9.28
  -2  11  -3  146.98    8.19
   2 -11   3  139.43   11.48
   2 -11   3  152.32   10.34
  -2 -11  -3  164.42   10.37
  -2 -11  -3  133.99   10.19
  -2 -11  -3  150.53   10.93
  -2 -11  -4   29.93   10.35
   2 -11   4   45.89    9.84
  -2 -11  -4   44.82   10.32
  -2 -11  -4   35.31   12.18
   2 -11   4   16.09   10.52
  -2  11  -4   46.82   10.94
   2 -11   5    1.78   12.77
  -2  11  -5   -0.05   11.31
   2 -11   5    2.07   11.20
  -2 -11  -5    0.57   13.13
  -2 -11  -5    0.99   10.88
  -2 -11  -5   16.37   13.04
   2 -12  -5   12.72   11.10
   2 -12  -5    3.54   11.12
  -2 -12   5   -0.83   10.82
  -2 -12   5    5.78   11.17
   2  12  -5   -9.18    8.10
   2 -12  -4    1.12    9.96
   2 -12  -4    6.53    9.75
  -2 -12   4  -12.21   10.97
  -2 -12   4    5.36   10.24
   2  12  -4   -0.86   11.11
  -2 -12   3    9.89    6.81
   2  12  -3   21.23   10.19
   2 -12  -3    5.57    9.58
  -2 -12   3   11.37   10.05
   2 -12  -3    8.31   10.12
   2 -12  -2    8.93    9.73
  -2 -12   2    6.76   10.41
   2  12  -2   -4.12   10.04
  -2 -12   2   -0.62    9.71
   2 -12  -2    1.49   10.57
   2 -12  -1   27.26    9.87
   2 -12  -1   25.46   10.44
   2 -12  -1   29.87    9.45
  -2 -12   1   24.19   10.40
   2  12  -1   35.80   10.16
  -2 -12   1   40.08    9.38
   2 -12   0   17.26   10.44
  -2  12   0   13.26    9.80
   2  12   0    5.61    9.81
  -2 -12   0    9.36    9.92
  -2 -12   0   15.14    9.24
   2 -12   0   14.55    9.24
   2  12   1   23.66    9.62
   2 -12   1   22.68    7.45
  -2  12  -1   22.50    7.22
   2 -12   1   25.62    9.26
  -2 -12  -1   12.80   10.29
  -2 -12  -1   19.37    9.20
  -2 -12  -2    6.25    9.90
   2 -12   2   -0.02    9.25
   2 -12   2   10.22   10.59
  -2 -12  -2   -3.69    8.87
  -2 -12  -2    6.98    9.40
  -2  12  -2   10.47   10.22
  -2  12  -3   11.95   10.22
   2 -12   3   10.49   10.37
   2 -12   3   15.97    9.51
  -2 -12  -3   10.77   10.42
  -2 -12  -3    0.19    9.07
  -2 -12  -3    5.87   10.55
  -2 -12  -4   10.76   10.54
   2 -12   4    5.43    9.99
  -2 -12  -4   11.07    9.80
  -2 -12  -4    4.82   10.78
  -2  12  -4   -1.73   10.97
   2 -12   4    4.11   10.88
  -2 -12  -5   -3.15   10.82
  -2 -12  -5    1.45   13.42
   2 -12   5   -1.76   13.88
  -2 -12  -5    4.53   13.28
   2 -12   5   14.00   11.91
  -2  12  -5  -20.90   11.73
   2  13  -5   11.96   11.78
  -2 -13   5    9.88    7.87
  -2 -13   5   21.11   10.76
   2 -13  -5   15.24   11.22
   2 -13  -5   19.15   11.60
   2 -13  -5    3.92   11.83
   2 -13  -4   -6.42   10.36
   2  13  -4   12.93   10.96
  -2 -13   4    4.41   10.29
   2 -13  -4   12.29   11.17
  -2 -13   4   -6.64   11.05
   2 -13  -3    9.96   10.16
  -2 -13   3   -2.89   10.33
  -2 -13   3    2.64    9.32
   2 -13  -3    1.81   10.06
   2  13  -3    6.84   10.54
   2 -13  -2   33.20    9.40
  -2 -13   2   39.47    9.80
   2 -13  -2   30.87   10.74
   2  13  -2   48.17   10.20
  -2 -13   2   39.11   10.37
   2 -13  -2   22.03   10.12
   2 -13  -1    3.10   10.18
  -2 -13   1   -2.08   10.59
   2 -13  -1   -6.60    9.59
   2 -13  -1    8.95    9.17
   2  13  -1    7.23   10.22
  -2 -13   1   -4.63    6.58
  -2  13   0   11.19   10.10
  -2 -13   0    8.34   10.59
  -2 -13   0    1.98    9.44
   2 -13   0    5.53    6.37
   2  13   0    4.28   10.11
   2 -13   0    8.14   10.30
  -2  13  -1    6.93    9.88
  -2 -13  -1    4.52   10.28
   2 -13   1   10.22    9.33
   2 -13   1   11.94    7.29
  -2 -13  -1    8.07    9.59
   2 -13   2   59.55   10.55
  -2 -13  -2   43.52    9.60
  -2 -13  -2   41.23   10.44
   2 -13   2   47.90    9.96
  -2  13  -2   51.51   10.43
  -2 -13  -2   32.80   10.91
  -2 -13  -3   20.47   10.56
   2 -13   3   23.23   10.96
  -2 -13  -3   19.99   11.23
   2 -13   3   25.38    9.99
  -2  13  -3   16.78   10.55
  -2 -13  -3   10.67   10.63
  -2 -13  -4   -3.71   13.82
   2 -13   4    5.91   10.39
  -2 -13  -4    7.85   10.67
  -2 -13  -4    2.88   10.67
  -2  13  -4    3.38   11.11
   2 -13   4    6.55   11.62
  -2  13  -5   -0.63    8.72
   2 -13   5    1.53   11.48
  -2 -13  -5   13.24   14.54
  -2 -13  -5   -9.41   11.56
  -2 -13  -5    3.63   11.58
   2 -13   5    4.10   12.31
   2 -14  -4    2.57   10.99
   2 -14  -4   12.18   10.98
  -2 -14   4   -6.25   10.91
  -2 -14   4    1.66   11.46
   2 -14  -4    7.68   11.21
   2  14  -4   -7.05   11.52
   2  14  -3   12.87   10.76
  -2 -14   3    7.87   10.30
  -2 -14   3    9.89   10.82
   2 -14  -3   11.90   10.96
   2 -14  -3    0.18   10.72
   2 -14  -3   10.77   10.25
   2  14  -2   42.11   10.66
   2 -14  -2   34.51   10.42
  -2 -14   2   38.52   10.81
   2 -14  -2   24.70   11.07
  -2 -14   2   44.59   10.26
   2 -14  -2   48.97    9.57
  -2 -14   1   25.53    9.46
   2  14  -1   32.49   10.11
   2 -14  -1   17.55    9.49
   2 -14  -1   33.75    7.43
   2 -14  -1   26.61    9.53
  -2 -14   1   31.30   10.52
   2 -14   0   15.22   10.31
  -2 -14   0   -0.26   10.39
  -2  14   0   18.33   10.04
  -2 -14   0    9.13    6.65
   2 -14   0    2.92    6.64
   2  14   0    3.52   10.16
   2 -14   1   13.00    9.50
   2 -14   1    7.98   10.43
  -2  14  -1    4.56   10.06
  -2 -14  -1   21.68   10.61
  -2 -14  -1    8.74    9.51
   2 -14   2   30.94    9.59
   2 -14   2   29.09   11.07
  -2 -14  -2   41.34   10.11
  -2 -14  -2   45.97    9.96
  -2  14  -2   29.17   10.68
  -2 -14  -2   27.03   10.71
   2 -14   3   28.95   11.28
  -2 -14  -3   14.25   11.34
   2 -14   3   22.31   10.05
  -2 -14  -3   11.64   10.59
  -2  14  -3   13.96   10.73
  -2 -14  -3    4.47   10.89
  -2 -14  -4    9.65   11.08
   2 -14   4   21.95   11.83
  -2 -14  -4   11.00   14.59
  -2  14  -4   -1.45    8.19
  -2 -14  -4   -3.20   10.91
   2 -14   4   18.13   13.16
   2 -15  -4   -8.44   12.10
  -2 -15   4   -0.21   11.46
   2  15  -4    7.13   11.65
   2 -15  -4   -0.84   11.22
  -2 -15   4   17.86   11.62
   2 -15  -4    0.87   11.95
  -2 -15   3    6.65    7.32
   2 -15  -3   -4.15   10.96
   2  15  -3   -4.46    8.10
   2 -15  -3   -0.80   11.06
   2 -15  -3    6.57   10.92
  -2 -15   3    2.12   11.54
  -2 -15   2    2.37    7.64
  -2 -15   2    1.03   10.20
   2  15  -2    2.00   10.92
   2 -15  -2   -9.96   10.41
   2 -15  -2   14.90   11.05
   2 -15  -2    7.36   10.19
   2 -15  -1   15.84   10.15
   2 -15  -1   13.67    7.12
  -2 -15   1   12.89    7.83
   2  15  -1    3.08   10.85
  -2 -15   1   13.81    9.96
   2 -15  -1   14.69   10.63
   2  15   0    5.19   10.95
   2 -15   0   -4.04    9.71
   2 -15   0    9.22    7.47
  -2 -15   0    6.49   10.21
  -2 -15   0    0.50   11.00
   2 -15   1   17.49   10.93
   2 -15   1    8.50    7.12
  -2 -15  -1    5.28   10.26
  -2  15  -1   12.98   10.35
  -2 -15  -1    1.76   10.74
   2 -15   2   -4.50   11.32
   2 -15   2   18.61   10.40
  -2 -15  -2   13.96   10.41
  -2 -15  -2   19.89   11.18
  -2 -15  -2    9.74   11.04
  -2  15  -2   14.84   10.81
   2 -15   3    0.49   11.73
  -2  15  -3    6.90   11.22
  -2 -15  -3   20.31   10.71
  -2 -15  -3   20.50   11.08
  -2 -15  -3   -7.00   11.43
   2 -15   3   -1.74   10.79
  -2 -15  -4   10.21   12.24
  -2 -15  -4   -6.16   12.32
   2 -15   4    7.03   11.49
   2 -15   4   16.78   12.44
  -2 -15  -4   18.32   11.76
  -2  15  -4    3.04   12.13
   2 -16  -3    8.82   12.38
   2 -16  -3    5.64   11.38
   2  16  -3    2.22   11.44
  -2 -16   3   -1.53   10.71
  -2 -16   3   20.81   11.54
   2 -16  -3   -5.59   10.71
   2  16  -2   15.45   11.24
  -2 -16   2   18.88   11.50
   2 -16  -2   18.94   11.51
   2 -16  -2   13.99   10.86
  -2 -16   2   14.02   10.48
   2 -16  -2   -2.55   10.63
   2 -16  -1  -11.35   10.56
   2  16  -1   15.81    8.01
  -2 -16   1   14.02   11.19
  -2 -16   1   14.46   10.42
   2 -16  -1   23.07   11.35
   2 -16  -1   -1.36    7.11
   2  16   0    5.93   10.54
  -2 -16   0   22.20   11.14
   2 -16   0   -7.85   10.04
  -2 -16   0   -1.18   10.23
   2 -16   0   -4.19   11.10
  -2 -16  -1   -1.28    7.17
  -2  16  -1   -9.84   10.88
   2 -16   1   -9.06   10.99
   2 -16   1   11.85   10.32
  -2 -16  -1   -5.78   10.87
  -2 -16  -1    3.25   10.43
  -2 -16  -2    2.04   11.12
   2 -16   2    5.89   11.70
  -2 -16  -2   -9.85   10.78
  -2 -16  -2    7.46   11.36
   2 -16   2    8.30   10.78
  -2  16  -2    0.74   11.58
  -2 -16  -3    1.77   11.70
   2 -16   3   15.64   11.37
  -2 -16  -3   -0.11   11.91
   2 -16   3   -6.15   11.80
  -2  16  -3    4.12   11.47
  -2 -16  -3   11.69   11.83
  -2 -17   2   -1.94   11.43
   2  17  -2   -5.03   11.86
  -2 -17   2    6.19   11.89
   2 -17  -2   20.01   11.53
   2 -17  -2   14.04   11.10
   2 -17  -2    4.46   11.61
   2  17  -1    1.21   11.55
   2 -17  -1    5.35   11.35
   2 -17  -1   -2.17   11.58
  -2 -17   1   12.50   11.84
   2 -17  -1    8.87   11.01
  -2 -17   1   15.43   10.79
   2  17   0   11.25   11.62
  -2 -17   0    0.86   10.78
   2 -17   0    2.04   11.16
   2 -17   0    5.11   10.84
   2 -17   0    2.42   11.77
  -2 -17   0   10.75   11.39
  -2  17  -1   -6.00   11.90
   2 -17   1    4.06    8.51
   2 -17   1    2.53   11.07
  -2 -17  -1    1.16   11.19
  -2 -17  -1   -4.99   11.71
  -2 -17  -1    0.54   11.27
  -2 -17  -2   -4.73   12.41
   2 -17   2    2.31    8.53
  -2  17  -2   16.55   11.84
  -2 -17  -2    3.71   12.06
  -2 -17  -2    1.90   11.38
   2 -17   2    3.81   11.15
   2 -18   0    2.27   12.22
  -2 -18   0    8.07   11.82
  -2 -18   0   10.19   12.43
   2 -18   0    4.74   11.72
   2  18   0    5.16   12.09
   3   0  -7    6.00   15.05
  -3   0   7    1.15   10.86
   3   0  -7   -7.80   11.66
   3   0  -5    4.09   10.94
   3   0  -5   15.63    9.59
  -3   0   5    0.00    9.45
   3   0  -3   -0.37    8.11
  -3   0   3   -5.17    9.40
   3   0  -3    4.41    7.30
  -3   0   1    1.79   12.43
   3   0  -1    2.48   11.79
   3   0  -1   -1.14   12.60
   3   0   1   -0.22   26.07
   3   0   1    1.58   13.11
  -3   0  -1    1.21   25.52
  -3   0  -3    2.54   11.96
   3   0   3    3.53   10.50
   3   0   5    7.44   10.92
  -3   0  -5    7.18   11.88
   3   0   7    1.67   11.49
  -3   0  -7   11.02   14.43
  -3  -1   7   24.13   10.77
   3  -1  -7   17.65   13.61
  -3   1   7   59.92   11.63
   3  -1  -7   25.20   11.11
   3   1  -7   22.81    8.40
   3   1  -7   30.15   14.69
  -3  -1   6    8.75    6.83
   3  -1  -6    9.09   11.68
   3  -1  -6   -0.52   10.36
   3   1  -6   10.08   11.63
   3   1  -6    7.32   10.16
  -3   1   6   -7.37    9.86
   3  -1  -5   -3.42    6.98
   3  -1  -5    1.03   10.94
  -3   1   5    1.65    9.18
   3   1  -5   -1.55    9.71
   3   1  -5    3.06   11.45
  -3  -1   5    5.29    9.04
  -3   1   4   50.13    9.48
   3   1  -4   52.76   10.21
   3  -1  -4   53.87    9.17
   3   1  -4   56.54   11.07
  -3  -1   4   52.10    7.09
   3  -1  -4   54.07    9.51
  -3  -1   3  863.42   14.96
   3   1  -3  873.63   15.02
   3  -1  -3  822.47   15.07
  -3   1   3  888.38   14.86
  -3  -1   3  902.32   15.10
   3   1  -3  919.31   15.41
   3  -1  -3  911.12   15.29
   3  -1  -2   28.13   10.56
  -3   1   2   22.30   10.47
   3   1  -2   23.49    9.76
  -3  -1   2   23.59    9.73
  -3  -1   2   18.05    8.09
   3   1  -2   23.76   11.86
   3  -1  -2   25.24    9.24
  -3   1   1  401.67   15.71
   3  -1  -1  400.98   16.34
  -3  -1   1  420.58   17.18
   3   1  -1  386.72   16.78
  -3  -1   1  354.55   15.81
   3   1  -1  366.94   15.88
  -3  -1   0  170.18   19.10
   3   1   0  170.32   14.28
   3   1   0  168.40   19.91
   3  -1   0  166.83   14.68
  -3  -1   0  166.75   14.12
  -3   1   0  157.43   15.36
  -3   1  -1  769.99   28.11
   3  -1   1  695.70   28.73
  -3  -1  -1  782.10   23.38
   3   1   1  793.94   23.32
  -3   1  -2   60.75   10.84
  -3  -1  -2   79.97   14.38
   3  -1   2   71.58   10.02
   3   1   2   82.63   12.47
  -3   1  -3    9.95   12.40
  -3  -1  -3   14.74   11.51
   3  -1   3   12.03    8.84
   3   1   3   13.03   10.68
   3   1   4   11.08   11.11
   3  -1   4    3.58    9.26
  -3  -1  -4   13.64    9.74
  -3   1  -4    2.39   12.63
   3   1   5   42.94   12.11
  -3  -1  -5   43.95    9.95
  -3   1  -5   47.42   12.61
   3  -1   5   50.46    9.28
   3   1   6    6.81   10.20
  -3   1  -6    6.92   10.47
   3  -1   6    8.43   12.35
  -3  -1  -6    8.58   10.74
   3   1   7   13.00   13.60
   3  -1   7    9.60   11.69
  -3   1  -7   19.93   13.97
  -3  -1  -7    7.27   11.68
  -3   2   7    1.67   10.83
  -3  -2   7   -2.02   11.12
   3  -2  -7   -2.30   11.73
   3   2  -7    1.19   13.55
   3  -2  -7    4.66   12.76
   3   2  -7   -0.58   11.43
   3   2  -6   10.71   11.33
  -3  -2   6    4.61    9.98
   3  -2  -6    5.37   11.77
  -3   2   6   10.50   10.02
   3  -2  -6    3.91   10.31
   3   2  -6   10.37   10.08
  -3  -2   5    7.89    9.17
  -3   2   5   12.15    8.88
   3   2  -5    7.17   10.89
   3  -2  -5   16.87    8.80
   3   2  -5   12.72    9.74
   3  -2  -5    8.30   10.90
  -3   2   4   28.21    9.51
   3  -2  -4   20.21    8.37
   3   2  -4   26.63    8.73
  -3  -2   4   31.11    9.48
   3   2  -4   29.47   10.16
   3  -2  -4   16.77    9.76
  -3  -2   4   21.34   10.65
  -3   2   3   12.00    9.47
  -3  -2   3    7.08    9.37
   3  -2  -3    4.74    9.29
   3   2  -3    4.06    8.94
  -3  -2   3    7.59    7.75
   3   2  -3    7.43   10.22
  -3   2   2  119.07   10.67
  -3  -2   2  116.14   10.35
   3  -2  -2  126.83   11.05
  -3  -2   2  120.61   11.52
   3   2  -2  103.61   12.37
   3   2  -2  117.99   10.45
   3  -2  -1  287.54   14.25
   3   2  -1  267.02   14.33
  -3  -2   1  277.54   15.33
  -3   2   1  299.35   14.48
   3   2  -1  273.94   15.48
  -3  -2   1  272.93   14.46
   3   2   0   21.16   11.83
   3   2   0   15.13   17.93
   3  -2   0   18.89   11.79
  -3  -2   0   17.63   17.40
  -3  -2   0   16.94   11.73
  -3   2  -1  670.60   21.24
  -3  -2  -1  649.16   25.67
   3   2   1  721.51   20.02
   3  -2   1  619.13   19.37
  -3  -2  -1  713.80   19.91
  -3  -2  -1  732.09   26.83
  -3  -2  -2   36.32   10.90
  -3  -2  -2   31.01   13.13
   3  -2   2   27.86   10.42
  -3   2  -2   25.77   12.56
   3   2   2   31.65   12.61
   3  -2   3  184.13   19.48
  -3   2  -3  157.09   13.77
   3   2   3  185.38   12.80
  -3  -2  -3  188.07   12.76
   3  -2   3  202.85   12.99
   3   2   4   35.44   11.42
  -3   2  -4   34.76   12.69
   3  -2   4   41.55   11.78
  -3  -2  -4   28.77   11.89
  -3   2  -5    8.04   10.04
  -3  -2  -5   11.19   12.57
   3  -2   5   13.11    9.21
   3   2   5   17.03   10.00
   3  -2   6   22.52    9.94
  -3   2  -6   12.78   10.37
  -3  -2  -6    9.91   10.49
   3   2   6    9.00   12.17
  -3  -2  -7   10.29   11.58
  -3   2  -7    4.91   14.30
   3  -2   7   15.64   11.34
   3   2   7    7.29   11.36
  -3  -3   7    6.26   10.76
   3  -3  -7    9.25   14.37
  -3   3   7    0.82   10.92
   3  -3  -7  -10.15   11.03
   3   3  -7   19.38   10.95
   3   3  -7    3.03   13.23
  -3  -3   6   11.96    9.61
   3  -3  -6   14.06   10.66
   3   3  -6    3.23    9.59
   3  -3  -6   12.11   12.48
   3   3  -6   11.16   10.68
  -3   3   6    7.77    9.61
  -3   3   5   18.15    6.48
   3   3  -5    1.69    9.96
  -3  -3   5   18.50    9.22
   3   3  -5   12.33   10.63
   3  -3  -5   16.66    9.36
   3  -3  -5   14.56   10.55
  -3   3   4   76.02    9.96
  -3  -3   4   87.45   10.00
  -3  -3   4   76.51    9.35
   3   3  -4   77.02   11.23
   3  -3  -4   66.57   10.26
   3   3  -4   70.21   10.41
  -3  -3   3  116.86   10.37
  -3   3   3   93.15    9.61
  -3  -3   3  100.20    9.17
   3   3  -3   88.27   10.60
   3   3  -3  109.12    8.86
   3  -3  -3  101.34    7.38
   3  -3  -2  151.45   10.59
  -3  -3   2  142.95   10.49
   3   3  -2  139.43   10.79
   3   3  -2  133.13   11.88
  -3  -3   2  164.24   11.69
  -3   3   2  145.42   10.75
   3   3  -1   82.66   14.07
   3   3  -1   94.12   11.80
   3  -3  -1  110.92   11.68
  -3  -3   1   99.88   13.19
  -3   3   1  101.56   11.73
  -3  -3   1   95.33   11.69
  -3  -3   0    2.60   11.31
   3  -3   0    1.09   12.07
   3   3   0   -0.31   13.40
   3  -3   0    5.48   11.21
  -3  -3   0    3.98   12.93
   3   3   0    0.53   10.55
   3   3   1  640.99   16.28
  -3  -3  -1  603.99   20.41
  -3   3  -1  609.00   16.94
   3  -3   1  559.63   17.00
  -3  -3  -1  656.57   17.84
  -3  -3  -2  307.93   14.46
  -3  -3  -2  268.49   14.58
  -3   3  -2  258.99   14.46
   3  -3   2  249.92   12.78
  -3   3  -3   10.78   11.76
  -3  -3  -3   11.24   10.63
   3  -3   3    6.41   12.23
  -3  -3  -3    7.40   12.44
   3  -3   3   13.95   11.32
   3   3   3   10.00    9.20
   3  -3   4   18.51    9.37
   3  -3   4   12.84   15.33
  -3  -3  -4    7.98    9.41
  -3   3  -4   15.65   10.18
   3   3   4   15.06   11.14
   3  -3   5  146.13   10.25
  -3  -3  -5  144.68   11.27
   3   3   5  170.86   13.75
  -3   3  -5  141.26   13.12
   3  -3   6    3.40   12.32
  -3   3  -6   12.84   10.49
  -3  -3  -6    7.26   12.73
   3   3   6   15.38   12.42
   3  -3   7   -0.88   11.51
  -3   3  -7    4.05   14.21
   3   3   7   -5.41   11.54
  -3  -3  -7   -4.22   14.30
   3   4  -7   13.62   11.32
  -3  -4   7    3.29   11.05
   3  -4  -7    7.36   11.19
   3  -4  -7    0.62   13.24
   3   4  -7    0.16   13.28
  -3   4   7   11.67   11.04
   3  -4  -6    2.72   12.16
  -3   4   6    6.06   10.07
   3   4  -6    1.36    9.81
   3  -4  -6   -1.62   10.70
  -3  -4   6    1.46    9.44
   3   4  -6    1.41   10.35
  -3  -4   5   15.66    9.36
   3  -4  -5   11.52   10.53
  -3  -4   5   27.28   11.17
   3  -4  -5   19.33    9.28
   3   4  -5   29.10   11.04
   3   4  -5   27.39    9.79
  -3   4   5   13.17    9.19
  -3  -4   4   12.77    9.26
   3  -4  -4    5.87    9.44
  -3  -4   4    2.84    8.53
  -3   4   4    9.11    9.60
   3   4  -4    8.66   10.35
   3   4  -4   15.73   10.14
   3   4  -3   70.44    7.26
  -3  -4   3   85.00    7.10
   3   4  -3   73.63    9.34
  -3  -4   3   81.79    9.10
  -3   4   3   82.55    9.33
   3  -4  -3   78.79    7.25
   3   4  -2  159.77   10.55
   3  -4  -2  171.96   10.24
   3   4  -2  145.22   11.57
  -3  -4   2  152.38   10.50
  -3  -4   2  144.02   11.26
  -3   4   2  153.10   10.48
   3   4  -1  491.20   13.55
   3   4  -1  443.70   15.31
   3  -4  -1  493.66   14.30
  -3   4   1  517.87   14.38
  -3  -4   1  450.97   15.38
  -3  -4   1  480.34   13.73
  -3  -4   0  125.37   13.87
   3  -4   0  149.13   13.31
   3   4   0  144.74   11.84
  -3  -4   0  145.21   11.96
   3   4   0  119.15   13.31
  -3  -4  -1  395.17   16.16
  -3   4  -1  397.42   14.14
  -3  -4  -1  398.04   13.15
   3  -4   1  373.05   14.31
   3   4   1  445.23   15.90
   3   4   1  386.16   13.04
  -3  -4  -2   22.12   11.27
   3  -4   2   17.22   10.72
  -3  -4  -2   19.76   10.37
   3  -4   2   12.25    8.43
  -3   4  -2   17.95   10.42
  -3  -4  -2   24.19   10.72
   3   4   3   53.35   11.94
  -3  -4  -3   59.22    9.40
  -3  -4  -3   52.43   11.31
  -3   4  -3   56.08   12.33
   3  -4   3   56.31   10.20
   3  -4   3   56.95   11.59
  -3   4  -4    7.30    9.93
  -3  -4  -4    2.66    8.85
   3  -4   4    1.63   12.49
   3   4   4    3.69    9.06
  -3  -4  -4    3.35   14.64
   3  -4   4    8.28   11.41
   3  -4   5  158.42   10.47
  -3  -4  -5  149.24   13.05
  -3   4  -5  118.97   10.80
   3  -4   5  149.22   19.83
   3   4   5  145.02   13.05
   3  -4   6   14.06   12.55
  -3   4  -6   12.55   13.20
  -3  -4  -6    3.67   13.04
   3   4   6   23.75   12.60
  -3   4  -7   14.72   11.83
  -3  -4  -7   -0.15   14.56
   3  -4   7   -5.69   14.11
   3   4   7    5.63   14.70
   3   5  -7    4.87   11.52
  -3  -5   7    2.44   11.16
   3  -5  -7    4.45   11.44
   3   5  -7   11.07   13.81
  -3   5   7   16.77   11.40
   3  -5  -7   10.27   13.97
   3   5  -6    3.50   10.37
  -3  -5   6    3.71   12.23
   3  -5  -6   11.10   10.03
   3  -5  -6    8.64   10.58
   3   5  -6   -3.29    9.63
  -3   5   6    5.86   10.26
  -3  -5   6    5.32   10.05
   3   5  -5    6.71    9.99
   3   5  -5    1.64    8.51
   3  -5  -5   -8.86    9.18
  -3   5   5    7.24    9.07
  -3  -5   5   -2.45   10.49
  -3  -5   5    9.54    9.82
  -3  -5   4    1.82    8.21
   3  -5  -4    4.37    9.25
   3   5  -4   -8.36   10.32
  -3  -5   4   10.96    9.45
  -3   5   4    2.41    9.55
   3   5  -4    3.95   10.46
   3   5  -3    5.62    8.29
   3  -5  -3    1.13    8.75
   3   5  -3   -3.62   10.23
  -3  -5   3    4.74    8.27
  -3  -5   3   11.83    9.49
  -3   5   3    6.96    8.99
   3  -5  -2   39.86    9.03
   3   5  -2   30.41   10.25
  -3  -5   2   39.69    9.40
   3   5  -2   37.79    9.71
  -3   5   2   38.31    9.13
  -3  -5   2   44.74   10.21
  -3  -5   1  318.79   12.03
  -3  -5   1  279.75   13.06
   3   5  -1  273.05   13.05
   3   5  -1  304.56   11.84
   3  -5  -1  320.00   11.96
   3  -5  -1  333.68   12.66
  -3  -5   0  225.31   11.34
   3   5   0  211.68   12.49
  -3  -5   0  197.80   12.92
  -3   5   0  244.53   12.32
   3   5   0  236.26   11.37
   3  -5   0  235.23   12.50
  -3  -5  -1  332.09   13.22
  -3  -5  -1  373.71   12.31
   3  -5   1  327.88   13.58
   3   5   1  370.86   12.09
   3   5   1  414.06   15.12
  -3   5  -1  331.81   13.00
  -3  -5  -2   75.79    9.30
  -3   5  -2   70.26   10.34
  -3  -5  -2   79.26   12.32
  -3  -5  -2   71.52   10.49
   3  -5   2   79.67   10.56
   3  -5   2   79.13   10.68
  -3  -5  -3    2.64   11.36
   3  -5   3    3.32   10.92
  -3  -5  -3    5.14    8.51
  -3  -5  -3    4.75   10.73
  -3   5  -3    6.35    9.75
   3  -5   3    1.87    9.65
  -3  -5  -4    6.55   10.77
   3  -5   4   -0.54    9.30
   3  -5   4    2.09   12.95
   3   5   4    7.21    8.83
  -3  -5  -4    6.12   11.85
  -3   5  -4    6.57    9.84
   3  -5   5  111.59   15.15
  -3  -5  -5  109.92   19.74
   3  -5   5  120.31   10.19
  -3  -5  -5  113.76   12.98
  -3   5  -5   92.93   10.85
   3   5   5  111.88   10.80
   3   5   6   14.01   12.91
  -3  -5  -6    7.07   12.80
  -3   5  -6    5.33   12.93
   3  -5   6    6.42   10.24
  -3  -5  -7   11.56   11.91
   3  -5   7    3.36   14.50
  -3   5  -7   15.12   14.96
   3   5   7   -2.08   14.68
   3  -6  -7    5.02   11.05
  -3  -6   7   -2.81   12.16
   3   6  -7   -3.77   12.24
   3   6  -7    2.91   13.81
   3  -6  -7    9.31   14.12
  -3   6   7   -0.23   11.51
  -3  -6   6    6.21    9.96
   3   6  -6    4.91    9.97
  -3  -6   6    5.10    9.86
   3  -6  -6    6.13   11.98
  -3   6   6   -2.68   10.29
   3  -6  -6    5.68   10.38
   3   6  -6   10.59   10.49
  -3  -6   5   12.73   11.02
   3  -6  -5   14.55    9.43
  -3  -6   5   12.05    9.96
  -3   6   5    8.33    9.35
   3   6  -5   15.52   10.45
   3   6  -5    6.55   10.75
  -3  -6   4    2.27   10.75
  -3  -6   4    7.60    9.72
   3   6  -4   17.75   10.12
   3  -6  -4   15.02    9.58
  -3   6   4   19.76    9.33
   3   6  -4   14.19    8.66
   3  -6  -3    1.34    8.96
  -3  -6   3   -1.57    8.41
   3   6  -3    3.44    8.16
   3   6  -3   -5.05    7.37
  -3  -6   3    0.03    9.80
  -3   6   3    3.77    9.26
   3   6  -2   27.10    9.69
  -3   6   2   39.19    9.24
   3   6  -2   37.64    9.05
  -3  -6   2   45.95    9.15
  -3  -6   2   40.35    7.04
   3  -6  -2   41.90    8.93
  -3  -6   1  139.14   11.75
   3  -6  -1  159.66    8.20
   3   6  -1  131.43   11.93
   3   6  -1  166.94    9.94
  -3  -6   1  142.30    9.92
   3  -6  -1  173.56   10.43
  -3  -6   0   39.11   11.06
   3   6   0   45.40   10.83
  -3   6   0   53.00   10.71
  -3  -6   0   48.96    9.40
   3  -6   0   48.91   11.10
   3   6   0   45.99    9.51
  -3   6  -1  863.69   15.66
  -3  -6  -1  827.78   15.94
   3   6   1  930.97   16.12
  -3  -6  -1  902.75   15.29
   3  -6   1  797.31   15.97
   3  -6   2   14.31    8.30
  -3  -6  -2   12.95    9.99
  -3  -6  -2   15.44   11.19
  -3   6  -2   12.99    9.64
   3  -6   2   21.52   12.25
  -3  -6  -2   13.11    8.64
  -3  -6  -3    5.28   11.03
  -3  -6  -3    0.97    9.44
   3  -6   3    9.73    9.00
  -3  -6  -3   11.31   11.09
  -3   6  -3   11.92    9.42
   3  -6   3   12.21    9.72
  -3  -6  -4   41.66   11.13
  -3  -6  -4   35.77   12.00
  -3   6  -4   28.93   10.15
   3  -6   4   37.71   10.27
   3  -6   4   35.19   12.03
   3   6   5   26.14   10.09
   3  -6   5   42.31   10.08
   3  -6   5   27.61   12.00
  -3  -6  -5   42.04   12.24
  -3   6  -5   21.06   10.10
  -3  -6  -5   35.37   14.19
  -3   6  -6    5.92   11.30
   3  -6   6    4.94   18.11
   3  -6   6    0.36   10.81
   3   6   6   10.81   14.08
  -3  -6  -6    9.15   11.02
   3   7  -7   10.33    8.64
  -3  -7   7    2.89   11.76
  -3   7   7   10.94   11.81
   3  -7  -7    6.65   14.29
   3  -7  -7   12.25   12.23
   3   7  -6    1.60   10.89
  -3  -7   6    2.62   10.50
   3   7  -6   11.32   10.43
  -3   7   6    4.90   10.55
   3  -7  -6    3.33   10.34
  -3  -7   6    0.84   12.10
  -3  -7   5    4.75    9.27
   3   7  -5  -11.90   10.89
  -3  -7   5    5.94   10.24
   3  -7  -5   -4.90    9.48
   3   7  -5    5.62    9.28
  -3   7   5   11.29    9.69
   3   7  -4   14.87    8.58
   3   7  -4   13.29    7.16
   3  -7  -4   15.73    9.26
  -3  -7   4   30.41    9.47
  -3  -7   4    4.04    9.04
  -3   7   4   21.22    9.67
   3   7  -3   32.29   10.55
  -3   7   3   38.82    6.85
   3  -7  -3   39.54    6.75
   3   7  -3   40.66    8.78
  -3  -7   3   49.17   10.17
  -3  -7   3   46.72    8.97
   3   7  -2    3.90    7.63
   3  -7  -2    9.05    6.34
   3   7  -2   14.88    8.85
  -3  -7   2    5.04   10.52
  -3  -7   2    4.42    8.85
   3  -7  -2    8.09    9.52
   3  -7  -1  148.90   10.03
  -3  -7   1  150.30    9.45
  -3  -7   1  116.97   11.14
   3  -7  -1  132.79    9.49
   3   7  -1  138.24    9.02
   3   7  -1  104.00   11.17
  -3   7   0    4.05    9.59
   3   7   0    5.91   10.01
   3  -7   0    5.62   10.73
  -3  -7   0    1.49   10.73
   3   7   0   13.13    8.76
  -3  -7   0    1.54    5.97
  -3  -7  -1  254.63   11.64
   3  -7   1  249.53   11.96
   3   7   1  325.78   11.68
  -3  -7  -1  277.47   10.77
  -3   7  -1  301.05   11.57
   3  -7   2   11.51   10.25
  -3   7  -2   18.07   10.26
  -3  -7  -2   10.15    9.72
   3  -7   2   15.64    8.20
  -3  -7  -2    8.34    8.91
  -3  -7  -2    8.71    8.62
  -3  -7  -3   12.98   11.15
  -3   7  -3   21.55   10.13
   3  -7   3    2.22    8.61
  -3  -7  -3    4.22   10.77
  -3  -7  -3   10.35    9.62
   3  -7   3   19.10   11.68
   3  -7   4   10.59   11.39
  -3  -7  -4    9.61   11.19
   3  -7   4   18.00   10.16
  -3  -7  -4    3.62    9.79
  -3   7  -4   11.56   10.23
  -3  -7  -4   14.37   11.90
  -3  -7  -5    6.73    9.84
  -3  -7  -5   -2.24   13.43
  -3  -7  -5   -6.23   12.11
  -3   7  -5    3.64   12.83
   3  -7   5   -1.95   11.99
   3  -7   5    1.33   12.33
  -3  -7  -6   -2.03   19.95
  -3  -7  -6    1.52   18.44
  -3  -7  -6    4.14   13.71
   3  -7   6    4.22   10.60
  -3   7  -6    2.16   10.72
   3  -7   6    5.87   15.42
   3  -8  -6   11.83   10.97
  -3  -8   6   10.30   10.48
  -3  -8   6   10.90   10.23
   3   8  -6   -7.45   10.62
   3   8  -6    6.47   10.03
  -3   8   6    7.22   11.16
  -3  -8   5    7.42    9.58
   3  -8  -5    3.97    6.53
   3   8  -5    5.93   10.46
  -3  -8   5   -4.99   10.22
  -3   8   5    8.15    9.45
   3   8  -5    6.22   11.23
   3  -8  -4   43.60    9.29
   3   8  -4   26.13   10.58
  -3  -8   4   46.08   10.35
   3   8  -4   32.44    9.47
  -3   8   4   43.94    9.52
  -3  -8   4   47.85   11.38
  -3  -8   3    0.64    9.14
  -3  -8   3    5.64    9.86
   3  -8  -3    4.45    9.16
   3   8  -3   -1.32   10.08
   3   8  -3    5.99    8.86
   3   8  -2    7.57    8.92
  -3  -8   2   -8.09   10.09
  -3  -8   2   -5.15    9.10
   3   8  -2    0.25   10.24
   3  -8  -2    2.55    9.64
   3  -8  -2   11.52    9.11
   3   8  -1   82.26    8.20
   3   8  -1   86.58    9.30
  -3  -8   1   85.45   10.87
  -3  -8   1   94.77    9.50
   3  -8  -1   95.85    9.63
   3  -8  -1   87.51    9.97
   3  -8   0  128.68   11.14
  -3  -8   0  124.77   10.86
   3   8   0  139.96   10.53
  -3   8   0  145.67   10.44
  -3  -8   0  144.06    9.87
  -3   8  -1   -3.33    9.96
   3   8   1    1.75    8.93
  -3  -8  -1    5.51    5.94
   3  -8   1   18.62   10.29
  -3  -8  -1   -7.10    9.53
  -3   8  -2    4.42   10.64
  -3  -8  -2    2.36   11.99
  -3  -8  -2    8.23    8.43
   3  -8   2    0.77    8.14
   3  -8   2   -3.14   10.90
  -3  -8  -2    8.30    8.46
  -3  -8  -3    3.77   11.61
  -3  -8  -3   12.91    8.80
   3  -8   3   14.53    8.70
   3  -8   3   13.29   10.22
  -3  -8  -3    6.79    8.78
  -3   8  -3    6.40    9.80
   3  -8   4   -0.02   11.81
  -3  -8  -4    7.77    9.25
  -3  -8  -4    7.60    9.53
  -3  -8  -4    6.28    9.64
   3  -8   4    1.71   10.18
  -3   8  -4    4.75    9.92
  -3   8  -5    6.17   10.27
  -3  -8  -5    8.95   12.07
   3  -8   5   13.48   12.10
  -3  -8  -5   18.07   10.32
   3  -8   5    5.78   12.68
  -3  -8  -5   10.86   12.43
  -3  -8  -6    2.12   11.18
  -3   8  -6    8.94   11.47
  -3  -8  -6    8.32   11.41
  -3  -8  -6    0.25   15.51
   3  -8   6    4.61   15.92
   3  -8   6    9.82   10.84
  -3   9   6   10.66   11.15
   3   9  -6    9.06   11.19
  -3  -9   6    8.20   10.66
  -3  -9   6   10.15   13.27
   3  -9  -6   14.15   11.13
  -3  -9   5    7.28    9.66
  -3  -9   5   -5.82   10.32
   3  -9  -5   16.53    9.39
   3   9  -5   12.14   10.59
   3   9  -5    6.14    9.53
  -3   9   5   -7.07   10.00
   3   9  -4   -5.32   10.60
  -3  -9   4    7.89    9.35
   3  -9  -4    1.81    9.52
   3   9  -4    4.48    8.82
  -3  -9   4  -13.14   10.31
   3  -9  -3    5.14    9.04
   3  -9  -3   15.49    9.65
   3   9  -3    2.86    8.56
  -3  -9   3    3.91    9.00
   3   9  -3    2.56    9.87
  -3  -9   3    6.87    6.97
  -3  -9   2    7.75   10.36
   3   9  -2    7.91    8.82
  -3  -9   2    6.18    9.08
   3  -9  -2   12.30    9.71
   3   9  -2   12.80    7.45
   3  -9  -2   11.97    9.08
   3  -9  -1  143.70   11.11
  -3  -9   1  154.15   11.53
  -3  -9   1  145.32    9.79
   3   9  -1  153.14    9.75
   3  -9  -1  157.80   10.10
   3   9  -1  147.93   11.10
   3  -9   0   30.68   10.23
  -3  -9   0   41.64    9.20
  -3  -9   0   34.82   10.36
  -3   9   0   44.06    9.93
   3   9   0   26.41   10.01
  -3   9  -1   30.85   10.46
   3   9   1   26.57    8.90
   3  -9   1   15.54    7.83
  -3  -9  -1   20.74    9.69
  -3  -9  -1   29.68    8.88
  -3   9  -2   11.25   10.33
   3  -9   2    1.55   11.35
  -3  -9  -2    1.97    9.17
   3  -9   2   -2.81    8.80
  -3  -9  -2    1.40    8.21
  -3  -9  -2   -1.15   10.45
  -3   9  -3   17.30    9.97
  -3  -9  -3   29.68    9.90
  -3  -9  -3   33.97    8.89
   3  -9   3   36.85    9.24
   3  -9   3   30.14   10.59
  -3  -9  -3   29.53    9.48
   3  -9   4    3.65   10.05
  -3  -9  -4    8.97    9.25
  -3   9  -4    0.92   10.08
  -3  -9  -4   17.68   10.01
   3  -9   4   11.76   11.40
  -3  -9  -4   11.27    9.60
  -3   9  -5   13.94   10.80
   3  -9   5    3.89   12.52
  -3  -9  -5    0.71   12.20
   3  -9   5   11.54   11.01
  -3  -9  -5   -0.73   10.12
  -3  -9  -5   -1.63   12.86
  -3  -9  -6    3.38   14.09
   3  -9   6    7.02   14.11
  -3  -9  -6   -0.72   13.85
  -3  -9  -6   -0.73   15.89
  -3   9  -6   10.63   11.70
   3  -9   6    8.27   11.36
   3 -10  -6   13.35   11.71
  -3 -10   6   12.30   11.69
  -3 -10   6   -1.87   11.46
   3  10  -6    4.06   11.92
   3  10  -5    4.76   10.85
  -3 -10   5   -2.74   12.23
   3 -10  -5    9.17   10.15
  -3 -10   5   12.35   10.72
   3  10  -4   17.13    9.39
   3 -10  -4    7.67   10.37
   3  10  -4    0.32   10.44
  -3 -10   4    8.74    9.71
  -3 -10   4   14.15   10.16
   3 -10  -4    4.57    9.64
  -3 -10   3   73.88   10.62
  -3 -10   3   58.15    9.09
   3 -10  -3   55.66    9.95
   3  10  -3   56.88    9.17
   3  10  -3   57.96   10.61
   3 -10  -3   46.38    6.75
  -3 -10   2    2.39   10.07
   3 -10  -2    3.58    9.34
  -3 -10   2   11.41    8.89
   3  10  -2    5.64   10.83
   3  10  -2    7.25    9.91
   3 -10  -2    0.64    8.93
   3  10  -1   13.11    7.39
  -3 -10   1   20.39    9.95
  -3 -10   1   19.25    8.82
   3 -10  -1   24.08    9.46
   3 -10  -1   19.36    9.78
   3  10   0   53.19   10.70
  -3 -10   0   51.39    9.27
  -3  10   0   45.66   10.10
  -3 -10   0   47.86   10.91
   3 -10   0   55.93   10.54
   3 -10   1   62.79    9.54
   3  10   1   64.41   10.68
   3 -10   1   49.38    8.06
  -3 -10  -1   61.58    9.56
  -3  10  -1   68.95   10.52
  -3 -10  -1   48.83    9.98
  -3 -10  -2    8.89    9.02
   3 -10   2    3.06   10.74
  -3 -10  -2    3.32    9.33
   3 -10   2    0.01    8.77
  -3 -10  -2   13.21   10.10
  -3  10  -2    2.73   10.14
  -3  10  -3  165.00   10.76
   3 -10   3  144.09   11.11
   3 -10   3  155.54   10.20
  -3 -10  -3  169.24   12.04
  -3 -10  -3  143.78   13.30
  -3 -10  -3  135.23   10.18
  -3 -10  -4   14.12   10.07
   3 -10   4   14.83   12.26
  -3 -10  -4   19.17    9.96
  -3 -10  -4   15.78    9.92
   3 -10   4   22.59   11.44
  -3  10  -4   19.84   10.58
  -3 -10  -5    7.58   12.99
   3 -10   5    8.67   12.96
  -3  10  -5    2.80   10.78
  -3 -10  -5    5.62   10.77
   3 -10   5   11.45   11.69
  -3 -10  -5    7.87   11.12
  -3  10  -6   10.85   11.92
   3 -10   6    1.39   14.39
  -3 -10  -6   -4.36   14.62
  -3 -10  -6    9.34   14.38
  -3 -10  -6    6.84   14.62
   3 -10   6    1.58   11.75
   3  11  -6    0.52    8.39
  -3 -11   6   -1.09    8.11
   3 -11  -6    6.33   11.39
  -3 -11   6    0.14   11.18
   3 -11  -6    5.91   11.47
   3 -11  -5   -8.54   10.97
   3 -11  -5    1.32   10.81
  -3 -11   5   10.80   10.61
  -3 -11   5    3.73   10.13
   3  11  -5    4.39   11.32
   3 -11  -4    0.78    9.62
   3 -11  -4   11.46    9.96
  -3 -11   4   14.16   10.58
  -3 -11   4   16.00   10.25
   3  11  -4   16.40   10.45
  -3 -11   3    4.35    6.48
  -3 -11   3    5.88   10.22
   3 -11  -3    0.27   10.28
   3  11  -3   -7.15   10.19
   3 -11  -3    0.15    9.75
  -3 -11   2   -9.28    8.93
  -3 -11   2    7.03   10.71
   3 -11  -2    6.22    9.86
   3  11  -2   14.11   10.49
   3 -11  -2    5.67    9.14
  -3 -11   1   50.46    7.69
   3 -11  -1   60.23    9.99
   3  11  -1   55.05    7.38
   3 -11  -1   67.00    9.22
  -3 -11   1   57.81    8.97
  -3 -11   0   23.70   10.43
  -3  11   0    0.74    6.78
  -3 -11   0   12.62    8.94
   3 -11   0    6.72    9.73
   3  11   0   12.74   10.30
   3 -11   1    3.89    6.98
   3  11   1    2.40    9.42
   3 -11   1   10.02    8.99
  -3 -11  -1   10.16   10.20
  -3 -11  -1    5.38    8.99
  -3  11  -1   -7.69    9.48
  -3  11  -2    2.91    6.96
   3 -11   2    2.58   10.39
  -3 -11  -2   -9.69   10.54
   3 -11   2    8.84    9.17
  -3 -11  -2    1.27    9.24
  -3 -11  -2   -6.10    9.88
   3 -11   3   -1.52   10.47
   3 -11   3    7.59    8.82
  -3 -11  -3   11.18   10.17
  -3 -11  -3    5.76    8.78
  -3 -11  -3    7.20    9.45
  -3  11  -3    8.47   10.25
  -3 -11  -4    0.36    9.75
  -3  11  -4    1.79   10.69
  -3 -11  -4    8.15    9.95
  -3 -11  -4   12.14   11.82
   3 -11   4    1.97   11.02
   3 -11   4    3.55    9.35
  -3 -11  -5    1.06   10.82
  -3  11  -5   -3.67   11.10
   3 -11   5   12.27   11.39
  -3 -11  -5    5.57   13.64
  -3 -11  -5    7.66   10.82
   3 -11   5    7.97   11.21
  -3 -12   5   19.07   11.51
   3 -12  -5   12.27   10.54
   3  12  -5   -3.35   11.69
  -3 -12   5    0.84   10.70
   3 -12  -5    9.84   10.66
   3 -12  -4    3.20   10.10
   3  12  -4    6.03   11.01
  -3 -12   4   -2.36    9.96
  -3 -12   4    6.61    7.66
   3 -12  -4    3.32   11.18
   3  12  -3   14.44    9.78
   3 -12  -3   -3.39    9.84
  -3 -12   3   -4.41    9.41
   3 -12  -3   -5.43   10.44
  -3 -12   3   13.38   10.10
  -3 -12   2    3.44    9.66
  -3 -12   2    7.60   10.27
   3 -12  -2   11.94    7.39
   3  12  -2   18.07   10.30
   3 -12  -2   -2.49    9.53
  -3 -12   1   18.87    9.26
  -3 -12   1    9.31    7.78
   3  12  -1   14.94   10.25
   3 -12  -1   14.23    9.88
   3 -12  -1   18.56   10.22
   3 -12   0   46.30   10.63
   3  12   0   53.28    7.13
  -3  12   0   69.32    9.95
  -3 -12   0   36.81   10.26
  -3 -12   0   53.75    9.51
   3 -12   0   55.92    9.36
   3 -12   1    7.00   10.73
  -3  12  -1   -1.46   10.29
   3  12   1    4.75    9.49
  -3 -12  -1   -1.91    9.17
   3 -12   1  -10.22    9.13
  -3 -12  -1    5.47    7.05
  -3 -12  -2   13.03   10.35
  -3  12  -2   -0.82    7.23
  -3 -12  -2    8.25    9.19
   3 -12   2   -1.12   10.84
   3 -12   2    5.55    8.93
  -3 -12  -2   -6.85   11.93
   3 -12   3   18.78   10.98
  -3 -12  -3   22.07   12.21
  -3  12  -3   23.10   10.13
  -3 -12  -3   20.53    9.30
   3 -12   3   32.31    9.62
  -3 -12  -3   22.07   10.10
  -3 -12  -4   14.06   10.82
   3 -12   4   18.19   10.02
  -3 -12  -4   14.44    9.55
  -3  12  -4    2.71   10.90
  -3 -12  -4   15.62   10.06
   3 -12   4    9.23   11.16
   3 -12   5   11.45   11.75
   3 -12   5    5.69   11.31
  -3  12  -5    0.94   11.58
  -3 -12  -5    9.47   13.65
  -3 -12  -5   20.39   11.16
  -3 -12  -5   -4.35   11.42
   3 -13  -5    2.79   12.15
   3 -13  -5    7.21   11.52
  -3 -13   5    4.17   10.84
  -3 -13   5   -8.39   11.74
   3  13  -5   -1.93   11.78
   3  13  -4    3.70   11.13
   3 -13  -4    6.18   10.68
  -3 -13   4    8.10   10.22
   3 -13  -4   -4.65   10.37
  -3 -13   4   10.21   10.91
   3  13  -3  -16.09   11.20
   3 -13  -3    6.61    9.84
  -3 -13   3    0.51    9.81
   3 -13  -3    6.24   10.49
  -3 -13   3    5.26   10.90
  -3 -13   2    8.69    7.30
   3  13  -2   -6.91   10.26
   3 -13  -2    1.46   10.26
   3 -13  -2    2.25    6.87
  -3 -13   2    5.72    9.57
  -3 -13   1   47.19   10.64
   3 -13  -1   33.00   10.40
   3 -13  -1   35.89    9.85
   3  13  -1   36.08   10.53
  -3 -13   1   50.87    9.55
   3 -13   0   23.67   10.37
  -3 -13   0   34.72    9.46
   3  13   0   29.66    7.60
   3 -13   0   34.90    9.38
  -3 -13   0   32.04   10.74
   3 -13   1    1.68   10.20
   3  13   1   -1.95    9.99
  -3  13  -1    3.18    9.82
   3 -13   1   -2.46    9.46
  -3 -13  -1   -1.96    9.45
  -3 -13  -1   14.88   10.29
   3 -13   2   -2.60   10.73
  -3 -13  -2   -3.46    9.96
   3 -13   2    5.83    9.24
  -3  13  -2    1.85    7.04
  -3 -13  -2   13.89    9.69
  -3 -13  -2  -14.08   10.51
  -3  13  -3   13.31   10.81
   3 -13   3   16.84   10.25
  -3 -13  -3   10.05   10.17
  -3 -13  -3    7.94    9.97
   3 -13   3    8.30   10.64
  -3 -13  -3    1.61   10.81
  -3 -13  -4   41.86   11.25
  -3 -13  -4   28.70   10.87
  -3 -13  -4   26.06   10.63
   3 -13   4   27.75   11.55
   3 -13   4   19.01   10.83
  -3  13  -4   21.49   11.63
  -3 -13  -5   -9.28   12.46
  -3  13  -5   -2.59   11.44
  -3 -13  -5   -6.15   11.48
  -3 -13  -5   10.07   11.92
   3 -13   5    0.16   12.09
   3 -14  -4    6.09   10.87
   3  14  -4    7.02   11.70
   3 -14  -4    1.85   10.94
  -3 -14   4   -4.28   10.84
  -3 -14   4   -1.38   11.30
   3  14  -3   -1.80   10.70
   3 -14  -3    5.65   10.44
  -3 -14   3   -0.28   10.39
   3 -14  -3   10.61   10.99
  -3 -14   3    4.99   10.80
  -3 -14   2   -2.99    7.74
   3 -14  -2    2.74    7.46
  -3 -14   2   14.81   10.42
   3 -14  -2   -2.01    7.40
   3  14  -2   -8.98   10.84
   3 -14  -1    5.11   10.15
  -3 -14   1   19.74   10.42
   3 -14  -1   12.27    9.46
   3  14  -1   12.25    7.31
   3 -14  -1   22.90    9.74
  -3 -14   1    9.03    9.65
  -3 -14   0    2.19    9.50
  -3 -14   0   12.22    9.86
   3 -14   0    4.46    9.38
   3 -14   0   25.26   10.25
   3  14   0   -6.31   10.13
  -3 -14  -1   -5.49   10.56
  -3 -14  -1   15.80    9.28
  -3  14  -1   11.51   10.38
   3 -14   1    3.14   10.72
   3 -14   1   10.32    9.71
   3 -14   2    8.28    9.89
  -3 -14  -2   12.37    9.58
   3 -14   2    1.40   11.04
  -3  14  -2   14.00   10.58
  -3 -14  -2   -1.50   10.20
  -3 -14  -2    3.49   10.77
  -3 -14  -3   -1.49   10.90
   3 -14   3    6.56   10.88
  -3 -14  -3    5.73    9.92
  -3  14  -3    8.92   10.37
  -3 -14  -3    3.25   10.50
   3 -14   3    5.99   10.50
  -3 -14  -4    2.76   11.46
  -3  14  -4    5.61   11.72
  -3 -14  -4    2.27   11.45
  -3 -14  -4    2.29   11.05
   3 -14   4   12.03   10.85
   3 -14   4   12.26   12.10
   3  15  -4    3.26   11.71
   3 -15  -4    2.66   11.21
   3 -15  -4    6.92   11.90
  -3 -15   4   13.66   11.73
   3 -15  -4   10.29   11.99
  -3 -15   4   10.97    8.35
   3 -15  -3    8.67   10.82
   3  15  -3    8.82   11.48
  -3 -15   3    0.91   10.29
   3 -15  -3   -4.09   10.92
  -3 -15   3   14.89   11.28
   3 -15  -3   13.22   10.95
  -3 -15   2   27.80   11.00
   3 -15  -2    7.56   10.40
   3 -15  -2   -1.93   11.04
   3 -15  -2    2.59    7.34
  -3 -15   2   -5.13    9.96
   3  15  -2    0.53   10.53
   3 -15  -1    9.69   10.75
  -3 -15   1   -1.78   10.81
  -3 -15   1   -3.93   10.03
   3 -15  -1    6.80    6.92
   3 -15  -1    6.41   10.06
   3  15  -1    4.54   10.93
  -3 -15   0   -0.92    9.96
  -3 -15   0   14.31   10.48
   3 -15   0  -10.30   10.03
   3 -15   0   -3.28    7.20
   3 -15   0    7.81   10.68
   3  15   0    5.21   10.50
  -3  15  -1   -5.03   11.00
   3 -15   1    8.89   10.25
  -3 -15  -1    8.41    9.94
  -3 -15  -1   -8.05   10.40
   3 -15   1   11.94    7.79
  -3 -15  -2   -2.72   11.35
  -3 -15  -2    5.25   10.77
   3 -15   2   17.40   10.46
  -3 -15  -2    5.74   10.65
  -3  15  -2    0.38   10.88
   3 -15   2    5.50   11.21
   3 -15   3   16.14   11.40
  -3  15  -3    0.61   10.94
  -3 -15  -3   10.98   11.47
   3 -15   3    7.89   11.22
  -3 -15  -3   17.14   10.74
  -3 -15  -3   -0.53   11.43
   3 -16  -3    7.68   11.38
  -3 -16   3   -2.98   11.18
   3  16  -3   -8.84   11.67
   3 -16  -3    8.78   11.50
   3 -16  -3    9.44   11.34
  -3 -16   3    8.74   11.83
  -3 -16   2   14.66   11.58
   3 -16  -2   12.31   11.70
  -3 -16   2    2.63   10.85
   3 -16  -2   -1.21   10.77
   3  16  -2   16.88   11.45
   3 -16  -2   16.18   11.42
   3 -16  -1    4.91   10.84
   3  16  -1   11.09   10.96
  -3 -16   1    3.59   10.47
   3 -16  -1   14.28   10.43
  -3 -16   1   11.14    8.03
   3 -16  -1   21.81   11.26
  -3 -16   0   13.21   10.95
  -3 -16   0   -0.43   10.47
   3  16   0    3.64   10.93
   3 -16   0    1.03   10.29
   3 -16   0   15.35   10.70
   3 -16   0   -1.54   10.84
  -3 -16  -1   13.09   10.43
  -3  16  -1    1.43   11.13
  -3 -16  -1    6.99   11.00
   3 -16   1   -0.84    7.65
  -3 -16  -1   10.14   10.15
   3 -16   1   -5.47   11.10
   3 -16   2   -3.97    8.11
   3 -16   2    3.10   11.00
  -3 -16  -2   -2.48   11.14
  -3  16  -2   -5.63   11.52
  -3 -16  -2    4.23   11.68
  -3 -16  -2    5.19   11.38
   3 -16   3    7.19   11.95
  -3 -16  -3   -5.43   12.36
  -3 -16  -3   15.19   11.31
  -3  16  -3    9.79   12.45
   3 -16   3   -1.47   11.71
  -3 -16  -3   -5.72   12.46
  -3 -17   2    7.16    7.83
  -3 -17   2    9.28    8.47
   3 -17  -2   15.93   11.76
   3  17  -2   19.54   11.82
   3 -17  -2   21.10   11.31
   3 -17  -2    6.24    8.38
   3 -17  -1   -0.57    8.39
  -3 -17   1    1.32   11.06
  -3 -17   1    8.28   12.27
   3 -17  -1    3.38   10.79
   3  17  -1  -12.06   12.30
   3 -17  -1    0.44    7.95
   3 -17   0   19.04    8.23
   3 -17   0  -12.40   10.88
  -3 -17   0    9.89   11.16
  -3 -17   0   11.58   12.17
   3 -17   0    8.25   10.99
   3  17   0    9.91   11.68
   3 -17   1    3.08   11.72
  -3 -17  -1    1.23   11.85
  -3  17  -1   14.52   11.45
  -3 -17  -1   17.93   11.03
  -3 -17  -1   17.18   11.38
   3 -17   1    9.07   11.35
   3 -17   2    0.26   12.20
  -3 -17  -2   10.72   12.56
   3 -17   2   -0.07   11.47
  -3 -17  -2   -0.61   11.41
  -3  17  -2    5.33   11.78
  -3 -17  -2    1.10   11.24
  -4   0   6   28.80    9.64
   4   0  -6    7.68    9.80
   4   0  -6   17.61   11.57
   4   0  -4   92.27   10.16
  -4   0   4   81.94    7.00
   4   0  -4   80.34    8.97
   4   0  -2 1934.26   21.28
  -4   0   2 2003.15   20.94
   4   0  -2 2097.27   21.64
  -4   0   0  733.07   22.93
   4   0   0  768.99   23.53
   4   0   0  715.03   17.29
   4   0   2  765.76   28.18
  -4   0  -2  657.20   25.64
   4   0   2  789.65   25.77
  -4   0  -4   14.56   12.34
   4   0   4   15.51   11.04
   4   0   6  103.21   13.45
  -4   0  -6   85.81   11.73
  -4  -1   7   10.41   11.10
   4   1  -7   16.01   13.24
  -4   1   7   21.56   10.98
   4  -1  -7   13.89   10.95
   4  -1  -7   13.31   12.83
   4   1  -7   10.07   11.43
  -4  -1   6    4.48    9.33
  -4   1   6    9.81   10.08
   4  -1  -6    9.64   11.96
   4   1  -6    7.24   10.03
   4  -1  -6    8.14   10.36
   4   1  -6    3.97    9.49
  -4   1   5    9.06    8.99
   4   1  -5    2.35   10.43
   4  -1  -5    1.27    8.62
   4  -1  -5   -2.28    9.28
  -4  -1   5  -11.32    9.07
   4   1  -5   -6.87    9.33
   4  -1  -4    9.46    9.24
  -4   1   4    3.53    8.92
  -4  -1   4    7.48    9.18
   4   1  -4   -1.54    8.84
   4  -1  -4    1.59    8.39
   4   1  -4    6.95    9.68
  -4   1   3   22.33    8.51
   4   1  -3   16.87    8.75
  -4  -1   3   26.90    8.61
   4   1  -3   19.09    9.94
   4  -1  -3   30.07   10.59
   4  -1  -3    9.45    8.73
  -4  -1   3   17.46    8.77
   4  -1  -2    3.93    6.90
  -4   1   2    4.92    9.61
  -4  -1   2    1.76    9.80
   4   1  -2    3.19    9.46
  -4  -1   2   -1.53    9.16
   4   1  -2    6.86   10.87
   4  -1  -2    6.07    9.30
  -4   1   1    0.43   10.40
   4  -1  -1    5.29   10.41
  -4  -1   1    3.73   10.67
   4   1  -1   -2.92   11.64
  -4  -1   1    4.69   10.93
   4   1  -1   -0.88   11.34
  -4  -1   0   21.29   10.69
   4  -1   0   21.97   13.43
  -4   1   0   20.81   11.11
  -4  -1   0   19.66   14.18
   4   1   0   27.45   16.10
   4   1   0   22.59   10.87
  -4   1  -1   14.18   13.31
  -4  -1  -1   14.25   11.09
   4  -1   1   10.77   17.26
   4   1   1   15.97    9.35
   4   1   2  473.93   22.54
   4   1   2  459.26   21.99
   4  -1   2  467.97   18.53
  -4   1  -2  365.03   18.07
  -4  -1  -2  454.84   23.43
   4   1   3  306.07   15.95
   4  -1   3  308.45   14.57
  -4   1  -3  281.47   15.17
  -4  -1  -3  311.38   16.69
   4   1   4    6.11   10.94
   4  -1   4    5.97   11.20
  -4   1  -4    2.54   12.37
  -4  -1  -4   -7.43   12.13
   4   1   5    7.71   12.65
  -4   1  -5    2.06   13.21
   4  -1   5    6.53   12.30
  -4  -1  -5    7.40   12.85
   4   1   6   20.58   12.49
  -4  -1  -6   19.48   10.98
   4  -1   6   18.31   10.43
  -4   1  -6    7.03   11.05
   4  -1   7    1.16   14.10
  -4  -1  -7    0.75   12.17
  -4   1  -7    0.93   12.50
   4   1   7    5.48   14.48
   4  -2  -7    4.20   12.79
   4   2  -7   10.18   13.22
   4   2  -7   22.12   11.11
  -4  -2   7    7.04   10.69
   4  -2  -7   12.04   11.40
  -4   2   7   15.99   11.02
  -4   2   6   10.36    9.41
  -4  -2   6   17.35    9.82
   4   2  -6   10.24    9.79
   4  -2  -6    0.68    9.64
   4  -2  -6   14.44   11.57
   4   2  -6   28.33   10.40
  -4   2   5   12.73    9.01
   4  -2  -5    8.50    8.52
  -4  -2   5   10.71    9.21
   4  -2  -5   11.47    9.34
   4   2  -5   10.60   10.62
   4   2  -5    0.18    9.62
   4   2  -4    4.54    9.88
   4  -2  -4    3.60    8.50
   4  -2  -4    5.01    6.68
   4   2  -4    3.30    8.82
  -4   2   4    3.91    8.96
  -4  -2   4    3.69    8.35
  -4  -2   4    9.43    9.25
  -4   2   3  307.36   10.42
  -4  -2   3  295.91   10.35
   4   2  -3  288.89   11.16
   4  -2  -3  303.04   10.73
   4   2  -3  292.82   10.90
   4  -2  -3  311.40   10.81
  -4  -2   3  284.10   10.67
  -4   2   2  284.11   11.80
  -4  -2   2  274.99   11.33
  -4  -2   2  279.16   11.95
   4   2  -2  256.32   12.06
   4  -2  -2  288.19   11.81
   4   2  -2  275.44   11.59
   4  -2  -1  553.62   13.38
  -4  -2   1  520.27   14.49
   4   2  -1  516.93   14.82
   4   2  -1  511.72   16.51
  -4  -2   1  577.78   16.16
  -4   2   1  522.63   15.22
   4   2   0   64.71   13.20
  -4  -2   0   60.92   10.87
  -4  -2   0   67.34   12.90
   4   2   0   72.51   11.17
  -4   2   0   73.17   11.99
   4  -2   0   66.59   10.99
  -4  -2  -1  106.33   20.31
  -4  -2  -1  120.53   12.35
   4   2   1  124.88   12.48
  -4  -2  -1  115.83   18.14
  -4   2  -1  141.25   14.21
   4  -2   1  102.14   12.68
  -4  -2  -2   87.53   13.88
  -4  -2  -2   96.06   14.86
  -4   2  -2   75.49   13.60
   4   2   2   84.44   14.37
   4  -2   2   78.57   13.66
  -4  -2  -3  188.82   13.63
  -4   2  -3  165.64   12.08
   4  -2   3  179.80   18.84
   4  -2   3  191.19   13.19
   4   2   3  180.84   13.26
   4  -2   4   13.39    9.35
  -4   2  -4   19.48   12.59
  -4  -2  -4   14.00   11.72
   4   2   4   18.96   11.13
  -4   2  -5   15.70   11.01
  -4  -2  -5   16.42   13.04
   4  -2   5   20.85   10.91
   4   2   5   17.23   10.32
   4  -2   6    5.90   12.84
  -4   2  -6   14.51   10.81
   4   2   6    5.53   10.37
  -4  -2  -6    6.19   12.85
  -4  -2  -7   12.94   14.48
   4  -2   7    6.89   12.09
  -4   2  -7   -0.94   12.28
   4   2   7   19.24   14.56
   4   3  -7    6.40   11.09
   4   3  -7    4.57   13.15
   4  -3  -7    9.10   10.98
  -4  -3   7    2.32   11.07
   4  -3  -7   21.27   12.58
  -4   3   7   -2.94   10.76
  -4   3   6   23.51    9.69
   4  -3  -6   31.42   12.04
   4   3  -6   41.66   11.83
   4  -3  -6   41.69   10.98
  -4  -3   6   42.14   10.03
   4   3  -6   21.57   10.38
   4  -3  -5    7.73    9.29
   4  -3  -5    3.40    8.74
  -4  -3   5   -1.05    9.49
   4   3  -5   11.17    9.66
  -4   3   5    0.40    8.99
   4   3  -5    0.80    8.77
   4  -3  -4   16.07    9.23
  -4  -3   4    6.83    9.33
  -4  -3   4   14.72    8.30
   4   3  -4   19.22    8.37
   4  -3  -4   10.12    8.23
  -4   3   4    4.78    9.25
   4   3  -4   13.50   10.14
  -4   3   3   54.70    9.07
  -4  -3   3   62.84    8.89
   4   3  -3   52.66    9.09
  -4  -3   3   58.40    9.37
   4  -3  -3   61.51    9.16
   4   3  -3   65.19    9.89
   4  -3  -2   49.63    9.38
   4   3  -2   43.27    9.84
  -4  -3   2   50.89    7.58
   4   3  -2   39.86   11.00
  -4   3   2   45.20    6.95
  -4  -3   2   46.48    9.38
   4  -3  -1  612.63   15.01
   4   3  -1  515.94   15.94
  -4  -3   1  560.53   14.32
   4   3  -1  580.97   14.81
  -4  -3   1  586.58   15.72
  -4   3   1  574.86   12.89
  -4  -3   0  271.64   14.53
   4   3   0  298.83   13.10
   4   3   0  260.09   14.80
  -4  -3   0  282.94   13.07
   4  -3   0  290.88   13.13
   4  -3   0  300.70   14.15
  -4  -3  -1   -2.58    8.84
   4   3   1    2.08   13.26
   4   3   1    9.89   10.80
  -4   3  -1   -2.81   11.77
  -4  -3  -1   -1.23   12.39
   4  -3   1    2.48   10.15
   4  -3   2  876.55   17.70
  -4  -3  -2 1056.52   23.01
  -4   3  -2  852.06   17.49
  -4  -3  -2  957.68   20.54
   4   3   2  971.73   20.52
  -4  -3  -2 1001.62   24.51
  -4  -3  -3    5.83   13.41
  -4  -3  -3    8.00   10.78
   4  -3   3    1.80   12.19
   4  -3   3    2.50   12.25
   4   3   3   10.54   11.27
  -4   3  -3    3.78   12.63
   4  -3   4    3.21   19.60
  -4  -3  -4    4.53   11.25
  -4   3  -4   10.29   10.14
   4  -3   4    7.56    9.40
   4   3   4   -0.05    8.70
   4  -3   5    1.70    9.80
  -4  -3  -5    5.79   12.23
  -4   3  -5    3.24   10.53
   4   3   5    3.49   12.07
  -4   3  -6   22.93   11.06
  -4  -3  -6   19.67   10.86
   4  -3   6   15.66   10.27
   4   3   6   25.60   12.77
   4  -3   7   30.06   12.59
  -4   3  -7    4.32   12.35
   4   3   7   32.60   12.21
  -4  -3  -7   40.52   12.06
   4  -4  -7    2.86   13.37
   4   4  -7    8.96   11.34
   4   4  -7   -2.16   10.84
   4  -4  -7    2.19   11.14
  -4  -4   7   14.02   10.67
  -4   4   7   10.11   11.13
   4   4  -6   30.75   10.64
  -4  -4   6   42.01    9.74
   4   4  -6   25.41   10.11
   4  -4  -6   37.18   11.91
   4  -4  -6   37.01   10.21
  -4   4   6   30.04    9.79
   4  -4  -5    7.48    8.73
   4  -4  -5   17.79    9.63
  -4  -4   5   18.78    9.43
  -4   4   5   29.98    9.42
   4   4  -5   17.42   10.67
  -4  -4   5   18.46   10.44
   4   4  -5   12.95   10.32
   4  -4  -4    6.69    8.98
  -4  -4   4   -3.12    9.22
  -4   4   4    9.44    8.84
  -4  -4   4   -3.76    8.39
   4   4  -4    3.80    8.21
   4   4  -4    1.42    7.37
   4  -4  -3   28.64    9.11
  -4  -4   3   27.86    8.56
   4   4  -3   21.88    7.07
  -4  -4   3   22.72    9.60
   4   4  -3   20.59    8.63
  -4   4   3   21.28    6.34
   4   4  -2  133.57   11.24
  -4   4   2  120.84    7.70
  -4  -4   2  133.39    7.97
   4  -4  -2  139.56    7.60
   4   4  -2  130.86   10.39
  -4  -4   2  130.98   10.73
   4   4  -1  116.07   10.53
   4   4  -1  113.11   12.17
  -4  -4   1  130.38   10.73
  -4  -4   1  105.16   11.90
   4  -4  -1  129.93    8.26
  -4   4   1  134.67   11.20
  -4  -4   0   85.65   10.49
   4  -4   0   89.28   10.64
  -4  -4   0   78.81   14.01
   4  -4   0   87.60   11.18
   4   4   0   75.50   10.29
   4   4   0   75.67   12.12
   4   4   1  209.66   12.32
  -4  -4  -1  193.71   10.96
  -4   4  -1  204.30   11.80
  -4  -4  -1  169.99   13.96
   4   4   1  200.96   10.93
   4  -4   1  187.21   12.27
  -4  -4  -2  408.72   14.58
   4  -4   2  353.80   13.19
  -4   4  -2  406.83   14.83
  -4  -4  -2  420.24   16.21
  -4  -4  -2  427.09   15.94
   4  -4   3   10.54   10.23
  -4  -4  -3    9.94   11.73
   4  -4   3    6.17   11.96
  -4  -4  -3    3.96   11.72
  -4   4  -3    6.17   10.05
  -4  -4  -3    7.65   11.01
   4  -4   4   -0.04   12.52
   4  -4   4   -0.31    9.18
  -4   4  -4   -6.27    9.91
  -4  -4  -4    1.87   11.15
  -4  -4  -4   -0.40   16.00
   4   4   4    5.37   11.35
   4  -4   5   11.37    9.54
   4   4   5    9.90   11.76
  -4  -4  -5   13.22   12.13
  -4   4  -5   15.55   12.60
   4  -4   6    1.83   12.60
  -4   4  -6    4.33   11.27
  -4  -4  -6   -5.48   13.49
   4   4   6    4.36   12.90
   4  -4   7   12.57   12.21
  -4   4  -7    1.20   15.66
  -4  -4  -7    3.43   15.31
   4   4   7   19.80   14.81
   4   5  -7   15.53   11.69
   4  -5  -7   -4.69   13.94
   4   5  -7    3.49   10.97
   4  -5  -7    1.24   11.34
  -4   5   7   10.35   11.37
  -4  -5   7    3.04   11.50
   4   5  -6   -5.08   11.24
  -4   5   6   10.38   10.09
   4   5  -6    6.83   11.85
   4  -5  -6   13.00    9.82
   4  -5  -6    7.83    9.86
  -4  -5   6    7.17   10.16
  -4  -5   6   -0.92    9.99
   4   5  -5    9.96   10.21
   4  -5  -5    5.32    9.49
  -4  -5   5    2.06    8.59
   4   5  -5    4.68    8.64
  -4  -5   5    1.62    6.95
  -4   5   5   12.31    9.53
  -4  -5   4   21.62    8.47
   4   5  -4   21.58   10.19
   4  -5  -4   28.69    9.33
   4   5  -4   22.13    8.53
  -4  -5   4   26.20    9.65
  -4   5   4   23.53    9.06
   4   5  -3   -3.40   10.12
   4  -5  -3   -0.26    6.24
  -4  -5   3    1.66    8.45
   4   5  -3    7.28    8.07
  -4  -5   3   13.02    9.64
  -4   5   3    1.39    8.99
   4   5  -2   36.65   10.93
   4  -5  -2   54.29    8.54
  -4  -5   2   37.63    9.83
   4   5  -2   53.40    9.29
  -4   5   2   38.14    6.50
  -4  -5   2   43.40    9.40
  -4  -5   1  402.70   11.93
  -4  -5   1  353.46   13.37
   4   5  -1  342.61   13.26
   4  -5  -1  396.68   12.24
   4   5  -1  409.97   11.99
   4   5   0    5.36   10.43
   4  -5   0   -7.14   10.37
  -4  -5   0    0.67   13.11
  -4  -5   0   -1.22    6.67
   4   5   0   -1.84    9.35
   4  -5   0    5.61    9.72
   4   5   1  106.55   12.45
  -4  -5  -1  102.64   12.09
  -4   5  -1  109.34   10.81
   4   5   1  110.98   10.04
  -4  -5  -1   99.16   13.07
   4  -5   1   91.44   11.09
  -4   5  -2   11.24   11.53
  -4  -5  -2    7.38    8.34
  -4  -5  -2   17.00   11.48
   4  -5   2   11.67   12.41
  -4  -5  -2   16.72   11.09
  -4   5  -3    3.67   12.15
  -4  -5  -3    7.58   11.24
  -4  -5  -3    1.21   11.96
   4  -5   3    0.82   11.15
  -4  -5  -3    6.23   10.75
   4  -5   3   -0.93   10.02
  -4  -5  -4    2.83   12.61
   4  -5   4    0.22   11.23
  -4  -5  -4    0.32   11.83
   4  -5   4   11.14   11.91
  -4   5  -4    6.31   11.69
  -4  -5  -5   -2.65   12.07
   4   5   5    1.68   12.01
  -4   5  -5    8.49   12.43
   4  -5   5   10.66   11.83
   4  -5   5    5.26   15.61
   4   5   6   -0.36   13.62
   4  -5   6    2.97   13.10
  -4  -5  -6   -0.33   13.54
  -4   5  -6   -1.91   10.30
  -4  -6   7   -7.22   11.73
   4   6  -7   12.64   11.99
   4  -6  -7   10.64   14.25
   4   6  -7    3.70   11.49
   4  -6  -7   17.59   11.88
  -4   6   7   15.12   11.81
  -4  -6   6    2.38   10.69
   4   6  -6    5.35   10.74
   4  -6  -6    0.26   10.39
   4   6  -6    6.40    9.83
  -4   6   6   -2.67   10.11
   4  -6  -6   -1.31   10.11
  -4  -6   6   -1.33    9.87
   4   6  -5   15.77   10.43
   4   6  -5   15.30    8.75
   4  -6  -5   14.87    9.74
  -4  -6   5    9.69    9.89
  -4  -6   5   18.98   10.96
  -4   6   5   14.58    9.91
   4  -6  -4   10.85    8.95
  -4  -6   4  -10.57    9.45
   4   6  -4   28.34    9.92
  -4  -6   4    4.39    8.65
   4   6  -4   -1.54    8.46
  -4   6   4   -5.46    9.07
   4   6  -3  123.46   10.88
   4  -6  -3  127.12    9.73
   4   6  -3  115.92    9.22
  -4  -6   3  106.96    9.36
  -4  -6   3  114.71   10.64
  -4   6   3  123.68    9.84
   4   6  -2  238.73   11.71
  -4  -6   2  273.88   10.50
  -4   6   2  297.25   10.65
   4   6  -2  301.36   10.86
  -4  -6   2  289.92   11.86
   4  -6  -2  272.98   10.41
  -4  -6   1  226.90    9.33
  -4  -6   1  237.85   10.24
   4   6  -1  217.73   12.53
   4   6  -1  237.54   10.00
   4  -6  -1  252.20   10.24
   4  -6  -1  265.14   11.06
   4   6   0   59.52   10.79
  -4  -6   0   54.34   11.47
  -4  -6   0   70.58    9.58
   4   6   0   80.60    9.73
   4  -6   0   70.30   10.52
   4  -6   0   69.02   11.06
   4   6   1   78.67   11.61
   4   6   1   88.28    9.50
  -4   6  -1   96.96   10.29
  -4  -6  -1   72.24   10.16
   4  -6   1   76.79   11.16
  -4  -6  -1   77.91    9.38
  -4  -6  -2  178.57    9.87
  -4  -6  -2  181.81   11.61
  -4   6  -2  178.15   10.47
   4  -6   2  176.72   11.16
  -4  -6  -2  173.28   10.70
   4  -6   3  100.62   10.72
  -4  -6  -3  102.95   11.88
  -4   6  -3   95.21   10.34
  -4  -6  -3   93.57    9.63
  -4  -6  -3   99.56   13.09
   4  -6   3   93.44    9.85
  -4  -6  -4   -5.60    9.34
  -4   6  -4    0.88    9.85
   4  -6   4    5.95   13.68
  -4  -6  -4   -0.21   11.02
   4  -6   4    9.95    9.80
  -4  -6  -4   -1.19   11.79
  -4   6  -5    5.38   10.20
  -4  -6  -5    8.56   12.13
  -4  -6  -5    4.76   12.14
   4  -6   5    3.51   10.51
   4  -6   5    0.38   14.20
  -4  -6  -5    1.79   16.78
   4  -6   6    0.05   12.53
  -4   6  -6    4.48   10.82
  -4  -6  -6   11.22   13.23
   4   7  -7   -1.51   11.99
   4  -7  -7   -5.37   11.26
  -4  -7   7  -13.93   11.91
   4   7  -7    1.18   14.51
  -4   7   7   -2.28   11.37
   4  -7  -7   -1.56   14.34
  -4  -7   6    2.16   10.39
   4   7  -6   11.16   10.97
   4  -7  -6    8.19   10.66
   4   7  -6    9.85   10.03
  -4  -7   6    0.17   10.97
  -4   7   6    6.54   10.43
   4   7  -5    6.81    9.36
  -4  -7   5    4.44   11.46
  -4  -7   5    2.97   10.20
   4   7  -5   10.20    7.26
   4  -7  -5    5.01    9.98
  -4   7   5    9.25    9.24
   4   7  -4    7.52   10.38
   4  -7  -4    4.09    9.10
  -4  -7   4   12.30    9.67
   4   7  -4   10.61    9.15
  -4  -7   4   -6.07    9.07
  -4   7   4   -6.46    9.00
   4  -7  -3    7.06    8.93
  -4  -7   3    4.40    9.02
   4   7  -3    4.74    8.46
  -4  -7   3   -8.32   10.21
  -4   7   3    8.75    9.55
   4   7  -3   -4.35   10.63
  -4  -7   2   16.71    8.92
   4   7  -2    6.60   10.60
   4   7  -2    9.12    8.70
   4  -7  -2   14.98    9.15
  -4  -7   2    9.47   10.23
   4  -7  -1  105.97   10.28
  -4  -7   1   80.03   10.67
  -4  -7   1  108.64    8.90
   4  -7  -1   90.29    9.59
   4   7  -1   96.53    9.00
   4   7  -1   78.08   10.69
  -4  -7   0   91.19   11.09
  -4  -7   0   99.48    9.51
   4  -7   0   92.23   10.48
   4   7   0   92.04   10.87
   4   7   0  102.41    7.16
   4   7   1    1.65    8.84
  -4   7  -1   -8.41    9.12
  -4  -7  -1   -2.47    8.44
   4   7   1    2.47    8.35
  -4  -7  -1    3.53   11.56
   4  -7   1   -0.52    9.89
  -4  -7  -2   26.41    8.65
  -4  -7  -2   43.20   10.36
   4  -7   2   35.31   10.01
  -4  -7  -2   25.07    9.42
  -4   7  -2   33.75    9.67
  -4  -7  -3    4.11    8.90
   4  -7   3    5.15    9.68
  -4  -7  -3    8.23   10.34
  -4   7  -3    4.29    9.45
   4  -7   3   -5.46    8.78
  -4  -7  -3   -1.21    9.76
  -4   7  -4   16.15   10.18
  -4  -7  -4   19.81    8.56
   4  -7   4   21.86   12.27
  -4  -7  -4   10.96   11.75
   4  -7   4   15.78   12.32
  -4  -7  -4   21.70   12.88
  -4  -7  -5   -3.98    9.54
  -4  -7  -5    7.41   13.70
  -4  -7  -5    2.63    9.70
   4  -7   5    2.94   10.35
   4  -7   5    5.84   12.08
  -4   7  -5    6.43   10.56
   4  -7   6   -0.97   17.14
  -4  -7  -6    1.19   11.36
   4  -7   6   12.28   10.69
  -4  -7  -6    9.59   13.66
  -4   7  -6   13.85   13.43
  -4  -8   6    0.10   10.76
  -4  -8   6    9.71   10.78
   4   8  -6   11.08    7.46
   4  -8  -6    9.76   11.19
   4   8  -6    3.80   10.69
  -4   8   6   -1.59   10.86
   4   8  -5    0.93    9.36
  -4  -8   5    9.42    9.40
   4  -8  -5   -1.61    9.56
   4   8  -5   -1.27   10.42
  -4  -8   5   10.08    9.71
  -4   8   5   12.42    9.92
   4   8  -4   12.11    9.03
   4  -8  -4   -0.15    9.63
  -4  -8   4   -0.61    9.34
   4   8  -4    5.87   10.35
  -4  -8   4    0.58    9.99
  -4   8   4   -0.15    9.49
   4  -8  -3    6.25    9.08
  -4  -8   3   -2.29    9.41
   4   8  -3    5.50    9.21
   4   8  -3    7.73   10.02
  -4   8   3   11.24    9.09
  -4  -8   3   -1.15    9.84
   4   8  -2   11.52   10.41
  -4  -8   2   16.64    9.01
   4  -8  -2   17.12    9.64
   4   8  -2   16.43    8.98
   4  -8  -2    9.22    9.05
  -4  -8   2   21.63   10.13
  -4  -8   1    1.25    8.80
   4  -8  -1    1.01    9.54
   4   8  -1    3.97    8.73
  -4  -8   1    9.41    7.18
   4  -8  -1   15.66    8.97
   4   8  -1    6.64   10.32
  -4  -8   0  168.78    9.79
  -4  -8   0  144.87   11.02
   4  -8   0  154.45   11.22
   4   8   0  153.66   10.84
   4   8   0  177.46    9.93
   4   8   1    5.15    9.00
  -4  -8  -1   15.41   10.27
  -4   8  -1    0.82   10.23
  -4  -8  -1    5.40    8.78
   4  -8   1    9.01   10.71
   4  -8   2   56.21   10.25
  -4  -8  -2   82.76    8.39
  -4  -8  -2   65.41   10.61
   4  -8   2   89.92    8.90
  -4  -8  -2   68.15   10.00
  -4   8  -2   82.92   10.10
  -4  -8  -3   16.31    8.66
   4  -8   3   18.74   10.50
   4  -8   3   12.00   10.78
  -4  -8  -3   11.08    9.50
  -4   8  -3   16.12   10.16
  -4  -8  -3   17.23    8.91
  -4  -8  -4    9.62   11.13
  -4   8  -4   10.83    9.87
   4  -8   4    0.30   11.51
  -4  -8  -4    6.14    9.35
   4  -8   4    4.70    9.56
  -4  -8  -4    9.73   10.08
  -4   8  -5    8.13   10.72
   4  -8   5    9.03   12.48
  -4  -8  -5    8.03   12.66
   4  -8   5    7.59   10.58
  -4  -8  -5    3.33   12.39
  -4  -8  -5    3.21   12.65
  -4   8  -6   -5.97   11.04
   4  -8   6   -2.76   11.39
   4  -8   6    1.75   16.08
  -4  -8  -6    4.52   19.47
  -4  -8  -6    3.92   13.50
  -4  -8  -6    6.06   14.50
  -4  -9   6   12.35   10.68
   4  -9  -6    9.09   10.95
  -4   9   6   11.57   10.77
   4   9  -6    8.74   11.48
  -4  -9   6   11.93   10.85
   4   9  -6   12.02   10.51
  -4  -9   5    6.30    9.00
   4  -9  -5   11.00   10.08
   4   9  -5    7.55    9.69
  -4   9   5   18.72   10.37
  -4  -9   5   -2.29   10.71
   4   9  -5    5.36    8.05
   4  -9  -4   17.93    9.76
   4   9  -4    0.42   10.49
  -4  -9   4   24.03    9.38
   4   9  -4   14.05    9.26
  -4  -9   4    2.52    9.95
  -4   9   4    8.65    9.81
   4  -9  -3   32.37    9.21
  -4  -9   3   21.10    9.87
  -4  -9   3   17.37    9.15
   4   9  -3    9.58   10.27
   4   9  -3   22.43    9.02
   4  -9  -3   25.30    9.35
   4  -9  -2   18.24    9.56
  -4  -9   2   14.52    9.00
   4   9  -2   10.14    8.87
   4   9  -2    4.63    7.65
   4  -9  -2    5.53    6.33
  -4  -9   2   11.14    7.42
   4   9  -1   12.30   10.45
   4  -9  -1    9.23    9.92
  -4  -9   1   14.91   10.56
  -4  -9   1   16.15    9.23
   4  -9  -1   -2.15    9.34
   4   9  -1    2.13    8.90
   4  -9   0   74.20   10.59
   4   9   0   57.69   10.37
  -4  -9   0   52.57   10.77
   4   9   0   74.02    9.22
  -4  -9   0   71.09    7.07
  -4   9  -1    3.99    9.90
   4   9   1   21.92    9.07
  -4  -9  -1    6.45    9.62
   4  -9   1    2.97    7.60
  -4  -9  -1    9.05    9.09
  -4   9  -2    6.14    9.86
  -4  -9  -2   -0.05    9.66
  -4  -9  -2    0.22   11.03
  -4  -9  -2    5.76    8.36
   4  -9   2   -0.64   11.06
   4  -9   2    1.01    8.69
   4  -9   3   10.54   10.08
  -4  -9  -3    1.73    8.48
   4  -9   3   14.72    8.68
  -4  -9  -3    9.88    9.93
  -4   9  -3   19.07   10.28
  -4  -9  -3   12.05   10.98
  -4  -9  -4    8.98    9.46
  -4   9  -4    5.80   10.41
  -4  -9  -4    9.48   11.58
   4  -9   4    0.56   10.14
   4  -9   4    4.75    9.91
  -4  -9  -4   11.18   10.13
  -4  -9  -5    3.93   12.42
  -4  -9  -5   -3.26   13.43
  -4  -9  -5    8.76   11.22
   4  -9   5    1.28   12.91
   4  -9   5    1.84   10.81
  -4   9  -5    6.53   10.60
  -4   9  -6    4.88   14.03
  -4  -9  -6    3.40   16.34
  -4  -9  -6    5.19   12.13
   4  -9   6   -0.06   11.81
   4  -9   6    8.33   16.38
  -4  -9  -6    0.12   12.07
   4 -10  -6    8.95    7.55
  -4 -10   6    5.14   11.02
  -4 -10   6    5.02   11.58
   4  10  -6   24.11   11.76
   4  10  -6    5.34   13.29
  -4  10   6   -1.21    8.44
  -4 -10   5  -15.38   10.51
   4 -10  -5   -4.55   10.42
  -4 -10   5    6.90   10.17
   4  10  -5    6.64   10.12
   4  10  -5    7.89   10.77
  -4 -10   4    0.02   10.07
  -4 -10   4    1.78    9.42
   4 -10  -4   -5.03    7.30
   4 -10  -4   -0.25    9.92
   4  10  -4    3.27    9.38
   4  10  -4    3.60   10.26
   4 -10  -3   20.82    9.65
  -4 -10   3   17.75    9.26
  -4 -10   3   17.82    9.96
   4 -10  -3   11.99   10.26
   4  10  -3   30.16   10.17
   4  10  -3   17.91    9.01
  -4 -10   2    1.27   10.10
   4  10  -2   -1.94    7.07
  -4 -10   2    1.41    9.02
   4 -10  -2   10.82    9.63
   4  10  -2    1.72    6.28
   4 -10  -2  -11.29    9.04
   4  10  -1    3.62   10.44
  -4 -10   1    6.71   10.67
  -4 -10   1    2.39    9.20
   4 -10  -1   -8.56    9.11
   4  10  -1    2.12    8.72
   4 -10  -1    6.23    9.66
   4 -10   0   92.75   10.65
  -4 -10   0   87.78   11.48
   4  10   0  108.93   11.31
  -4 -10   0  113.93    9.46
  -4 -10  -1    2.52    9.45
   4  10   1   -2.86    9.72
  -4  10  -1    5.46    9.57
   4 -10   1   -4.68   10.55
  -4 -10  -1   -2.23   10.16
  -4 -10  -2   22.35   12.05
  -4  10  -2   13.92    9.72
  -4 -10  -2   10.84    9.22
   4 -10   2   19.55   10.22
   4 -10   2   13.03    8.76
  -4 -10  -2   16.44    9.21
  -4 -10  -3    7.15    9.82
   4 -10   3   11.88   10.40
   4 -10   3    4.17    8.97
  -4 -10  -3   16.01    8.94
  -4  10  -3    4.39   10.00
  -4 -10  -3   10.68    9.28
  -4 -10  -4    6.77   12.61
   4 -10   4   10.91   10.72
  -4 -10  -4    4.05    9.88
   4 -10   4   13.24   11.77
  -4  10  -4   10.04   11.25
  -4 -10  -4   -2.73    9.86
  -4 -10  -5    1.39   13.85
  -4  10  -5    0.80   11.16
   4 -10   5   -0.49   10.89
  -4 -10  -5    2.62   13.02
  -4 -10  -5    5.22   10.79
   4 -10   5   11.47   11.33
  -4 -11   6   14.14   13.83
  -4 -11   6   15.31   12.09
   4 -11  -6   13.31   12.06
   4  11  -6    2.83   12.17
   4 -11  -6   13.01   11.91
   4 -11  -5   -3.37   10.45
   4 -11  -5   -0.20   10.76
  -4 -11   5   -0.41   10.21
   4  11  -5   -1.18   11.04
   4  11  -5    7.00   10.26
  -4 -11   5   -4.28   10.83
   4 -11  -4   32.50    9.83
  -4 -11   4   37.29    9.35
  -4 -11   4   28.25    7.40
   4  11  -4   27.42    9.79
   4  11  -4   32.06   10.79
   4 -11  -4   26.44    7.41
   4 -11  -3   15.32    9.61
  -4 -11   3   17.19    9.55
   4  11  -3    5.27    9.60
   4  11  -3    1.80   10.30
  -4 -11   3    5.95   10.04
   4 -11  -3    5.90    9.80
   4 -11  -2    2.09    9.78
  -4 -11   2  -10.05   10.52
   4  11  -2    7.32    9.99
   4 -11  -2    2.14    9.39
  -4 -11   2    4.34    9.50
   4  11  -2    1.24    8.93
   4  11  -1   23.50    9.85
  -4 -11   1   -2.30    8.57
   4 -11  -1   -8.51    9.85
  -4 -11   1   -6.10   10.06
   4 -11  -1    0.95    9.09
   4  11   0  129.13   10.42
   4 -11   0  117.98    7.97
  -4 -11   0  100.81   11.02
  -4 -11   0  120.15    9.33
   4  11   1   32.98    9.48
  -4  11  -1   21.65   10.15
  -4 -11  -1   23.60    8.77
  -4 -11  -1   21.90   10.14
   4 -11   1   29.87   10.42
  -4 -11  -2   22.27    9.49
  -4  11  -2   10.29    9.73
   4 -11   2   19.69   10.23
  -4 -11  -2   20.75    9.13
   4 -11   2   20.29    8.95
  -4 -11  -2    7.57   10.15
  -4 -11  -3   10.00    9.54
  -4 -11  -3   -7.37    9.88
   4 -11   3    1.80    9.35
  -4  11  -3    3.59   10.10
  -4 -11  -3    5.66    9.41
   4 -11   3  -10.34   10.78
  -4 -11  -4    4.46   10.24
  -4 -11  -4   11.24    9.87
  -4 -11  -4    4.07   10.60
   4 -11   4   -1.30   12.21
  -4  11  -4    1.06   10.65
   4 -11   4    9.44   11.22
  -4 -11  -5    4.67   13.97
   4 -11   5  -14.42   12.04
   4 -11   5    2.97   13.64
  -4  11  -5    4.55   11.98
  -4 -11  -5    2.55   14.32
  -4 -11  -5    2.15   10.77
   4 -12  -5   -9.07   10.66
  -4 -12   5    6.64   10.98
  -4 -12   5   -5.77   11.30
   4  12  -5    7.25   11.46
   4 -12  -5    6.39   11.50
  -4 -12   4    5.19    6.78
   4 -12  -4   12.37   10.50
   4 -12  -4   12.29   10.35
  -4 -12   4    7.57   10.63
   4  12  -4    5.45    7.46
   4  12  -3    2.19   10.22
  -4 -12   3   -4.82    9.48
   4 -12  -3   -6.96   10.02
  -4 -12   3   12.24   10.38
   4 -12  -3    3.38    6.95
  -4 -12   2   19.73   10.45
   4  12  -2    3.09    7.31
  -4 -12   2    2.90    9.53
   4 -12  -2   -4.45    9.25
   4 -12  -2   10.03    9.71
   4 -12  -1    4.03   10.24
  -4 -12   1    7.16    7.28
  -4 -12   1    5.92    9.05
   4  12  -1    2.23    9.98
   4 -12  -1    9.69    9.29
   4 -12   0   17.49   10.75
  -4 -12   0   14.59    9.44
   4  12   0   14.18    9.85
  -4 -12   0    9.39   10.58
  -4  12  -1   16.88   10.11
   4  12   1    7.65   10.03
   4 -12   1    4.34   10.58
  -4 -12  -1    6.91    9.07
  -4 -12  -1    1.08   10.61
   4 -12   1    7.06    9.18
   4 -12   2    4.46    9.89
   4 -12   2   12.23   10.97
  -4  12  -2   24.80   10.14
  -4 -12  -2    5.42    9.65
  -4 -12  -2    3.92   10.27
  -4 -12  -2   18.70    9.35
  -4  12  -3    5.10   10.74
  -4 -12  -3    2.44    9.84
   4 -12   3    2.81   10.89
  -4 -12  -3   -2.13    8.83
   4 -12   3   -3.12    9.55
  -4 -12  -3    1.02    9.54
  -4 -12  -4   -5.10   10.01
   4 -12   4   17.02   10.27
  -4 -12  -4    9.86   11.04
   4 -12   4   10.29   10.93
  -4 -12  -4    1.79    9.55
  -4  12  -4   19.68   10.91
  -4 -12  -5    2.32   14.11
   4 -12   5    0.08   12.71
   4 -12   5   -1.66   11.43
  -4 -12  -5    2.29   11.41
  -4 -12  -5   11.70   14.28
  -4  12  -5    1.65   12.32
   4 -13  -5    2.93   11.79
  -4 -13   5   11.86   10.78
  -4 -13   5    5.41   11.82
   4  13  -5    8.13    8.77
   4 -13  -5    8.54   12.35
   4  13  -4   13.89   10.67
   4 -13  -4    0.08   10.59
  -4 -13   4    2.74   10.58
   4 -13  -4   -5.92   10.76
  -4 -13   4  -11.13   11.07
   4  13  -3   -5.13   10.45
   4 -13  -3    5.69   11.02
  -4 -13   3    8.86   10.11
  -4 -13   3   15.90   10.93
   4 -13  -3    1.47   10.20
   4 -13  -2   -6.28    9.63
  -4 -13   2    3.27   10.42
  -4 -13   2    8.35    9.50
   4  13  -2    5.83   10.47
   4 -13  -2   13.07    9.95
  -4 -13   1   -2.96   10.62
   4 -13  -1   -8.43   10.21
  -4 -13   1   10.97    9.13
   4 -13  -1   14.06    9.37
   4  13  -1    7.76    7.47
  -4 -13   0   -4.58   10.36
   4 -13   0    4.94    9.82
   4  13   0    4.75   10.15
  -4 -13   0    5.63    9.11
   4 -13   0   10.16   10.40
  -4  13  -1    0.83    7.10
   4 -13   1   -0.78    7.62
   4  13   1    0.75   10.06
  -4 -13  -1    2.11    9.60
  -4 -13  -1    9.65    9.92
   4 -13   1   11.37    9.50
  -4 -13  -2   11.37    9.75
   4 -13   2    8.76    9.44
  -4  13  -2   12.61   10.29
  -4 -13  -2   15.50    9.95
  -4 -13  -2    2.77   11.10
   4 -13   2   -1.05   10.40
  -4 -13  -3   -0.32   10.70
  -4 -13  -3   -2.49    9.69
   4 -13   3   13.53   11.01
  -4  13  -3    7.55   10.98
  -4 -13  -3    5.33   10.33
   4 -13   3   -2.71   10.20
  -4  13  -4   27.52   11.52
  -4 -13  -4   20.69   13.45
  -4 -13  -4   14.75   13.61
  -4 -13  -4   14.41   12.73
   4 -13   4   10.42   10.84
   4 -13   4   21.57   11.72
   4 -14  -4    5.10    7.72
   4  14  -4    0.61   11.51
   4 -14  -4   13.05   11.44
  -4 -14   4    9.20   10.63
  -4 -14   4   -3.36   11.43
   4  14  -3    2.32    7.76
  -4 -14   3    0.75   10.37
   4 -14  -3    3.87   10.66
   4 -14  -3    2.87   10.85
  -4 -14   3   12.92   10.89
  -4 -14   2   22.66   10.72
  -4 -14   2    5.64    9.67
   4 -14  -2    3.46   10.80
   4 -14  -2    6.63   10.25
   4  14  -2   -3.05    8.01
  -4 -14   1    6.49   10.39
   4 -14  -1   14.95   10.53
  -4 -14   1   11.75    9.97
   4 -14  -1    4.52   10.38
   4  14  -1   11.73   10.30
   4 -14   0    2.40    9.83
  -4 -14   0   12.15   10.86
  -4 -14   0   12.93    9.73
   4 -14   0   -3.23    6.87
   4  14   0    5.09    9.88
   4 -14   0    0.18   10.66
   4 -14   1   11.18   10.88
  -4 -14  -1   14.54   11.10
  -4  14  -1    7.79   10.56
   4  14   1    7.26   10.85
  -4 -14  -1   20.26    9.55
   4 -14   1    8.07    9.48
  -4  14  -2   10.71   10.20
  -4 -14  -2    9.72    9.83
   4 -14   2   -3.06   11.17
   4 -14   2    7.43   10.29
  -4 -14  -2   -4.99   11.07
  -4 -14  -2    2.17   10.66
  -4 -14  -3    1.40   10.61
   4 -14   3   14.99   11.60
  -4  14  -3   -4.57   11.51
  -4 -14  -3   16.11   10.36
   4 -14   3    2.95   10.43
  -4 -14  -3   10.09   10.63
  -4 -14  -4    6.55   11.39
  -4 -14  -4    2.53   11.81
  -4  14  -4   -1.28   12.20
   4 -14   4    4.18   11.53
  -4 -14  -4    2.66   11.19
   4 -14   4   13.30   11.90
   4 -15  -4  -20.16   11.98
   4 -15  -4    7.81   11.56
   4  15  -4  -11.33   12.15
  -4 -15   4    4.12   11.91
  -4 -15   4   14.49   12.07
   4  15  -3   13.15    8.04
  -4 -15   3    6.28    7.93
  -4 -15   3   -0.29   10.71
   4 -15  -3    0.38   11.32
   4 -15  -3    7.05   10.92
  -4 -15   2    2.87   11.20
  -4 -15   2   -3.73    7.17
   4 -15  -2    1.30   10.83
   4  15  -2    5.34   11.12
   4 -15  -2    3.27   10.42
   4 -15  -1   -2.53   10.44
  -4 -15   1   18.59   10.73
  -4 -15   1    7.20   10.10
   4  15  -1    6.17   10.69
   4 -15  -1   13.23   10.16
   4 -15  -1    4.00   10.16
  -4 -15   0   -0.08   10.08
   4  15   0    4.86    9.86
   4 -15   0    4.65    9.95
   4 -15   0    2.58   10.80
   4 -15   0    0.74   10.36
  -4 -15   0   -6.11   10.33
  -4  15  -1   38.34   10.62
  -4 -15  -1    5.13   10.20
  -4 -15  -1    4.90   11.31
   4 -15   1   -2.96   10.85
   4 -15   1   12.36   10.18
  -4 -15  -2   10.70   11.18
   4 -15   2    5.22   10.52
  -4 -15  -2    8.63   10.57
  -4 -15  -2    5.54   10.78
  -4  15  -2    0.81   10.90
   4 -15   2    0.97    7.82
   4 -15   3  -17.59   12.21
  -4 -15  -3    5.89   11.14
   4 -15   3    7.36   10.85
  -4  15  -3   -3.69   11.64
  -4 -15  -3    9.21   11.27
  -4 -15  -3   -3.44   11.56
   4 -16  -3    4.02   12.28
  -4 -16   3   -5.61   11.50
   4  16  -3    8.42   11.93
   4 -16  -3   18.28   11.28
  -4 -16   3    7.07    8.30
   4 -16  -3   -3.34   11.90
  -4 -16   2   15.40   11.21
   4 -16  -2    3.87    8.07
  -4 -16   2    3.10   10.73
   4 -16  -2    5.16   10.64
   4 -16  -2    2.28    7.79
   4  16  -2   -7.49   11.95
   4 -16  -1    7.92   11.30
   4  16  -1    0.72   11.26
  -4 -16   1   -5.02   10.96
   4 -16  -1    9.26   10.51
  -4 -16   1   14.08   10.58
   4 -16  -1    6.69   10.79
   4 -16   0    4.93   11.03
   4  16   0   20.93   11.19
   4 -16   0   16.69   10.56
  -4 -16   0    9.55    7.28
  -4 -16   0   15.87   11.34
   4 -16   0   25.18    7.99
   4 -16   1   13.02   10.57
  -4 -16  -1   12.75    8.07
  -4 -16  -1   -1.43   10.31
   4 -16   1    1.49   11.88
  -4 -16  -2    1.32   11.89
   4 -16   2   18.07   11.77
   4 -16   2   -3.93   11.55
  -4 -16  -2    5.51   10.93
  -4  16  -2   11.07    8.17
  -4 -16  -2   -4.73   11.39
   4 -16   3    5.14    8.78
  -4 -16  -3   -1.20   12.02
  -4 -16  -3    7.10   11.58
  -4 -17   2    8.40    8.45
   4  17  -2    7.63   12.16
   4 -17  -2    8.68   12.31
  -4 -17   2   -3.37   11.38
   4 -17  -2    0.23   11.20
   4 -17  -2   13.35   11.79
  -4 -17   1    4.06   11.84
   4  17  -1   -9.22   11.92
  -4 -17   1    0.40   11.16
   4 -17  -1    1.25    7.97
   4 -17  -1   -1.33   11.37
   4 -17  -1    8.00   11.95
  -4 -17   0   -0.05   10.94
  -4 -17   0    2.95   12.22
   4 -17   0    0.88   11.45
   4 -17   0   12.57   11.78
   4 -17   0    1.97   11.07
   4  17   0   -0.57   11.90
  -4 -17  -1    8.95   12.34
  -4 -17  -1    6.40    8.22
  -4 -17  -1   10.19   11.57
   4 -17   1    0.27   12.09
   4 -17   1   12.40   10.72
  -5   0   7    8.15   10.99
   5   0  -7   -1.56    7.96
   5   0  -7   -5.09   13.21
  -5   0   5    3.37    9.05
   5   0  -5   -0.66    8.59
   5   0  -5   -4.33    9.43
  -5   0   3   -0.41    8.27
   5   0  -3    1.73    8.53
   5   0  -3   -1.06    8.48
  -5   0   1    1.64    9.35
   5   0  -1    4.29   10.21
   5   0  -1    5.09   10.55
   5   0   1   -1.13   10.24
   5   0   3   -1.31   10.54
  -5   0  -3    2.05   14.22
   5   0   5    7.47   11.76
  -5   0  -5    3.69   12.92
  -5   0  -7    3.23   14.71
   5   0   7   -2.23   14.50
  -5   1   7   10.67   10.76
  -5  -1   7   18.49   10.91
   5  -1  -7   11.74   10.56
   5  -1  -7   12.42   11.35
   5   1  -7   12.31   11.11
   5   1  -7   20.92   13.54
  -5   1   6    8.38    9.59
   5  -1  -6    8.68   10.10
   5   1  -6    6.59   11.63
   5  -1  -6    3.83   10.22
  -5  -1   6   -4.48    9.80
   5   1  -6    8.85   10.33
  -5   1   5    2.35    8.92
  -5  -1   5    0.82    8.86
   5  -1  -5    6.22    8.74
   5   1  -5    0.25    8.65
   5  -1  -5    5.82    9.59
   5   1  -5   -3.61    6.74
   5  -1  -4    9.64    9.73
  -5  -1   4    5.41    9.08
  -5   1   4    6.62    9.06
   5   1  -4    1.86    8.05
   5  -1  -4    0.33    9.27
   5   1  -4   -1.88    9.67
  -5   1   3   55.98    8.82
   5  -1  -3   49.45    8.86
   5   1  -3   46.52    8.98
   5   1  -3   48.89    9.30
   5  -1  -3   50.06    8.92
  -5  -1   3   42.01    8.78
   5   1  -2   63.56    9.61
  -5   1   2   61.30    9.60
  -5  -1   2   68.85    9.98
   5   1  -2   66.65   10.25
  -5  -1   2   61.28    9.70
   5  -1  -2   69.02   10.03
   5  -1  -2   57.95    7.16
  -5  -1   1  350.30   13.20
  -5   1   1  377.14   13.20
  -5  -1   1  372.95   12.75
   5   1  -1  360.11   13.15
   5  -1  -1  363.89   12.81
   5   1  -1  373.83   13.99
   5  -1   0   46.98    9.94
  -5  -1   0   53.93   10.19
  -5  -1   0   49.33   10.17
   5   1   0   49.94   11.60
  -5   1   0   49.90   10.58
   5   1   0   43.59   10.56
   5  -1   1   98.08   16.43
  -5  -1  -1  111.11   10.28
   5   1   1  102.14    9.95
   5  -1   1  107.14   15.20
  -5   1  -2  107.96   15.96
   5  -1   2  113.00   12.57
   5  -1   2  108.62   15.80
   5   1   2  108.27   14.49
   5  -1   3  317.15   16.18
  -5  -1  -3  293.82   19.06
  -5   1  -3  263.85   17.01
   5   1   3  316.21   16.71
  -5  -1  -4    6.44   12.08
   5   1   4   -0.16   12.68
   5  -1   4    3.59   10.87
  -5   1  -4   -0.22   12.79
  -5  -1  -5    4.89   12.64
   5  -1   5   11.32   11.73
  -5   1  -5    8.75   12.64
   5   1   5    6.94   12.04
  -5  -1  -6    3.47   13.05
   5  -1   6    2.65   12.77
  -5   1  -6    3.44   13.45
   5   1   6    4.85   12.75
   5  -1   7   -4.50   14.82
  -5  -1  -7    6.34   15.16
   5   1   7    1.90   14.24
  -5   1  -7   -1.35   14.97
  -5   2   7   15.09   10.70
  -5  -2   7    8.96   11.15
   5  -2  -7   10.17   13.49
   5   2  -7    9.11   13.73
   5  -2  -7   18.85   11.27
   5   2  -7    2.56   11.42
   5  -2  -6   11.31    9.44
  -5  -2   6   15.92    9.63
   5  -2  -6    2.29   10.00
   5   2  -6   -0.27    9.63
   5   2  -6    9.49    9.96
  -5   2   6    5.90    9.74
   5  -2  -5   40.56   10.91
  -5   2   5   46.23    9.60
  -5  -2   5   31.70    9.59
   5  -2  -5   40.67    7.37
   5   2  -5   46.95   10.20
   5   2  -5   45.01    8.84
  -5   2   4    5.22    9.36
  -5  -2   4    9.54    8.00
   5   2  -4    7.77    9.94
   5  -2  -4    1.70    9.92
   5   2  -4    9.03    8.40
   5  -2  -4    2.23    6.74
  -5  -2   4    4.10    6.28
  -5   2   3   86.32    9.08
   5   2  -3   80.44    9.04
  -5  -2   3   76.32    9.09
   5  -2  -3   82.35    8.83
  -5  -2   3   76.42    8.93
   5   2  -3   77.22    7.45
   5  -2  -3   70.76    8.95
  -5   2   2    2.21    9.14
   5  -2  -2   -0.95    9.32
  -5  -2   2    2.62    9.02
   5   2  -2   -1.93    6.57
   5   2  -2    4.81   10.33
  -5  -2   2   -4.15    9.62
   5  -2  -1  277.13   11.78
   5   2  -1  256.32   11.98
  -5  -2   1  243.61   11.62
  -5  -2   1  254.12   12.25
   5   2  -1  240.63   12.98
  -5   2   1  240.81   11.96
   5   2   0  142.37   15.20
  -5  -2   0  153.69   10.77
  -5  -2   0  170.86   11.96
   5   2   0  161.02   11.37
  -5   2   0  157.14   13.21
   5  -2   0  165.08   13.08
   5  -2   1    4.61   11.92
  -5  -2  -1    3.21   18.58
  -5  -2  -1    1.89   10.52
   5   2   1    3.16   18.78
   5   2   1    0.62    8.87
   5  -2   1   -1.67   10.59
  -5  -2  -2   96.64   22.71
  -5   2  -2   98.82   13.25
  -5  -2  -2  108.99   13.65
   5   2   2  103.45   12.49
  -5  -2  -2  108.37   23.09
   5  -2   2   97.02   13.76
   5  -2   3   17.06   12.09
   5  -2   3    7.51   13.42
  -5  -2  -3   10.45   14.71
   5   2   3    3.88   13.72
  -5   2  -3   15.16   12.86
   5  -2   4   28.09   11.75
  -5   2  -4   19.40   12.56
  -5  -2  -4   17.07   12.45
   5   2   4   16.90   12.81
   5  -2   5    7.51   11.79
  -5   2  -5    5.06   12.69
   5   2   5    4.34   11.77
  -5  -2  -5   13.01   12.57
  -5  -2  -6   -1.65   13.18
   5  -2   6   -1.00   10.40
   5   2   6    6.92   12.77
  -5   2  -6   -9.88   13.69
   5  -2   7    1.93   14.71
  -5  -2  -7    0.94   14.82
  -5   2  -7    6.48   15.07
   5   2   7    2.45   14.56
   5  -3  -7   11.39   13.43
   5   3  -7    7.06   13.05
   5  -3  -7    9.32   11.06
  -5  -3   7   12.43    7.68
   5   3  -7   16.02   11.05
  -5   3   7    3.96   11.00
  -5   3   6    7.86    9.66
   5   3  -6    2.52   11.93
   5  -3  -6   12.77    9.74
  -5  -3   6    1.41    9.91
   5   3  -6    8.62   10.28
   5  -3  -6   -1.55   11.78
   5  -3  -5    2.17    8.53
  -5  -3   5    2.02    9.84
   5  -3  -5   12.50    9.79
  -5   3   5    5.04    9.47
   5   3  -5   14.73    9.17
   5   3  -5    7.05   10.47
  -5   3   4   28.44    9.02
  -5  -3   4   12.88    8.24
   5   3  -4   13.58    8.36
   5  -3  -4   14.60    6.79
  -5  -3   4    9.08    6.71
   5   3  -4   13.64    9.91
   5  -3  -4   15.85    8.16
   5   3  -3   39.31    8.72
  -5  -3   3   29.83    8.68
  -5  -3   3   40.24    9.49
   5  -3  -3   40.10    8.86
  -5   3   3   35.63    9.08
   5   3  -3   29.01    9.79
   5   3  -2    8.05    9.52
  -5  -3   2   10.43    9.40
   5  -3  -2   11.86    8.96
  -5  -3   2   14.72   10.34
   5   3  -2   14.47   11.04
  -5   3   2   14.59    6.37
   5   3  -1  435.85   14.08
   5  -3  -1  439.62   13.02
  -5  -3   1  418.68   12.80
   5   3  -1  439.45   10.80
  -5  -3   1  465.48   13.71
  -5   3   1  445.12   13.16
   5   3   0   -4.67   12.75
   5  -3   0   -4.08   10.13
  -5  -3   0   -1.99    9.11
   5   3   0   -0.49    9.56
  -5  -3   0    2.58    9.95
   5  -3   0    3.12    9.48
  -5   3  -1   14.20    9.95
   5  -3   1   11.78   10.05
  -5  -3  -1   13.97   14.73
  -5  -3  -1   12.61    8.86
   5   3   1   13.30   12.47
   5   3   1   14.52   11.21
  -5  -3  -2   33.78   16.33
  -5  -3  -2   40.22   14.58
  -5  -3  -2   31.98   11.19
  -5   3  -2   41.72   12.27
   5  -3   2   42.76   12.80
   5   3   2   44.62   11.12
  -5   3  -3   80.33   13.42
  -5  -3  -3  108.72   13.98
  -5  -3  -3  112.37   13.61
  -5  -3  -3   99.17   13.40
   5  -3   3  102.81   13.09
   5  -3   3   95.17   11.06
   5   3   4    6.10   11.61
   5  -3   4    3.33   11.27
  -5  -3  -4   13.41   11.88
  -5   3  -4   10.90   12.16
   5  -3   5    9.87   11.98
  -5   3  -5    0.06   10.22
  -5  -3  -5    0.34   12.28
   5   3   5    0.21   11.86
   5  -3   6   -3.03   13.61
  -5   3  -6   -0.75   13.91
   5   3   6   -3.42   12.98
  -5  -3  -6   -2.58   13.28
  -5   3  -7    5.28   12.28
   5   4  -7    8.13   11.65
  -5  -4   7   13.77   10.84
   5  -4  -7   -3.49   11.37
   5   4  -7    0.11   11.32
   5  -4  -7   -4.82   11.41
  -5   4   7   -3.40   11.31
  -5  -4   6   -1.63   10.27
   5  -4  -6   -0.76   10.30
   5   4  -6    7.70    9.65
   5  -4  -6    0.80    9.63
  -5   4   6   14.92    9.64
   5   4  -6   -0.99    7.64
  -5  -4   5    0.93    9.79
  -5  -4   5    7.14    9.17
   5  -4  -5   -4.71    8.53
   5   4  -5   -1.21    9.25
   5  -4  -5   11.13    9.68
   5   4  -5   -5.83   10.37
  -5   4   5    9.05    9.51
  -5  -4   4   43.81    9.35
  -5  -4   4   43.33    8.71
   5   4  -4   43.35    8.81
   5   4  -4   55.32    9.86
  -5   4   4   56.53    9.29
   5  -4  -4   47.31    9.18
  -5  -4   3   16.95    8.55
   5  -4  -3    9.02    6.30
   5   4  -3    2.49    8.19
  -5  -4   3    8.47    9.47
  -5   4   3    3.90    8.82
   5   4  -3   -3.09   10.21
   5   4  -2  121.03   11.72
   5  -4  -2  129.08    9.87
  -5   4   2  145.80    9.72
   5   4  -2  126.13    9.83
  -5  -4   2  130.36    9.32
  -5  -4   2  127.98   11.07
  -5  -4   1   50.69    9.09
  -5  -4   1   41.14   10.57
  -5   4   1   48.43    9.92
   5   4  -1   53.35    9.35
   5   4  -1   38.26   11.01
   5  -4  -1   46.57   10.01
  -5  -4   0   36.87    9.30
   5  -4   0   29.22   10.21
   5   4   0   27.64    9.45
   5   4   0   38.19   10.68
   5  -4   0   42.32    9.71
  -5  -4   0   35.07   10.53
  -5   4  -1   11.40    9.31
   5  -4   1    4.28   11.86
  -5  -4  -1    8.62   12.68
   5   4   1    9.47    8.36
   5   4   1    9.07   12.24
  -5  -4  -1    3.13    8.75
   5   4   2   67.27    9.41
  -5  -4  -2   67.04   15.15
   5  -4   2   63.83   10.70
  -5  -4  -2   79.25   13.64
  -5  -4  -2   70.61    9.52
  -5   4  -2   73.21   10.56
  -5  -4  -3   -1.72   11.14
   5  -4   3    1.14   10.48
  -5   4  -3   -1.05   10.23
  -5  -4  -3    2.01   12.66
   5  -4   3   -4.83   12.66
  -5  -4  -3    4.07   11.74
  -5  -4  -4  130.96   21.81
  -5  -4  -4  146.31   13.39
   5  -4   4  138.21   12.78
   5  -4   4  131.52   16.52
  -5   4  -4  121.27   10.75
  -5   4  -5   10.55   12.61
   5   4   5   -1.66   11.71
  -5  -4  -5   -0.99   12.09
   5  -4   5    8.60   11.89
   5  -4   6    1.38   10.33
  -5   4  -6    7.13   13.96
   5   4   6    0.10   13.23
  -5  -4  -6    6.24   13.51
   5   5  -7    1.08    7.78
  -5  -5   7   -2.35   10.64
   5   5  -7   11.24   13.42
   5  -5  -7   -1.82   13.75
   5  -5  -7    0.99   11.98
  -5   5   7   -3.41    8.36
   5   5  -6    0.36    7.48
  -5  -5   6    3.27   11.89
  -5  -5   6    9.45   10.36
   5  -5  -6   -0.55    9.81
   5   5  -6   11.01   11.99
   5  -5  -6   -4.93    7.22
  -5   5   6   -0.18    9.70
   5   5  -5   14.70    8.99
   5   5  -5   24.60   10.41
  -5  -5   5   25.57    9.86
   5  -5  -5    7.82    9.84
  -5   5   5   13.48    9.63
  -5  -5   5   22.10    8.87
   5   5  -4    6.80    9.90
  -5  -5   4    2.64    8.83
   5   5  -4    6.28    8.56
  -5  -5   4   -3.65    9.06
   5  -5  -4   10.87    8.83
  -5   5   4    8.99    8.93
   5   5  -3    0.41   10.03
   5  -5  -3    2.71    9.02
   5   5  -3    0.30    8.60
  -5  -5   3    3.74    9.47
  -5   5   3    2.83    8.88
  -5  -5   3    1.53    8.91
   5  -5  -2   20.15    8.64
   5   5  -2   18.50   10.44
  -5  -5   2   17.78    8.72
   5   5  -2   39.05    8.93
  -5  -5   2   27.31    7.19
  -5   5   2   26.04    8.72
   5   5  -1   86.61   11.54
   5   5  -1   96.25    9.09
  -5  -5   1  105.67    9.35
  -5   5   1   89.99   10.78
  -5  -5   1   88.09   11.28
   5  -5  -1  104.91   10.15
  -5  -5   0   -7.12   12.47
  -5  -5   0   -1.56    9.53
   5  -5   0    2.19    9.01
   5  -5   0    1.93   10.13
   5   5   0   -1.81   10.40
   5   5   0   11.48    9.33
  -5   5  -1  137.41   10.18
   5  -5   1  107.65   10.64
  -5  -5  -1  119.76    9.60
  -5  -5  -1  105.52   11.44
   5   5   1  117.17   13.28
   5   5   1  114.02    9.81
  -5  -5  -2    0.12    8.65
  -5  -5  -2    6.36   12.28
   5   5   2   -3.85    8.30
   5  -5   2   -1.21   11.87
  -5  -5  -2    0.74   10.70
  -5   5  -2    8.36    9.15
  -5  -5  -3   67.50   14.10
  -5  -5  -3   68.23   11.20
  -5   5  -3   71.94   10.82
   5  -5   3   68.07   11.46
  -5  -5  -3   72.11   11.27
   5  -5   3   73.84   10.71
  -5   5  -4   20.53   12.45
  -5  -5  -4   12.96   14.22
  -5  -5  -4   17.63   11.86
   5  -5   4    9.26   13.05
   5  -5   4    9.17   11.88
  -5  -5  -4   19.21   12.76
   5  -5   5    3.32   19.51
   5  -5   5    1.16   10.14
  -5  -5  -5    1.94   11.94
  -5  -5  -5    5.27   14.25
  -5   5  -5    5.75   10.66
   5  -5   6   -1.81   11.16
  -5  -5  -6    3.56   12.94
  -5   5  -6   14.74   11.99
   5  -6  -7   -3.48   11.59
  -5  -6   7    7.18   11.19
   5   6  -7    6.36   11.63
   5  -6  -7    7.71   12.59
   5   6  -7    5.06   11.47
  -5   6   7   14.87   11.84
   5   6  -6   -1.76    7.71
  -5  -6   6   -1.57    9.90
  -5  -6   6    7.07   10.54
   5  -6  -6   -4.14    7.44
   5   6  -6    3.10    9.95
  -5   6   6    4.99    7.23
   5  -6  -6    4.51   12.10
   5   6  -5  114.79   10.74
  -5  -6   5  125.93   11.96
   5  -6  -5  134.41   10.47
   5   6  -5  108.37    9.70
  -5  -6   5  130.60   10.49
  -5   6   5  126.84   10.54
   5   6  -4   -3.98    9.83
  -5   6   4    3.68    8.66
  -5  -6   4    3.57    8.67
  -5  -6   4    1.29    9.31
   5   6  -4    8.36    8.83
   5  -6  -4    8.36    8.85
   5  -6  -3  137.36    9.77
   5   6  -3  105.36   11.21
  -5  -6   3  124.06    9.88
   5   6  -3  115.92    9.56
  -5  -6   3  127.46   10.37
  -5   6   3  128.80    9.97
   5  -6  -2    6.29    5.94
  -5   6   2   -0.86    6.40
   5   6  -2   10.62    8.79
  -5  -6   2   17.66    9.94
   5   6  -2    8.70   10.57
  -5  -6   2    3.27    8.70
  -5  -6   1   44.82    8.49
   5   6  -1   47.75    6.13
   5   6  -1   42.11   10.38
  -5  -6   1   43.21   10.23
   5  -6  -1   52.13   10.06
   5  -6  -1   29.99    9.18
   5   6   0   49.86   10.22
   5  -6   0   61.24   10.35
  -5  -6   0   52.97   10.52
   5   6   0   70.28    9.53
  -5  -6   0   66.11    9.47
   5  -6   0   74.25    9.28
  -5  -6  -1  112.68   13.38
   5  -6   1  112.77   10.31
   5   6   1  110.17   10.77
  -5  -6  -1  105.94    9.58
  -5   6  -1  115.69   10.35
   5   6   1  112.61    9.36
  -5   6  -2   11.86    8.96
  -5  -6  -2   -1.55   13.17
   5  -6   2    8.56    9.75
  -5  -6  -2    3.25    8.39
  -5  -6  -2    6.03   11.29
   5  -6   3    7.05    9.85
  -5  -6  -3    2.33   10.90
  -5  -6  -3    4.04   10.55
  -5   6  -3   10.63    9.54
   5  -6   3    4.70   10.72
  -5  -6  -3    7.41   11.86
  -5  -6  -4    7.24   11.87
  -5   6  -4    9.93    9.94
  -5  -6  -4    9.86   12.61
   5  -6   4    2.87   12.99
  -5  -6  -4   12.17   12.64
   5  -6   4   -0.95    9.71
  -5   6  -5    7.93   12.76
  -5  -6  -5    4.01   19.40
  -5  -6  -5    5.47   12.27
   5  -6   5    1.68   14.14
  -5  -6  -5    4.88   13.00
   5  -6   5    2.75   12.54
  -5  -6  -6    7.33   13.54
   5  -6   6   10.88   13.86
  -5  -6  -6   -0.45   13.01
  -5   6  -6    6.77   11.65
   5  -7  -7   -1.67   14.97
  -5  -7   7    4.39   11.33
   5   7  -7   21.12   12.09
   5  -7  -7    9.30   11.97
   5   7  -7   -1.41   11.58
  -5   7   7    8.61   12.11
   5  -7  -6   26.59   10.54
   5  -7  -6    3.61   10.56
  -5  -7   6   -0.46    9.57
   5   7  -6   -6.50   10.96
  -5  -7   6    5.64   10.60
   5   7  -6    7.39   10.34
  -5   7   6    4.53   10.40
   5   7  -5   25.48   10.45
  -5  -7   5   34.29    9.31
   5  -7  -5   32.67   10.14
   5   7  -5   41.50    9.35
  -5  -7   5   28.81    9.87
  -5   7   5   40.91    9.98
  -5  -7   4   26.60    9.44
  -5  -7   4   23.24    9.99
   5   7  -4   26.27    9.16
   5   7  -4    8.22   10.63
  -5   7   4   24.61    9.70
   5  -7  -4   23.56    9.58
  -5   7   3   59.43    9.54
  -5  -7   3   56.58    9.56
   5  -7  -3   51.80    6.69
   5   7  -3   47.06   10.20
   5   7  -3   43.79    9.41
  -5  -7   3   38.21    9.84
  -5  -7   2   -6.17    9.06
   5   7  -2   -3.14   10.24
   5   7  -2   -1.83    9.00
  -5  -7   2    0.86   10.02
   5  -7  -2    2.00    8.95
  -5  -7   1   83.40   10.27
   5  -7  -1   94.76    7.61
   5   7  -1   66.13   10.58
   5   7  -1   96.11    9.42
  -5  -7   1   82.24    9.07
   5  -7  -1   95.18    9.61
   5  -7   0   75.98    9.83
   5   7   0   73.23   10.01
  -5  -7   0   53.00   10.07
  -5  -7   0   86.89    9.28
   5   7   0   66.82    9.23
   5  -7   0   71.93   10.38
  -5  -7  -1   64.40    8.72
   5  -7   1   51.50    9.84
  -5  -7  -1   61.36   12.74
  -5   7  -1   68.67    9.35
   5   7   1   56.44    8.60
   5   7   1   61.26   10.11
  -5  -7  -2   33.70    8.74
  -5   7  -2   22.06   11.11
   5  -7   2   28.19    9.85
  -5  -7  -2   26.17    9.32
  -5  -7  -2   23.81   10.76
  -5  -7  -3    7.28   10.87
   5  -7   3    4.88   10.19
   5  -7   3    3.91   10.26
  -5  -7  -3   -0.97   10.39
  -5  -7  -3    3.53   11.67
  -5   7  -3    6.93    9.66
  -5   7  -4    8.51    9.56
  -5  -7  -4    6.10   10.16
  -5  -7  -4    1.28   11.42
  -5  -7  -4    8.04   11.95
   5  -7   4    3.11    9.31
   5  -7   4    5.28    9.97
  -5  -7  -5    4.49   15.77
  -5   7  -5    6.91   13.08
   5  -7   5    3.43   14.57
  -5  -7  -5    4.67   12.57
  -5  -7  -5   -2.98   10.70
   5  -7   5    0.39   12.64
  -5   7  -6   13.67   11.35
   5  -7   6    5.21   23.57
   5  -7   6   14.14   13.68
  -5  -7  -6    4.64   14.30
  -5  -7  -6    0.38   14.13
   5  -8  -6    6.48   10.85
  -5  -8   6    8.55   10.53
   5   8  -6    1.75   11.45
  -5  -8   6    8.26   11.27
  -5   8   6    4.65   10.35
   5   8  -6    6.01   10.35
  -5   8   5    9.36   10.08
  -5  -8   5    8.51   11.93
   5  -8  -5   12.22   10.17
  -5  -8   5   29.63   10.00
   5   8  -5   27.82   10.40
   5   8  -5   13.37    9.05
   5  -8  -4   23.59    9.58
   5   8  -4   19.88    7.43
   5   8  -4   12.59    8.83
  -5  -8   4   16.93    9.13
  -5  -8   4   24.03   10.04
  -5   8   4   24.11   10.12
   5  -8  -3   48.80    8.92
  -5  -8   3   43.52    9.63
  -5  -8   3   45.21    9.19
   5   8  -3   50.90   10.24
  -5   8   3   44.13    9.20
   5   8  -3   37.42    9.50
  -5  -8   2   18.91    9.27
   5   8  -2   21.37   10.76
   5   8  -2   15.59    8.74
  -5  -8   2   38.82   10.74
   5  -8  -2   21.81    6.98
   5  -8  -2   35.40    9.21
  -5  -8   1   45.62   10.54
  -5  -8   1   46.31    9.14
   5  -8  -1   52.72   10.28
   5   8  -1   30.18    9.13
   5  -8  -1   40.76    9.40
   5   8  -1   29.20   10.03
  -5  -8   0  181.55   11.03
   5   8   0  172.65   10.67
  -5  -8   0  195.03   10.17
   5  -8   0  182.31   10.49
   5  -8   0  194.90   11.38
   5   8   0  198.62    7.84
  -5  -8  -1   48.20   10.59
  -5   8  -1   77.37   10.08
   5   8   1   57.76    8.79
   5   8   1   68.05    9.92
  -5  -8  -1   53.63    9.62
   5  -8   1   43.17   10.09
  -5   8  -2    6.34    8.86
   5  -8   2    0.76    9.67
  -5  -8  -2    1.42    8.66
  -5  -8  -2    2.68    9.14
  -5  -8  -2   -0.70   12.19
  -5  -8  -3   18.63    9.56
   5  -8   3   14.80   10.98
  -5  -8  -3   21.35    9.74
  -5  -8  -3   12.70    8.97
   5  -8   3   14.57   10.68
  -5   8  -3   17.17   10.25
   5  -8   4   13.50    9.58
  -5  -8  -4    5.76   10.29
  -5  -8  -4    3.35   11.63
  -5   8  -4   11.63   12.01
  -5  -8  -4    9.97   11.88
   5  -8   4   11.73   10.16
  -5  -8  -5    2.81   13.23
  -5   8  -5    8.75   10.61
  -5  -8  -5   10.71   13.59
  -5  -8  -5   12.40   14.23
   5  -8   5    1.00   12.59
   5  -8   5    9.19   10.26
  -5  -8  -6    9.66   14.24
   5  -8   6    0.98   16.56
  -5  -8  -6   10.81   14.10
   5  -8   6    3.36   11.61
  -5   8  -6    5.66   11.82
  -5  -9   6    3.17   10.79
  -5  -9   6    9.06    7.98
   5  -9  -6   -6.47   11.26
   5   9  -6   11.14   11.47
   5   9  -6    0.43   10.69
  -5   9   6   17.25   10.89
  -5  -9   5   -0.08    9.82
   5   9  -5   -9.05   10.97
   5  -9  -5   -2.27   10.45
   5   9  -5    1.62    9.65
  -5  -9   5  -13.02   10.61
  -5   9   5   -1.68    9.90
   5  -9  -4    6.31    6.70
  -5  -9   4    1.17    9.65
   5   9  -4    8.29    9.49
  -5  -9   4    0.82    9.80
   5   9  -4    6.84   10.29
  -5   9   4    8.91    9.81
   5  -9  -3   39.42    6.50
  -5  -9   3   28.34    9.08
  -5  -9   3   36.24   10.09
   5  -9  -3   28.12    7.14
   5   9  -3   31.26   10.54
   5   9  -3   33.92    8.92
  -5  -9   2   -0.31    8.81
   5  -9  -2    5.29    9.63
   5   9  -2   19.37    9.89
  -5  -9   2    4.93   10.07
   5  -9  -2    6.44    8.78
   5   9  -2    5.31    8.47
   5   9  -1   54.06   10.78
  -5  -9   1   55.69   10.47
  -5  -9   1   51.36    9.05
   5  -9  -1   47.44    7.25
   5   9  -1   41.98    9.02
   5  -9  -1   41.79    9.38
  -5  -9   0   27.81    9.13
   5   9   0   15.71    9.66
   5   9   0   17.90    6.58
   5  -9   0    7.56    9.65
   5  -9   0   18.63   10.59
  -5  -9   0   18.29    9.94
   5   9   1   20.15    9.30
  -5   9  -1    6.33    9.99
  -5  -9  -1    7.32    9.32
  -5  -9  -1   -3.80    9.80
   5  -9   1    4.56   10.60
  -5   9  -2   15.37    9.81
   5  -9   2    4.91   10.32
  -5  -9  -2    5.70   10.87
  -5  -9  -2    1.36    8.87
  -5  -9  -2    7.90    9.78
   5  -9   3    3.94   13.49
  -5  -9  -3    6.54    8.31
   5  -9   3    8.15   10.87
  -5  -9  -3    4.36    9.60
  -5   9  -3    9.02   10.25
  -5  -9  -3    9.98    8.83
  -5  -9  -4    6.05   12.07
  -5  -9  -4   15.12   11.96
   5  -9   4   15.53   11.97
  -5  -9  -4   10.05   12.70
  -5   9  -4    7.81   11.03
   5  -9   4    8.25   10.59
  -5  -9  -5   17.73   11.09
   5  -9   5    6.24   12.84
  -5   9  -5    9.12   10.78
  -5  -9  -5    7.81   12.62
   5  -9   5   21.20   10.53
  -5  -9  -5   20.79   13.99
  -5  -9  -6   10.28   14.75
  -5  -9  -6    5.25   20.76
   5  -9   6    2.59   17.40
  -5   9  -6    6.66   14.62
  -5  -9  -6    6.97   12.08
   5  -9   6   -1.61   11.69
   5  10  -6   -7.56   11.87
  -5 -10   6    0.73   13.46
   5 -10  -6   19.31   11.58
  -5 -10   6   -2.61   11.82
   5  10  -6   -1.47   10.45
  -5  10   6   13.33    8.33
   5 -10  -5   14.48   10.72
   5  10  -5   17.53   10.83
  -5 -10   5   21.70   10.29
  -5 -10   5    4.46   10.72
   5  10  -5   20.40   10.23
   5 -10  -4   18.01    6.95
  -5 -10   4   28.56    9.99
   5  10  -4   22.02   10.43
   5  10  -4   22.77    9.89
  -5 -10   4   36.85   10.10
  -5 -10   3    3.07    9.14
   5 -10  -3   -1.16    9.92
   5 -10  -3    5.98   10.12
   5  10  -3   -8.52    9.31
   5  10  -3   10.31   10.44
  -5 -10   3   -2.92   10.41
   5 -10  -2    4.89    8.88
  -5 -10   2   19.27    8.85
   5  10  -2   -1.20    8.76
   5 -10  -2   -0.10    9.52
   5  10  -2    9.50   10.04
  -5 -10   2   10.82   10.32
  -5 -10   1   37.09   10.72
   5  10  -1   51.58   10.63
   5  10  -1   51.74    8.90
  -5 -10   1   45.90    9.02
   5 -10  -1   40.23    9.23
   5 -10  -1   38.15   10.01
   5 -10   0   37.15   10.35
  -5 -10   0   33.24    8.75
  -5 -10   0   34.60   10.21
   5  10   0   52.18    9.19
   5 -10   0   35.14    6.86
   5  10   0   38.43   10.46
  -5  10  -1   -3.46    7.03
   5  10   1    5.30   12.13
  -5 -10  -1   -3.96    9.50
  -5 -10  -1   -2.68   10.49
   5 -10   1   12.07   10.59
   5 -10   2    3.98   10.05
  -5  10  -2    0.95    9.81
   5 -10   2    2.18    9.12
  -5 -10  -2   -0.57    9.38
  -5 -10  -2   13.14    9.31
  -5 -10  -2   10.17   11.97
  -5  10  -3   14.63    9.96
   5 -10   3   12.87    9.01
  -5 -10  -3    9.40   12.30
  -5 -10  -3   11.58    9.15
   5 -10   3   11.85   10.30
  -5 -10  -3   22.62   11.83
  -5 -10  -4    6.24    9.87
  -5 -10  -4   -5.82   10.49
  -5 -10  -4    5.28    9.68
   5 -10   4    6.64   12.07
  -5  10  -4   -3.18   10.27
   5 -10   4   -4.52   10.28
  -5 -10  -5    7.75   13.28
   5 -10   5    3.75   13.48
  -5 -10  -5   16.33   11.37
  -5  10  -5    1.59   13.66
   5 -10   5   16.71   13.31
  -5 -10  -5   13.73   13.46
   5 -11  -6   -4.23   12.10
  -5 -11   6    8.11   11.95
   5  11  -6   -0.28   12.28
   5  11  -6    4.95   11.39
  -5 -11   6   11.74   11.39
   5 -11  -5   12.47   10.99
  -5 -11   5   -0.88   10.18
  -5 -11   5   10.82   11.01
   5  11  -5   -6.48    7.69
   5  11  -5   -4.50   10.20
   5 -11  -5    4.90   10.66
   5 -11  -4   -4.28   10.21
  -5 -11   4   -2.68   10.10
   5 -11  -4    1.11   10.42
   5  11  -4    5.19    7.51
   5  11  -4    7.28    9.39
  -5 -11   4   -6.02    7.85
   5 -11  -3   10.44    9.44
   5 -11  -3   11.68    7.16
  -5 -11   3   10.53    7.04
   5  11  -3    5.19   10.38
   5  11  -3    5.54    9.67
  -5 -11   3   10.81   10.31
   5  11  -2    1.87   10.25
   5  11  -2   -1.36    9.08
   5 -11  -2    4.40    9.89
   5 -11  -2    0.69    9.31
  -5 -11   2    5.32    9.33
  -5 -11   2   15.88   10.54
  -5 -11   1    2.83   10.17
   5  11  -1   12.35    9.17
  -5 -11   1   15.00    9.21
   5  11  -1   16.27    9.89
   5 -11  -1   11.27    9.62
   5 -11  -1    5.81   10.08
  -5 -11   0    0.53   10.04
  -5 -11   0    8.36    9.47
   5 -11   0   11.13    9.37
   5 -11   0   18.76   10.53
   5  11   0    5.06    9.98
  -5 -11  -1   40.99   10.78
  -5 -11  -1   46.89    9.39
  -5  11  -1   52.42    9.92
   5  11   1   58.40   10.20
   5 -11   1   43.80   10.36
  -5 -11  -2    7.45   10.24
   5 -11   2   14.59   10.22
  -5 -11  -2    4.74    9.16
   5 -11   2    5.88    9.31
  -5 -11  -2   -0.45    9.16
  -5  11  -2    3.29    9.74
  -5 -11  -3   11.54   10.96
   5 -11   3   -3.89   10.90
  -5  11  -3    5.26   10.48
   5 -11   3    2.59    9.49
  -5 -11  -3    5.10    9.07
  -5 -11  -3    0.27    9.88
  -5 -11  -4   12.39   12.91
  -5 -11  -4    6.50   13.19
  -5 -11  -4    5.50   10.25
   5 -11   4   15.31   12.53
  -5  11  -4    4.04   10.80
   5 -11   4    3.95   11.19
  -5 -11  -5    4.82   11.85
  -5 -11  -5   -1.92   13.91
   5 -11   5   -2.34   14.08
  -5  11  -5    4.30   12.07
  -5 -11  -5    9.89   14.09
   5 -11   5   15.90   11.94
   5 -12  -5   10.59   11.38
   5 -12  -5    1.94   11.30
  -5 -12   5   13.21   10.94
  -5 -12   5    8.29   11.45
   5  12  -5    9.64   13.35
   5  12  -5   11.61   11.69
   5 -12  -4   29.97    7.59
   5 -12  -4   56.26   10.80
  -5 -12   4   17.43   10.56
   5  12  -4   20.96   10.35
  -5 -12   4   35.57   10.79
   5  12  -4   31.73   10.81
   5 -12  -3   10.83    9.62
  -5 -12   3    7.33    7.11
   5 -12  -3   22.79   10.05
   5  12  -3    3.73    9.60
  -5 -12   3   -0.46   10.28
   5  12  -3   -6.25   10.44
  -5 -12   2   18.51   10.26
   5 -12  -2    7.38    9.92
   5  12  -2   22.94   10.23
  -5 -12   2   23.23    9.63
   5  12  -2   14.74    9.27
   5 -12  -2   -0.05    9.49
  -5 -12   1   12.99    9.93
   5  12  -1    2.82    9.78
   5 -12  -1    0.86   10.19
   5 -12  -1   11.32    9.64
  -5 -12   1    8.16    9.35
   5 -12   0   -2.98   10.92
  -5 -12   0   26.33    9.95
  -5 -12   0    6.96    9.55
   5  12   0   14.41    9.70
   5 -12   0   12.43    9.67
  -5 -12  -1   10.75    9.33
  -5 -12  -1   -9.52   10.38
   5 -12   1   23.80   10.57
  -5  12  -1    6.69   10.02
   5  12   1   -0.47    9.86
   5 -12   2    9.44    9.94
  -5  12  -2   18.71   10.26
  -5 -12  -2    8.35    9.98
   5 -12   2    9.58   10.17
  -5 -12  -2    8.63   10.92
  -5 -12  -2    3.42    9.63
  -5  12  -3    5.61   10.18
   5 -12   3    8.71   11.03
  -5 -12  -3    1.07    9.63
   5 -12   3   14.28    9.56
  -5 -12  -3    9.14    9.90
  -5 -12  -3    1.13   10.43
  -5 -12  -4   10.95   11.27
  -5  12  -4    7.64   11.40
  -5 -12  -4    6.74   10.82
  -5 -12  -4    6.70   10.37
   5 -12   4    1.87   10.24
   5 -12   4   16.44   11.09
  -5 -12  -5    4.39   12.37
  -5 -12  -5   10.81   11.80
  -5 -12  -5    9.12   14.14
   5 -12   5    9.81   12.16
  -5  12  -5   12.50   12.10
   5 -12   5   13.60   12.34
   5 -13  -5   16.50   11.60
   5 -13  -5   -1.82   11.61
  -5 -13   5    5.94   11.34
  -5 -13   5   15.03   11.78
   5  13  -5   17.09   11.63
   5 -13  -4   10.04   10.64
  -5 -13   4    6.97   10.65
  -5 -13   4  -10.58   11.22
   5 -13  -4   -8.07    8.11
   5  13  -4    3.77    7.90
   5  13  -3   13.78   10.68
   5 -13  -3   13.01    7.44
  -5 -13   3   17.24    9.98
  -5 -13   3   14.74    7.57
   5 -13  -3   12.80   10.21
  -5 -13   2    1.48    9.46
  -5 -13   2   -5.99   10.53
   5  13  -2   -1.26   10.49
   5 -13  -2    5.75    9.70
   5 -13  -2    5.59    9.98
  -5 -13   1    7.34    9.90
   5 -13  -1    7.07    7.29
  -5 -13   1    5.41    9.32
   5  13  -1    8.12   10.26
   5 -13  -1   10.14    9.26
   5 -13   0    1.33    7.40
   5  13   0   16.53   10.40
  -5 -13   0    8.10   10.67
  -5 -13   0    4.39    9.56
   5 -13   0    4.46    7.00
  -5 -13  -1    6.38   10.45
  -5 -13  -1    3.77    9.58
  -5  13  -1   15.51    9.84
   5 -13   1   13.25   10.61
   5 -13   1   12.25    9.63
   5  13   1   17.68   10.40
   5 -13   2   10.42   10.66
  -5  13  -2    0.95   10.27
  -5 -13  -2    3.85   10.12
  -5 -13  -2   -0.23    9.63
   5 -13   2   13.27   10.30
  -5 -13  -2    8.91   10.38
  -5 -13  -3   -2.37   10.38
   5 -13   3   13.66   10.68
  -5  13  -3    3.28   11.27
   5 -13   3    6.19   11.63
  -5 -13  -3   -3.34   10.43
  -5 -13  -3   -5.24   10.29
  -5 -13  -4    1.47   11.73
  -5 -13  -4    3.58   11.57
  -5 -13  -4   -0.64   11.34
   5 -13   4    5.00   10.84
  -5  13  -4  -14.60   11.42
   5 -13   4   13.58   12.23
   5 -14  -4    1.12   11.51
   5  14  -4    2.14   11.84
  -5 -14   4   -6.32    8.35
   5 -14  -4   12.84   11.90
  -5 -14   4   12.59   10.91
   5  14  -3    4.44   10.86
  -5 -14   3    0.78   10.19
  -5 -14   3    4.74   10.91
   5 -14  -3   12.77   10.25
   5 -14  -3    3.51   10.94
  -5 -14   2    3.73   10.81
   5  14  -2    7.93   10.78
  -5 -14   2   -3.34   10.07
   5 -14  -2   21.85   10.66
   5 -14  -2    5.81   10.13
  -5 -14   1   -4.48    9.66
  -5 -14   1   -0.90   10.39
   5 -14  -1   16.22   10.89
   5 -14  -1    3.07   10.04
   5  14  -1    0.96   10.24
  -5 -14   0    9.89    9.79
  -5 -14   0   10.90   10.51
   5  14   0   -0.18   10.76
   5 -14   0   -1.78   10.50
   5 -14   0    3.38    7.53
  -5 -14  -1   17.14   10.84
  -5  14  -1   25.84    7.64
  -5 -14  -1   18.10    9.89
   5  14   1   11.01   11.07
   5 -14   1   18.56   11.22
   5 -14   1   17.12    9.47
   5 -14   2   17.31   11.00
  -5 -14  -2    0.30   10.27
  -5 -14  -2    1.59   10.85
   5 -14   2    7.59   10.08
  -5  14  -2   17.18   10.72
  -5 -14  -2    5.56   10.91
  -5 -14  -3    9.36   10.92
   5 -14   3  -11.62   11.05
  -5 -14  -3   -5.95   11.22
  -5  14  -3    7.97   11.08
   5 -14   3   -1.37   11.66
  -5 -14  -3   -0.94   10.81
   5 -14   4  -16.37   12.22
  -5 -14  -4   -1.67   11.49
  -5  14  -4    1.71   11.78
  -5 -14  -4    8.88   11.31
   5 -14   4   12.02   11.22
  -5 -14  -4    7.39   12.52
   5 -15  -4   -3.08   11.74
   5 -15  -4   14.08   11.61
   5  15  -4    6.96   12.09
  -5 -15   4   -0.81   11.60
  -5 -15   4    4.38   11.99
   5  15  -3   -2.64   11.49
  -5 -15   3    5.80   11.01
   5 -15  -3   10.27   11.50
  -5 -15   3    0.67   11.45
   5 -15  -3   -1.11   11.18
  -5 -15   2    5.40   10.90
   5 -15  -2   10.58   11.00
   5  15  -2   15.26   10.71
  -5 -15   2  -10.45   10.39
   5 -15  -2    4.88   10.68
   5  15  -1   -0.31    7.69
   5 -15  -1    2.37    7.83
  -5 -15   1    7.15   11.07
  -5 -15   1   -4.92   10.19
   5 -15  -1    9.60   10.41
  -5 -15   0   -0.43   11.15
  -5 -15   0    4.14    7.23
   5 -15   0    0.77   10.29
   5 -15   0   10.47   10.59
   5 -15   0    6.25    8.10
   5  15   0    8.48   11.01
  -5 -15  -1    2.79    9.95
   5 -15   1   -0.48   10.94
   5 -15   1   -0.66    7.35
   5  15   1   11.88   11.13
  -5 -15  -1   -3.83   11.22
  -5  15  -2    2.68    7.78
   5 -15   2   15.03   11.21
   5 -15   2   -1.74   10.83
  -5 -15  -2    5.37   10.85
  -5 -15  -2    2.05   11.33
  -5 -15  -2    8.73   11.05
  -5  15  -3   15.52   11.89
   5 -15   3    3.74   12.23
  -5 -15  -3   10.38   13.21
   5 -15   3   12.65   11.91
  -5 -15  -3    1.45   11.48
  -5 -15  -3    3.12   10.96
  -5 -16   3   14.11   11.43
   5  16  -3   13.86   12.06
   5 -16  -3   17.69   11.88
  -5 -16   3    7.81    8.57
   5 -16  -3   25.15   11.46
  -5 -16   2    8.92   11.52
   5 -16  -2    4.76   12.07
  -5 -16   2   -2.96   10.92
   5  16  -2    4.95   11.70
   5 -16  -2   -0.71   11.21
   5 -16  -1    5.71   11.46
  -5 -16   1    4.68    7.95
  -5 -16   1    2.90    7.76
   5 -16  -1    4.65   10.71
   5 -16  -1    4.03   10.96
   5  16  -1    5.40   11.46
   5  16   0    3.56   11.07
  -5 -16   0   -1.37   11.46
  -5 -16   0    5.53   10.42
   5 -16   0   -5.66   11.04
   5 -16   0    5.58   11.03
   5 -16   0   -2.17    8.44
  -5 -16  -1    5.78   10.54
   5 -16   1   20.70   11.35
   5 -16   1    8.53   10.76
  -5 -16  -1   16.79   11.56
   5 -16   2    8.55   12.20
  -5 -16  -2   -0.72   10.90
  -5 -16  -2    0.37   11.73
   5 -16   2    3.39   11.61
  -5 -16  -2   -0.29   12.05
  -5  16  -2    6.92   10.95
  -5 -17   2   10.59   12.54
  -5 -17   1    8.03   11.79
   5  17  -1   -1.64   11.97
  -5 -17   1    9.29   11.16
   5 -17  -1   -2.64   11.10
   5 -17  -1    5.40   11.20
   5 -17  -1   -0.79   11.64
  -5 -17   0   -0.66    8.20
   5  17   0   14.72   11.77
   5 -17   0    7.83   11.50
   5 -17   0  -10.38   11.92
   5 -17   0    1.19   11.50
  -5 -17   0   26.19   12.01
  -5 -17  -1    1.37   12.17
  -5 -17  -1   -3.52   11.00
   5 -17   1   10.93   11.42
   5 -17   1   11.99   11.43
  -5 -17  -1   18.57   11.63
   5 -17   1   -8.32   11.30
  -6   0   6   -2.08    9.86
   6   0  -6    4.07    9.97
   6   0  -6    5.08    7.36
   6   0  -4   57.15    9.62
  -6   0   4   47.73    9.36
   6   0  -4   55.12    8.67
  -6   0   2  483.22   11.00
   6   0  -2  490.96   12.00
   6   0  -2  484.51   13.42
  -6   0   0  216.83   11.75
   6   0   0  207.05   10.98
   6   0   0  196.90   11.86
   6   0   2   91.94   12.23
   6   0   4   56.75   13.40
  -6   0  -4   49.00   15.31
  -6   0  -6   -1.50   15.72
   6   0   6    3.04   15.16
  -6   1   7    8.71   10.72
  -6  -1   7   14.81   11.01
   6   1  -7   16.43   13.34
   6  -1  -7    5.34   13.78
   6  -1  -7    5.86   11.08
   6   1  -7   -7.49   11.07
  -6   1   6   18.62   10.26
  -6  -1   6   18.28    9.93
   6  -1  -6   19.30   10.16
   6   1  -6   15.12    9.27
   6  -1  -6   26.54   10.20
   6   1  -6   15.61   10.21
  -6   1   5   16.29    9.29
  -6  -1   5    0.75    6.75
   6  -1  -5   12.76    8.87
   6   1  -5    7.49    9.05
   6  -1  -5   -2.01    9.98
   6   1  -5    8.44   10.03
  -6   1   4   17.33    8.90
  -6  -1   4    6.75    9.04
   6   1  -4    7.38    8.46
   6  -1  -4   13.83    9.48
   6  -1  -4   25.70    9.93
   6   1  -4   21.72    9.92
  -6   1   3   -2.28    8.98
   6   1  -3   -0.30    6.08
   6  -1  -3    7.60    9.40
   6   1  -3    7.10    9.43
   6  -1  -3    8.37    8.33
  -6  -1   3   13.87    8.79
  -6   1   2   46.80    9.91
  -6  -1   2   46.70    8.53
   6   1  -2   49.63    9.71
   6   1  -2   45.52   10.38
   6  -1  -2   41.80   10.10
   6  -1  -2   43.24    8.65
  -6  -1   2   48.14    9.78
  -6   1   1  120.47   12.15
  -6  -1   1  133.83   10.46
   6   1  -1  138.57   10.19
   6  -1  -1  119.55    9.81
   6   1  -1  137.05   10.97
   6  -1  -1  125.52   10.38
  -6  -1   1  127.52    9.94
  -6  -1   0   81.13    9.64
   6  -1   0   76.07    9.54
   6   1   0   82.33   10.06
   6  -1   0   86.96    9.97
   6   1   0   80.13   12.11
  -6  -1   0   82.03   11.13
  -6   1   0   76.34    9.61
   6  -1   1   63.98   14.06
   6  -1   1   58.68   17.45
   6   1   1   53.89    9.38
   6  -1   1   52.88    9.04
   6   1   2   99.78   13.60
   6  -1   2  103.13   11.89
   6  -1   2   98.23   17.61
   6  -1   3   67.73   17.32
   6  -1   3   71.61   13.08
  -6  -1  -3   62.14   20.61
   6   1   3   66.49   19.09
  -6   1  -3   64.06   13.96
  -6  -1  -4    2.16   14.38
  -6   1  -4   -1.58   14.38
   6  -1   4    5.05   11.49
   6   1   4    7.19   13.30
   6  -1   5   14.19   11.93
  -6  -1  -5    7.00   14.80
  -6   1  -5   15.86   12.48
   6   1   5    5.90   13.73
   6   1   6    1.59   13.93
   6  -1   6    8.10   14.56
  -6  -1  -6    6.57   15.97
  -6   1  -6   10.46   13.33
  -6   2   7    0.27   10.91
  -6  -2   7    0.28   10.72
   6  -2  -7    4.38   13.66
   6   2  -7    5.06   11.11
   6  -2  -7    9.07   11.44
   6   2  -7   -0.94   11.23
  -6   2   6    2.34    9.91
  -6  -2   6    8.99   10.10
   6  -2  -6   13.64    9.68
   6   2  -6   10.93   11.46
   6  -2  -6    3.23   10.30
   6   2  -6   -0.36    7.40
  -6   2   5   33.72    6.80
  -6  -2   5   25.08    9.83
   6  -2  -5   25.35    9.39
   6   2  -5   23.26    9.13
   6  -2  -5   29.33    9.76
   6   2  -5   24.65    7.04
  -6   2   4    9.80    8.89
   6  -2  -4    7.23    8.38
  -6  -2   4   -5.99    8.96
   6   2  -4    8.63    8.16
   6  -2  -4   -3.46    9.30
   6   2  -4   15.19    9.76
  -6   2   3  330.46   10.92
  -6  -2   3  321.79    8.87
   6  -2  -3  369.15   10.64
   6   2  -3  328.59   10.72
   6  -2  -3  349.88   11.04
   6   2  -3  348.60   11.68
  -6  -2   3  349.30   10.56
  -6   2   2   76.72    9.77
   6   2  -2   92.68    9.89
   6  -2  -2   75.88   10.20
  -6  -2   2   94.78   10.30
  -6  -2   2   78.05    9.75
   6   2  -2   96.16   10.96
   6  -2  -1  142.30   10.44
  -6  -2   1  129.30   10.04
  -6  -2   1  150.14   10.82
   6   2  -1  152.32   13.69
  -6   2   1  144.25   10.63
   6   2  -1  153.12   10.23
   6   2   0  291.40   15.74
   6  -2   0  322.83   12.27
  -6  -2   0  324.80   11.76
   6   2   0  304.32   11.91
  -6  -2   0  326.72   14.73
  -6   2   0  324.20   14.11
  -6  -2  -1  224.05   23.97
  -6  -2  -1  222.27   10.35
   6   2   1  233.02   25.80
   6  -2   1  194.42   15.00
   6   2   1  209.15   10.94
   6  -2   1  235.20   14.39
   6  -2   2   78.84   15.51
   6   2   2   77.57   11.64
  -6  -2  -2   88.06   11.48
  -6   2  -2   87.51   14.70
  -6  -2  -3    2.18   19.52
   6  -2   3    7.74   12.87
  -6   2  -3   -1.09   13.15
   6  -2   3   -3.39   10.53
  -6  -2  -3    0.14   17.26
  -6  -2  -4   -2.23   15.59
   6  -2   4   -0.85   12.02
   6   2   4    4.37   14.50
  -6   2  -4    4.02   15.11
  -6  -2  -5    0.96   12.64
   6  -2   5    2.34   11.75
  -6   2  -5    1.13   12.57
   6   2   5    3.17   13.94
   6  -2   6    0.03   13.08
  -6   2  -6    5.12   13.64
   6   2   6    4.83   15.27
  -6  -2  -6    3.14   14.20
   6  -3  -7    7.42   10.92
  -6  -3   7   -8.58   10.85
   6   3  -7    0.26   11.27
   6  -3  -7  -11.63   10.93
   6   3  -7   -3.14   11.19
  -6   3   7   -1.92    7.36
  -6   3   6   17.06    7.33
  -6  -3   6   13.56    7.39
   6   3  -6   15.82   11.89
   6  -3  -6   12.77    9.75
   6  -3  -6   18.69   10.04
   6   3  -6   14.25    7.44
  -6   3   5   14.66    9.62
   6  -3  -5   17.07    9.48
  -6  -3   5    7.91    9.47
   6   3  -5   14.18    9.33
   6  -3  -5    7.73   10.02
   6   3  -5    8.97   10.39
  -6  -3   4   14.07    9.07
  -6   3   4   17.39    8.95
  -6  -3   4   13.12    8.81
   6  -3  -4   21.89    9.25
   6   3  -4   15.81    8.38
   6  -3  -4   12.08    8.22
   6   3  -4   13.87   10.23
  -6   3   3   13.50    8.95
   6   3  -3   16.32    8.13
  -6  -3   3   15.79    9.33
   6  -3  -3   13.27    9.20
   6   3  -3    5.52   10.07
  -6  -3   3   11.44    6.32
  -6  -3   2  106.45    6.74
   6  -3  -2  101.15    9.82
  -6  -3   2  103.43   10.64
   6   3  -2   96.56    9.87
   6   3  -2   92.29   10.94
  -6   3   2  106.46   10.31
   6  -3  -1   28.48    9.30
   6   3  -1   26.45    9.31
  -6  -3   1   34.99    9.70
  -6  -3   1   30.81    8.87
  -6   3   1   22.45    9.46
   6   3  -1   29.84   10.68
   6   3   0    5.41   10.22
  -6  -3   0    7.74    9.23
   6   3   0   -1.13    9.09
  -6  -3   0    2.58   11.44
   6  -3   0    7.52   10.70
  -6  -3  -1    7.73    9.52
   6   3   1    4.02   15.93
   6  -3   1    5.71   12.07
   6   3   1    6.66   11.09
  -6  -3  -1    3.66   14.01
   6  -3   1    0.53    8.90
  -6  -3  -2   48.69   20.17
  -6  -3  -2   40.36   22.52
   6  -3   2   44.33   12.80
  -6  -3  -2   52.01   10.86
   6   3   2   46.69    9.13
  -6   3  -2   40.00   12.15
  -6  -3  -3   82.43   13.12
  -6   3  -3   86.50   12.64
  -6  -3  -3   89.72   17.46
   6  -3   3   83.53   12.51
  -6  -3  -3   79.80   18.33
  -6   3  -4   10.20   10.93
   6  -3   4   11.39   12.41
  -6  -3  -4    4.89   13.56
  -6  -3  -4   15.42   15.68
   6  -3   5    0.41   12.08
   6   3   5    4.86   14.31
  -6   3  -5   -6.94   12.73
  -6  -3  -5    3.91   14.94
  -6  -3  -6   -8.00   14.29
   6   3   6   -1.55   13.38
  -6   3  -6   11.69   14.22
   6  -3   6   -1.62   12.43
   6   4  -7   -7.05   11.55
  -6  -4   7   14.34   11.38
   6   4  -7    5.72   13.09
   6  -4  -7    6.62   11.52
   6  -4  -7   -0.74   11.32
  -6   4   7    0.18   11.24
  -6  -4   6    3.23   10.43
   6  -4  -6   10.06   10.13
   6   4  -6    5.55    9.33
   6  -4  -6    1.11    9.78
   6   4  -6    4.38    7.79
  -6   4   6    2.66   10.50
   6  -4  -5    8.01   11.25
  -6  -4   5   -6.10    9.59
   6  -4  -5    6.47    9.66
   6   4  -5    8.67    8.84
  -6  -4   5   -6.88    9.18
   6   4  -5    4.64   10.32
  -6   4   5  -13.02    9.71
  -6  -4   4   87.65    9.58
  -6  -4   4   76.67    8.85
   6  -4  -4   86.80    6.94
  -6   4   4   76.08    9.43
   6   4  -4   78.17    9.56
   6   4  -4   64.14   10.32
   6  -4  -3   14.19    9.03
  -6  -4   3   11.92    9.04
  -6  -4   3    4.43    9.44
   6   4  -3   26.96    8.90
   6   4  -3    8.37   10.24
  -6   4   3   18.40    9.20
   6   4  -2 1046.51   15.76
   6  -4  -2 1156.38   15.14
   6   4  -2 1072.86   14.45
  -6  -4   2 1045.68   12.93
  -6  -4   2 1189.55   16.01
  -6   4   2 1115.58   15.18
   6  -4  -1   22.30    9.22
   6   4  -1   31.42   11.07
  -6  -4   1   20.60    8.76
   6   4  -1   24.59    9.05
  -6  -4   1   30.10   10.21
  -6   4   1   17.25    9.74
   6   4   0  502.33   15.04
  -6  -4   0  589.40   13.34
   6   4   0  595.23   13.27
   6  -4   0  643.17   15.14
  -6  -4   0  608.42   15.53
   6  -4   0  614.39   13.81
   6   4   1   20.39   14.45
  -6  -4  -1   14.83   12.68
  -6  -4  -1   14.59    8.23
   6  -4   1   17.17   11.04
   6   4   1   16.86    8.53
   6  -4   1   13.83    9.53
  -6  -4  -2    0.12   14.10
   6  -4   2    7.18   12.88
  -6  -4  -2    1.42   10.83
  -6  -4  -2    6.29   15.90
   6   4   2    9.08   10.88
  -6   4  -2    7.11   11.92
  -6  -4  -3   23.38   11.80
  -6  -4  -3   23.02   12.74
  -6  -4  -3   19.18   14.19
  -6   4  -3   13.28   12.48
   6  -4   3   26.39   12.75
   6  -4   4   21.53   14.69
  -6  -4  -4   23.62   13.50
   6  -4   4   25.08   10.28
  -6   4  -4   18.24   13.01
  -6  -4  -4   22.15   13.71
  -6   4  -5    4.72   10.51
  -6  -4  -5    5.83   14.67
   6  -4   5   -1.61   12.42
  -6  -4  -5   13.59   14.75
  -6  -4  -6    5.60   13.94
   6  -4   6    0.83   13.02
  -6  -4  -6    2.02   16.29
  -6   4  -6    9.96   13.64
   6   5  -7    2.45    8.33
   6  -5  -7   -1.96   14.16
  -6  -5   7   -1.37   11.52
   6  -5  -7   -3.04   11.44
   6   5  -7   15.28   13.72
  -6   5   7   11.47   11.56
   6   5  -6   -0.82    7.69
   6  -5  -6    5.47    9.85
   6  -5  -6   -2.84    7.43
  -6  -5   6   -1.29   10.36
   6   5  -6    9.69    9.88
  -6   5   6    0.65   10.32
   6   5  -5   13.46   10.02
   6  -5  -5   -3.27    8.82
  -6  -5   5   -0.43   11.06
   6   5  -5   -1.12    8.96
  -6  -5   5   14.23    6.78
   6  -5  -5    0.29    9.83
  -6   5   5    8.10    9.41
   6   5  -4   17.30    9.90
   6  -5  -4   14.01    6.76
  -6  -5   4   15.37    8.72
   6   5  -4   15.02    8.96
  -6  -5   4   14.64    9.14
  -6   5   4   10.13    8.70
   6   5  -3   24.47   10.35
   6  -5  -3   13.32    9.12
  -6  -5   3   17.70    9.61
   6   5  -3   15.80    9.07
  -6  -5   3   15.66    9.77
  -6   5   3   33.07    9.19
   6  -5  -2  133.97   10.01
   6   5  -2  119.60   11.19
   6   5  -2  133.91    7.50
  -6  -5   2  133.20    7.34
  -6  -5   2  127.63    8.18
  -6   5   2  137.33    9.98
  -6   5   1   -0.91    9.20
  -6  -5   1    2.73    8.58
   6   5  -1    8.24   10.39
   6   5  -1    7.41    8.17
  -6  -5   1    5.90    9.72
   6  -5  -1   -0.97    8.90
  -6  -5   0    3.92    8.85
   6   5   0    2.00    8.90
   6  -5   0    1.70    9.83
   6   5   0    1.18    9.27
   6  -5   0   -1.43    9.09
  -6  -5   0    2.39   11.27
  -6  -5  -1   93.73   11.86
   6   5   1  113.87   12.95
   6  -5   1  107.70   10.30
   6   5   1  112.73    8.87
  -6  -5  -1  113.08    8.88
  -6  -5  -2   12.30    8.78
   6  -5   2   12.81   13.07
  -6   5  -2    6.65    9.72
  -6  -5  -2   12.66   12.52
   6   5   2   15.15    9.09
  -6  -5  -2   18.24   12.78
  -6  -5  -3    0.80   10.43
  -6  -5  -3    5.53   10.39
  -6  -5  -3    7.30   13.76
  -6   5  -3    7.59   12.00
   6  -5   3    5.25    9.98
  -6  -5  -4   10.10   11.69
  -6  -5  -4    2.80   13.69
  -6   5  -4    2.36   12.23
  -6  -5  -4    0.83   11.08
   6  -5   4    5.99   12.58
   6  -5   4   10.34   12.51
  -6   5  -5    7.15   10.43
   6  -5   5   -2.63    9.72
  -6  -5  -5    9.59   12.54
  -6  -5  -5    1.28   12.45
  -6   5  -6   13.10   14.53
   6  -5   6   -1.29   13.96
  -6  -5  -6   -3.56   13.97
  -6  -5  -6    9.80   16.56
   6  -6  -7   -1.71   14.22
   6   6  -7  -13.74   11.96
  -6  -6   7    7.41    8.15
   6  -6  -7    6.03   12.39
   6   6  -7   -5.93   13.95
  -6   6   7    6.39   11.83
   6   6  -6   36.83   10.86
   6  -6  -6   31.48   10.78
  -6  -6   6   44.45   10.55
   6  -6  -6   39.15   10.09
   6   6  -6   26.24   10.52
  -6  -6   6   30.61   10.43
  -6   6   6   35.37   10.42
   6   6  -5    6.02    9.96
  -6  -6   5    3.01    9.28
   6  -6  -5   11.68    7.12
  -6  -6   5   13.88    9.51
   6   6  -5   11.24    9.61
  -6   6   5   11.10    9.67
   6   6  -4   15.34   10.31
   6  -6  -4   10.21    9.27
  -6  -6   4   15.48    9.04
   6   6  -4    8.07    9.08
  -6  -6   4   10.09    9.50
  -6   6   4    4.29    9.26
   6  -6  -3   47.83    6.86
   6   6  -3   43.53   10.47
  -6  -6   3   54.41    9.46
   6   6  -3   51.06    9.30
  -6  -6   3   43.70   10.05
  -6   6   3   46.95    6.87
   6  -6  -2   17.77    9.16
  -6  -6   2   36.76    8.82
   6   6  -2   25.49    6.36
   6   6  -2   10.28   10.68
  -6  -6   2   24.65   10.10
  -6   6   2   29.35    9.14
   6   6  -1   11.86   10.01
   6   6  -1   12.47    8.61
   6  -6  -1    0.16    9.36
  -6  -6   1   12.29    8.58
  -6  -6   1    6.76    9.57
   6  -6  -1    8.69    8.52
  -6  -6   0   -4.97    9.16
   6  -6   0    2.05    9.38
   6   6   0    5.18    8.73
   6  -6   0   19.93   10.62
  -6  -6   0    8.32    8.62
   6   6   0    6.25    9.63
   6  -6   1    6.78   11.60
  -6  -6  -1   10.75   12.16
   6   6   1    4.93   10.00
  -6  -6  -1    8.26    8.24
   6   6   1   10.67    8.42
  -6  -6  -2   34.51   11.20
   6  -6   2   27.57   10.45
  -6  -6  -2   24.42   12.43
   6   6   2   39.06   10.98
  -6   6  -2   44.06   12.15
  -6  -6  -2   36.77   11.95
   6  -6   3    7.64    9.79
  -6  -6  -3    1.76   11.40
  -6  -6  -3    6.04   10.95
   6  -6   3    2.81    8.61
  -6  -6  -3   -3.47   12.69
  -6   6  -3   -5.67    9.58
  -6  -6  -4   -1.77   12.55
  -6  -6  -4    8.76   13.10
  -6   6  -4    7.08   10.15
   6  -6   4   -2.48    9.74
  -6  -6  -4   -2.90   11.97
   6  -6   4   -6.57   13.02
  -6   6  -5    1.96   10.45
   6  -6   5   12.89   15.91
   6  -6   5   14.86   10.63
  -6  -6  -5   10.94   14.75
  -6  -6  -5    4.39   13.07
  -6   6  -6   -1.39   14.12
   6  -6   6    4.67   14.26
  -6  -6  -6    5.58   16.43
  -6  -6  -6    2.14   14.20
   6  -7  -7   14.27   11.59
   6   7  -7   -4.46   11.28
   6   7  -6   10.82   11.01
  -6  -7   6    2.14   10.11
  -6  -7   6   13.84   10.85
   6  -7  -6    8.65   10.21
   6  -7  -6    7.54   10.85
   6   7  -6   18.45   12.53
  -6   7   6    1.49   10.67
   6   7  -5    4.50   10.37
  -6  -7   5   15.52    9.88
   6  -7  -5   22.10    9.81
  -6  -7   5   -2.99    6.96
   6   7  -5   20.64   10.06
  -6   7   5    9.41    9.91
   6   7  -4   13.96   10.54
   6   7  -4    9.04    9.05
  -6  -7   4   10.45    9.89
  -6   7   4    9.28    9.45
  -6  -7   4   12.32    8.83
   6  -7  -4   25.65    9.67
   6  -7  -3   22.66    9.21
   6   7  -3   24.45    7.57
  -6  -7   3   32.29    9.25
   6   7  -3   32.69    9.42
  -6  -7   3   24.27    9.54
  -6   7   3   35.89    9.23
   6  -7  -2    5.07    8.88
   6   7  -2   11.71    9.14
  -6  -7   2   17.02    8.98
  -6   7   2   22.25    9.43
  -6  -7   2    3.67   10.36
   6   7  -2    5.45   10.79
   6   7  -1   -3.03    8.90
   6  -7  -1    4.65    9.38
   6   7  -1    5.77   11.57
   6  -7  -1    3.45    8.98
  -6  -7   1   -3.54    9.21
  -6  -7   1    0.44    8.66
  -6  -7   0  110.67   10.67
  -6  -7   0  116.14    9.40
   6   7   0  106.35   12.64
   6   7   0  114.74    9.39
   6  -7   0  108.80    9.53
   6  -7   0  114.77   10.28
   6  -7   1   53.10   10.07
  -6   7  -1   52.83    9.26
  -6  -7  -1   36.45   10.28
  -6  -7  -1   48.78    8.77
   6   7   1   48.76   12.12
   6   7   1   48.37    8.37
  -6  -7  -2   30.62    9.15
   6  -7   2   26.38   10.25
  -6  -7  -2   39.53   12.67
  -6   7  -2   31.93    9.68
  -6  -7  -2   38.85    9.76
  -6   7  -3    0.31    9.41
  -6  -7  -3    0.01   12.24
   6  -7   3   -3.18   10.27
  -6  -7  -3    4.53   13.24
  -6  -7  -3    0.94    9.59
   6  -7   3    2.85    9.05
  -6  -7  -4    2.08   11.77
  -6  -7  -4    7.60   13.09
  -6  -7  -4    5.91   12.26
  -6   7  -4    4.87    9.97
   6  -7   4    8.90   11.33
   6  -7   4   10.16   10.01
  -6   7  -5    7.65   13.47
  -6  -7  -5   12.79   17.90
   6  -7   5    9.95   14.55
   6  -7   5   18.49   10.75
  -6  -7  -5    9.48   12.88
  -6  -7  -5    6.56   13.15
  -6  -7  -6    4.17   14.54
   6  -7   6    6.71   14.28
  -6   7  -6   14.37   11.55
  -6  -7  -6    8.05   14.36
  -6  -8   6   -0.52   12.89
   6   8  -6   -1.62   11.48
   6  -8  -6    0.74   10.99
  -6  -8   6    8.44   10.93
   6   8  -6   12.86   10.58
  -6   8   6   11.54   10.88
  -6  -8   5    6.05    9.57
   6  -8  -5   -5.08    9.97
  -6  -8   5   13.34   10.23
   6   8  -5    7.48    8.94
  -6   8   5    3.85    9.97
   6   8  -5   13.31   10.82
  -6  -8   4  100.36    7.47
   6  -8  -4  118.68   10.14
   6   8  -4   92.55   11.17
   6   8  -4   96.66    9.43
  -6  -8   4   88.54    9.80
  -6   8   4   91.91   10.68
   6  -8  -3   63.56    6.68
  -6  -8   3   50.02    6.98
   6   8  -3   43.93   10.18
   6   8  -3   62.67    9.29
  -6  -8   3   66.40   10.23
  -6   8   3   52.98    9.48
   6   8  -2   52.74   10.98
   6   8  -2   56.14    9.16
   6  -8  -2   69.61    9.73
  -6  -8   2   54.59    7.81
  -6  -8   2   54.42    9.04
   6  -8  -2   50.30    9.14
   6   8  -1   24.38    8.95
  -6  -8   1   12.73    9.21
   6  -8  -1   21.13    7.07
   6   8  -1   19.83    9.55
   6  -8  -1   28.60    9.59
  -6  -8   1   17.33   10.34
  -6  -8   0   25.59   12.59
   6   8   0   19.11    9.38
  -6  -8   0   25.19    9.20
   6   8   0   16.28    9.15
   6  -8   0   24.08   10.39
   6  -8   0   30.62    9.30
   6  -8   1   28.53   10.03
  -6   8  -1   36.07    9.20
  -6  -8  -1   25.05    9.41
  -6  -8  -1   17.00   10.59
   6   8   1   32.90    9.18
   6   8   1   16.04    9.80
  -6  -8  -2   80.54    9.10
   6  -8   2   69.91   10.39
  -6  -8  -2   72.88   10.46
  -6  -8  -2   72.43    9.76
  -6   8  -2   74.14    9.85
  -6  -8  -3    5.70   12.20
  -6  -8  -3    4.95   13.18
   6  -8   3    0.81   10.08
  -6   8  -3   11.02    9.78
  -6  -8  -3    0.77   10.81
   6  -8   3    1.23   10.74
  -6  -8  -4    8.61   11.64
   6  -8   4   -2.26   11.86
  -6  -8  -4   11.10   12.44
  -6  -8  -4   11.15   11.94
  -6   8  -4    7.02   11.96
   6  -8   4   -2.67   10.57
  -6  -8  -5    4.46   14.97
  -6  -8  -5    2.55   13.19
   6  -8   5    8.33   15.55
  -6   8  -5    3.62   10.19
  -6  -8  -5    3.44   13.55
   6  -8   5   -2.44   13.29
   6  -8   6    2.08   22.01
  -6   8  -6   16.82   15.16
   6  -8   6    8.27   11.87
  -6  -8  -6    5.06   14.36
  -6  -8  -6   -0.07   14.59
  -6  -9   6  -10.07   10.37
   6  -9  -6    1.34   11.13
  -6  -9   6   -2.83   11.14
   6   9  -6   12.83   10.88
   6   9  -6    2.20    8.32
  -6   9   6    0.51   10.83
  -6  -9   5   12.64   10.37
   6  -9  -5   -3.08   10.06
   6   9  -5    7.86   10.69
  -6  -9   5    6.13   10.25
   6   9  -5    0.47   10.26
  -6   9   5    0.81   10.45
   6  -9  -4   43.62    9.97
  -6  -9   4   49.37    9.41
   6   9  -4   46.44    7.66
   6   9  -4   47.85    9.47
  -6  -9   4   30.44   10.26
  -6   9   4   44.80    7.13
   6  -9  -3  -10.13    9.35
  -6  -9   3    3.77    8.83
   6   9  -3   13.42   10.27
   6   9  -3    4.89    8.88
  -6  -9   3    7.98    6.83
  -6  -9   2    6.77    8.70
   6   9  -2    6.84   10.17
   6   9  -2    7.47    8.55
   6  -9  -2    7.89    9.12
  -6  -9   2   -3.99   10.07
   6  -9  -2   10.16    8.83
  -6  -9   1   -0.09   10.62
   6  -9  -1   -0.12    9.39
   6  -9  -1    7.12   10.11
  -6  -9   1   12.13    8.88
   6   9  -1   -0.68    8.54
   6   9  -1    0.96   10.77
   6   9   0   37.67   12.13
  -6  -9   0   32.44    9.30
  -6  -9   0   36.33    9.82
   6  -9   0   29.72   10.88
   6  -9   0   29.31    9.93
   6   9   0   28.24    9.21
  -6   9  -1   -2.13    9.62
  -6  -9  -1    2.75    9.98
  -6  -9  -1   -2.65    8.95
   6   9   1    5.63    8.60
   6   9   1   -3.47    9.58
   6  -9   1   10.89   10.49
  -6   9  -2   38.39    9.92
   6  -9   2   43.98   10.30
  -6  -9  -2   34.69   12.94
  -6  -9  -2   28.59   11.13
  -6  -9  -2   35.50    9.15
  -6   9  -3    9.56    9.77
  -6  -9  -3   21.82    9.42
   6  -9   3   14.75   10.48
   6  -9   3   14.46    8.99
  -6  -9  -3   18.24   12.73
  -6  -9  -3   17.44   12.48
  -6  -9  -4    4.33   12.34
  -6  -9  -4    3.40   11.58
   6  -9   4   -0.62    9.72
  -6  -9  -4    2.36   13.08
   6  -9   4   -2.34   10.71
  -6   9  -4   12.67   12.47
  -6  -9  -5   13.52   14.33
  -6  -9  -5   11.32   13.47
   6  -9   5    9.53   13.49
   6  -9   5   13.31   11.19
  -6   9  -5   10.20   13.41
  -6  -9  -5    7.08   13.65
   6 -10  -6   -1.08   11.40
  -6 -10   6   -4.73   11.25
   6  10  -6  -10.51   11.63
  -6 -10   6   -6.47   11.62
   6  10  -6   -0.69   11.12
  -6  10   6    6.39   11.89
   6 -10  -5    8.18   10.41
  -6 -10   5    0.21   10.68
  -6  10   5    9.54   10.54
   6  10  -5   17.62   10.77
  -6 -10   5    2.04   10.40
   6  10  -5   -2.58   10.77
   6 -10  -4   15.26    9.90
  -6 -10   4   11.40   10.05
   6  10  -4   16.48    7.47
   6  10  -4    2.42    9.15
  -6 -10   4   12.18    9.98
   6 -10  -3   17.91    9.69
   6 -10  -3   30.04    9.80
   6  10  -3   43.42    9.27
   6  10  -3   19.15   10.41
  -6 -10   3   29.57    9.46
  -6 -10   3   25.23    7.15
   6  10  -2   17.05    8.88
  -6 -10   2   -6.94    9.29
   6  10  -2    2.91    7.11
  -6 -10   2    6.54    9.82
   6 -10  -2    7.18   10.00
   6 -10  -2   10.44    9.22
   6 -10  -1   -4.08    9.75
  -6 -10   1   11.99   10.65
   6  10  -1   12.15    6.60
  -6 -10   1   -5.87    8.48
   6  10  -1    2.54    8.81
   6 -10  -1    4.19    9.00
   6 -10   0   20.98   10.10
  -6 -10   0   17.54    9.95
  -6 -10   0    8.03    9.13
   6  10   0   15.43    9.10
   6  10   0   18.30   12.23
   6 -10   0   21.05    9.34
  -6  10  -1    7.94    9.66
  -6 -10  -1   20.26   10.17
  -6 -10  -1   19.46    9.02
   6  10   1   11.99   12.18
   6 -10   1   29.06   10.34
  -6  10  -2   20.56   10.68
  -6 -10  -2   11.21   11.39
   6 -10   2   31.10   10.81
  -6 -10  -2   -1.81    9.29
  -6 -10  -2   10.73    9.23
   6 -10   3   14.29   10.55
  -6  10  -3   32.42    9.90
  -6 -10  -3   17.74    9.85
   6 -10   3   21.25   11.49
  -6 -10  -3   17.52   12.87
  -6 -10  -3   22.38   12.25
  -6  10  -4    5.19   12.98
  -6 -10  -4    7.08   10.35
  -6 -10  -4   -0.62   13.17
  -6 -10  -4    6.64    9.90
   6 -10   4    3.63   12.24
   6 -10   4   -8.97   10.91
  -6 -10  -5    1.90   14.09
  -6 -10  -5   -1.38   13.47
   6 -10   5    1.29   11.27
   6 -10   5    8.41   13.57
  -6  10  -5   11.03   11.34
  -6 -10  -5   11.00   11.61
   6 -11  -5   11.04   11.07
   6 -11  -5    0.92   10.85
  -6 -11   5   25.68   10.81
  -6 -11   5   10.39   11.00
   6  11  -5    7.67   11.32
   6  11  -5    4.11   10.82
   6 -11  -4   22.55   10.02
  -6 -11   4   24.29   10.01
   6 -11  -4   13.27    7.85
   6  11  -4   12.55   11.05
   6  11  -4   30.51   10.11
  -6 -11   4   22.48   10.66
   6 -11  -3  -10.18    9.52
   6 -11  -3   -5.45    9.90
  -6 -11   3   -6.61   10.11
   6  11  -3   -1.36    9.56
  -6 -11   3    1.10    9.50
   6  11  -3   13.96   10.34
  -6 -11   2  -10.12    9.39
   6 -11  -2    2.95   10.00
   6  11  -2    2.90    9.33
  -6 -11   2    0.62   10.45
   6 -11  -2   -2.95    6.69
   6  11  -2    0.24   10.53
  -6 -11   1   -1.93   10.28
   6  11  -1   -0.47   10.12
  -6 -11   1   -2.60    9.11
   6  11  -1    4.60    9.10
   6 -11  -1    4.94   10.33
   6 -11  -1   -3.65    9.72
  -6 -11   0   10.76    9.95
  -6 -11   0    8.30    9.36
   6  11   0   -4.20    9.38
   6 -11   0   19.63    9.55
   6 -11   0    8.53   10.66
   6  11   0    1.10   10.41
  -6 -11  -1   19.79    9.33
   6  11   1   16.44    9.69
  -6 -11  -1   15.47   10.38
   6 -11   1   21.17   10.05
  -6  11  -2   -8.21   10.06
  -6 -11  -2   -0.14    9.58
   6 -11   2   -5.03   10.41
  -6 -11  -2    5.89   10.19
   6 -11   2    4.19    9.37
  -6 -11  -2   -1.49    9.54
  -6 -11  -3    4.73   10.52
   6 -11   3   -1.11    9.75
  -6  11  -3    3.20   10.12
  -6 -11  -3    7.92    9.49
  -6 -11  -3   14.88   11.88
   6 -11   3   11.26   11.28
  -6 -11  -4   -0.20   11.28
  -6 -11  -4    1.13   10.69
  -6  11  -4   -1.40   12.95
  -6 -11  -4    8.18   13.06
   6 -11   4    0.52   10.53
   6 -11   4    6.56   11.12
  -6  11  -5   15.05   11.80
  -6 -11  -5    9.11   11.77
  -6 -11  -5    5.50   14.12
  -6 -11  -5    0.78   14.95
   6 -11   5    5.28   14.51
   6 -11   5    9.87   11.88
   6 -12  -5   -1.04   11.68
  -6 -12   5   -1.83   10.71
   6 -12  -5    3.89   11.70
  -6 -12   5    2.01   11.49
   6  12  -5   13.52   11.16
   6  12  -5   -0.26   11.64
   6 -12  -4    4.82   10.62
  -6 -12   4    5.24   10.24
   6 -12  -4    5.87   10.78
   6  12  -4   11.48    9.61
  -6 -12   4   20.95   10.87
   6  12  -4   12.42   10.77
   6 -12  -3    6.87    9.82
  -6 -12   3   12.11   10.05
   6  12  -3   16.90    9.39
   6 -12  -3    1.48   10.33
  -6 -12   3   26.07   10.47
   6  12  -3   13.87    7.55
   6  12  -2  -16.37   10.32
   6 -12  -2    2.46   10.07
  -6 -12   2    2.33    9.25
   6  12  -2    6.60    9.13
   6 -12  -2    4.75    9.59
  -6 -12   2    0.84   10.32
  -6 -12   1   -5.25   10.30
  -6 -12   1   11.86    9.30
   6  12  -1    2.44   10.18
   6 -12  -1    3.30   10.20
   6  12  -1   11.25    9.24
   6 -12  -1    7.46    9.30
   6  12   0   20.85    9.92
   6 -12   0   10.12   10.72
  -6 -12   0   14.14   10.21
  -6 -12   0   16.94    9.30
   6 -12   0   14.21    9.82
  -6 -12  -1    9.56   10.20
  -6 -12  -1   16.71    9.46
   6  12   1    6.61    9.99
   6 -12   1   14.64   10.38
  -6 -12  -2   -4.40   10.13
  -6 -12  -2   14.22   10.56
  -6 -12  -2   10.20   10.22
   6 -12   2    1.21   11.57
   6 -12   2    4.66   10.00
  -6  12  -2   -4.65    9.96
   6 -12   3   -4.49   11.28
  -6 -12  -3    1.78    9.88
   6 -12   3    3.94    9.90
  -6 -12  -3   -6.00   11.15
  -6  12  -3   10.80   10.67
  -6 -12  -3   -1.84   12.31
  -6 -12  -4    1.47   11.43
  -6 -12  -4   -1.12   10.91
   6 -12   4    2.28   10.67
  -6  12  -4   -3.09   11.35
  -6 -12  -4   -1.82   14.45
   6 -12   4  -17.65   11.58
   6 -13  -5   12.47   12.10
   6 -13  -5    5.44   12.18
  -6 -13   5   18.87   11.90
  -6 -13   5    3.68    8.31
   6  13  -5    0.96   11.48
   6  13  -5   -2.16   12.06
   6 -13  -4   12.99   11.07
  -6 -13   4   -1.01   10.72
   6  13  -4   -1.51   10.35
  -6 -13   4   10.14   11.03
   6 -13  -4   17.60   11.09
   6  13  -4    3.34   11.29
   6 -13  -3   -0.43   10.05
   6  13  -3   24.29   10.84
   6 -13  -3    6.74    7.73
  -6 -13   3   -4.34   10.33
   6  13  -3   24.71   10.22
  -6 -13   3   10.56   10.91
   6  13  -2   19.56   10.62
  -6 -13   2    0.26    9.95
   6  13  -2    9.39    9.93
   6 -13  -2   12.23   10.39
   6 -13  -2    0.14    9.88
  -6 -13   2   13.88   10.57
  -6 -13   1    6.87   10.73
  -6 -13   1   -5.99    9.42
   6 -13  -1    4.65    7.14
   6  13  -1   11.40   10.92
   6 -13  -1    9.44    6.81
   6 -13   0   -4.14   10.53
   6  13   0   -3.75   10.64
   6 -13   0   -1.16    9.91
  -6 -13   0    8.11    9.62
  -6 -13   0    5.02   10.44
   6  13   1   37.87   10.14
  -6 -13  -1   20.81   10.24
  -6 -13  -1   34.32    9.42
   6 -13   1   22.68   10.48
  -6  13  -2    2.67   10.23
   6 -13   2    0.24   10.59
  -6 -13  -2   -1.55   10.29
  -6 -13  -2    4.06   12.62
   6 -13   2    7.62    9.98
  -6 -13  -2    7.28   12.43
   6 -13   3   12.72   10.47
  -6 -13  -3    1.12   10.50
  -6  13  -3    2.98   10.83
   6 -13   3    7.47   11.37
  -6 -13  -3   -6.72   12.87
  -6 -13  -3   -0.49   10.57
   6 -13   4   13.26   12.28
  -6 -13  -4   -3.15   14.36
  -6 -13  -4    6.97   11.06
  -6  13  -4   11.99   12.06
   6 -13   4    3.19   13.95
  -6 -13  -4    2.90   14.62
   6  14  -4   22.90   11.47
   6 -14  -4   -5.30   11.09
  -6 -14   4   -4.44   11.18
   6 -14  -4   11.30   11.38
  -6 -14   4    2.13    7.77
   6 -14  -3   25.08   10.76
   6 -14  -3   24.11   11.16
   6  14  -3   10.29   11.31
  -6 -14   3    6.49   10.56
  -6 -14   3   16.66   10.91
   6  14  -2    1.70   10.89
  -6 -14   2   14.21   10.22
   6 -14  -2   27.24   10.90
   6 -14  -2   16.86   10.34
  -6 -14   2   12.73   10.61
  -6 -14   1   -5.93    9.98
   6 -14  -1    7.14    9.86
   6 -14  -1    7.80   10.62
  -6 -14   1   10.26    9.84
   6  14  -1   -1.12   10.69
  -6 -14   0   14.61   10.45
  -6 -14   0    0.37   10.07
   6  14   0   14.24   10.56
   6 -14   0    4.47    9.98
   6 -14   0   -0.69    7.59
  -6 -14  -1    6.82    9.96
   6 -14   1   -7.64   11.85
   6  14   1   -5.59   10.71
   6 -14   1   23.82   10.22
   6 -14   1   14.35   11.02
  -6 -14  -1    1.45   10.82
   6 -14   2   13.80   10.99
  -6 -14  -2    7.98   10.61
  -6 -14  -2   15.60   10.76
   6 -14   2    2.27   10.86
  -6 -14  -2    7.57   10.64
  -6  14  -2   14.32   11.25
  -6 -14  -3    4.14   11.00
  -6  14  -3    0.60   11.52
   6 -14   3    4.72   11.01
  -6 -14  -3   -9.12   11.82
   6 -14   3   -2.73   11.92
  -6 -14  -3    1.06   13.67
   6  15  -3   17.09   11.58
  -6 -15   3    2.03   11.29
   6 -15  -3   -0.15   11.61
  -6 -15   3   19.15   11.49
   6 -15  -3   11.71   10.81
  -6 -15   2   -8.57   10.42
   6 -15  -2   13.98   11.08
   6  15  -2    8.39   11.34
   6 -15  -2    9.76   10.70
  -6 -15   2   -8.49   11.04
   6  15  -1    9.99   11.55
  -6 -15   1   17.33   11.16
  -6 -15   1    0.36   10.38
   6 -15  -1   -3.41   10.08
   6 -15  -1    9.07   11.09
  -6 -15   0   -1.86   10.23
  -6 -15   0   19.42   11.17
   6 -15   0    6.10    7.28
   6  15   0   -0.05   11.54
   6 -15   0   -7.24   11.67
  -6 -15  -1    0.00   10.77
   6  15   1  -20.82   10.66
  -6 -15  -1    1.97   10.59
   6 -15   1   14.38   11.30
   6 -15   1   14.51   10.36
   6 -15   1    8.62   10.77
   6 -15   2    6.75   11.59
  -6 -15  -2    3.31   10.97
  -6 -15  -2   -3.07   10.98
   6 -15   2    1.39   11.07
  -6  15  -2   10.12   11.07
  -6 -15  -2    5.48   10.58
   6 -15   3   11.29   11.60
  -6 -15  -3    4.07   11.93
   6 -15   3  -10.33   12.31
  -6 -15  -3   -5.13   11.37
  -6  15  -3    2.95   11.59
  -6 -15  -3    5.00   14.37
  -6 -16   3   12.89   11.56
  -6 -16   2    7.79   11.06
   6 -16  -2    3.36   12.07
   6  16  -2    1.37   11.89
   6 -16  -2    6.28   11.45
  -6 -16   2   12.86   12.13
  -6 -16   1    2.31   11.48
   6 -16  -1    0.18   11.80
   6  16  -1    4.73   11.71
  -6 -16   1   -0.65   11.17
   6 -16  -1    4.92   11.05
  -6 -16   0    6.07   11.72
   6  16   0    7.81   11.95
  -6 -16   0  -15.78   10.90
   6 -16   0    3.85    7.98
   6 -16   0    5.05   11.20
   6 -16   0    7.46    8.29
  -6 -16  -1   34.99   11.66
  -6 -16  -1    3.31   11.10
   6 -16   1   10.94   12.20
   6 -16   1   11.48   11.07
   6 -16   1    2.60   11.29
   6 -16   2    8.65   12.50
  -6 -16  -2    4.07   12.05
  -6 -16  -2    3.88   11.04
   6 -16   2   -2.66   11.98
  -6 -16  -2    4.30   11.99
   6 -17  -1    3.10   12.13
  -6 -17   1    0.09   11.58
  -6 -17   1    9.78   11.99
   6 -17  -1   -1.77   11.64
   6 -17  -1   -1.45   11.77
  -6 -17   0    5.48   11.49
  -6 -17   0   -9.81   11.58
   6  17   0   -0.25   11.88
   6 -17   0    1.11   11.64
   6 -17   0    6.22    8.61
   6 -17   0    9.13   11.67
  -7   0   7   -4.67   11.01
   7   0  -7   -1.73   13.31
   7   0  -7    7.45   10.68
  -7   0   5    4.71    9.45
   7   0  -5   -1.26    9.33
   7   0  -5    7.88    9.87
   7   0  -3   -1.50    8.82
   7   0  -3    9.84    9.06
  -7   0   3    5.50    8.66
   7   0  -1    2.74    8.86
  -7   0   1   -1.69    8.85
   7   0  -1   -7.21    9.28
   7   0   1   -0.18   10.01
   7   0   1    0.37   18.40
   7   0   1   -0.43   19.48
   7   0   3    3.31   14.56
  -7   0  -5    2.28   14.92
   7   0   5   -0.93   15.69
  -7   1   7    7.48   11.26
  -7  -1   7   11.87   10.60
   7  -1  -7    0.33   10.58
   7   1  -7    1.46   11.18
   7  -1  -7   12.73   11.28
   7   1  -7    0.85   11.66
  -7   1   6   -0.76   10.21
  -7  -1   6   -0.33   10.30
   7  -1  -6    5.64    9.30
   7   1  -6   -4.28    9.60
   7  -1  -6    1.00   10.41
   7   1  -6   10.53   10.61
  -7   1   5   10.19    6.75
  -7  -1   5   12.99    9.66
   7  -1  -5   10.67    9.53
   7   1  -5   15.54   11.82
   7  -1  -5   27.26   10.02
   7   1  -5   18.55    7.19
  -7   1   4   -2.04    8.75
   7  -1  -4   -3.83    8.78
   7   1  -4    0.90    9.12
  -7  -1   4   -4.84    8.81
   7  -1  -4   -7.97    9.05
   7   1  -4   -3.77    6.62
   7  -1  -3   54.76    9.18
  -7   1   3   61.16    9.02
   7   1  -3   58.28    9.03
  -7  -1   3   64.33    9.22
   7  -1  -3   58.08    6.79
   7   1  -3   61.23    9.94
  -7   1   2   70.33    9.45
   7  -1  -2   69.52    9.07
   7  -1  -2   71.60    9.54
  -7  -1   2   73.80    9.42
   7   1  -2   65.84    8.65
   7   1  -2   75.88   10.26
  -7   1   1 1210.25   17.74
  -7  -1   1 1125.94   15.27
   7   1  -1 1071.59   15.30
  -7  -1   1 1241.33   17.45
   7  -1  -1 1140.17   14.17
   7   1  -1 1215.19   17.65
   7  -1  -1 1198.71   17.91
  -7  -1   0   38.34   11.11
  -7  -1   0   44.64    9.18
   7   1   0   36.47    9.53
   7  -1   0   38.80    9.14
   7   1   0   35.87   11.78
  -7   1   0   42.26    9.20
   7  -1   0   30.42    9.23
   7  -1   1  129.17    9.55
   7  -1   1  132.75   14.86
   7   1   1  123.05   11.17
   7  -1   1  127.96   16.48
   7  -1   2    1.16   17.13
   7  -1   2    2.32   10.55
   7   1   2   -2.87   10.73
   7  -1   2    2.12   18.82
   7  -1   3   22.21   14.39
   7  -1   3   24.08   16.15
   7   1   3   23.38   14.13
  -7   1  -3   23.58   17.19
  -7  -1  -4    1.27   20.44
   7  -1   4    8.19   14.51
  -7   1  -4    6.12   16.02
  -7   1  -5    9.72   15.26
   7  -1   5    1.82   13.89
  -7  -1  -5   -2.39   16.67
   7   1   5   -2.24   15.67
   7  -1   6    2.21   15.96
  -7  -1  -6   -3.19   16.29
   7   1   6    3.71   15.49
  -7   1  -6    2.52   16.36
  -7   2   7    7.70   11.17
  -7  -2   7    3.53   10.80
   7  -2  -7    5.90   10.96
   7   2  -7    0.47   13.36
   7  -2  -7    0.11   11.51
   7   2  -7    3.07   11.18
  -7   2   6   -2.01   10.25
   7  -2  -6   -1.83    9.52
  -7  -2   6    2.71   10.38
   7   2  -6   -3.97    9.49
   7  -2  -6    3.42   10.72
   7   2  -6    0.71   10.93
  -7   2   5   85.06    9.70
   7   2  -5   87.53   10.00
   7  -2  -5   84.68    7.66
  -7  -2   5   95.56   10.22
   7  -2  -5   97.51    9.74
   7   2  -5   83.07   10.23
  -7   2   4   27.46    6.70
   7  -2  -4   27.68    8.91
   7  -2  -4   25.46    9.21
  -7  -2   4   31.93    8.89
   7   2  -4   21.78    9.28
   7   2  -4   28.99    9.71
   7  -2  -3   70.45    9.73
  -7   2   3   74.67    9.34
  -7  -2   3   61.05    9.26
   7   2  -3   59.56    9.42
  -7  -2   3   75.29    9.29
   7  -2  -3   73.02    9.15
   7   2  -3   73.28    7.42
  -7   2   2    8.56    8.87
  -7  -2   2    7.54    7.97
   7  -2  -2   10.28    6.41
  -7  -2   2    6.12    9.07
   7   2  -2    8.78    8.26
   7   2  -2    2.58    9.95
   7  -2  -2    4.39    8.03
   7   2  -1 1678.15   17.57
  -7  -2   1 1750.93   20.40
   7  -2  -1 1706.66   19.73
  -7  -2   1 1668.31   18.13
   7   2  -1 1608.84   19.53
  -7   2   1 1717.94   20.81
   7  -2   0   68.15    9.47
  -7  -2   0   55.11    9.60
  -7  -2   0   63.36   11.21
   7   2   0   62.45    9.74
  -7   2   0   67.31    9.30
   7   2   0   58.83   13.46
  -7  -2  -1   72.28   20.70
   7   2   1   71.21    8.86
  -7  -2  -1   70.25    8.66
   7  -2   1   70.69   12.79
   7   2   1   69.55   22.14
   7  -2   1   72.04   11.80
   7  -2   2    9.71   15.96
   7  -2   2   15.40   10.81
   7   2   2   13.12   10.95
   7  -2   2   13.25   12.62
   7  -2   3   63.57   13.13
   7  -2   3   61.03   13.83
  -7   2  -3   62.49   14.01
   7   2   3   60.35   14.87
   7  -2   4   14.16   13.23
  -7   2  -4    8.27   13.72
  -7  -2  -4   14.91   23.08
  -7  -2  -4   13.72   20.81
  -7  -2  -5   -0.05   16.70
  -7   2  -5   -4.85   13.00
   7  -2   5    2.18   12.13
  -7   2  -6    2.91   14.53
   7  -2   6    3.90   15.81
  -7  -2  -6    5.27   18.04
   7  -3  -7    5.60   11.17
  -7  -3   7   -0.28   11.42
   7   3  -7   -4.42   11.09
   7  -3  -7   -5.83   11.66
   7   3  -7   15.38   11.64
  -7   3   7   20.54   11.34
  -7   3   6    9.44   10.43
  -7  -3   6    2.66   10.27
   7  -3  -6    7.55    9.70
   7   3  -6    2.29    9.64
   7  -3  -6   -4.28   10.57
   7   3  -6   11.89   10.45
  -7   3   5   67.13   10.00
  -7  -3   5   70.98    9.84
   7   3  -5   71.29    9.97
   7  -3  -5   67.90    7.34
   7  -3  -5   65.34    9.72
   7   3  -5   72.80   10.23
  -7  -3   4    8.26    9.02
  -7   3   4   22.45    8.82
   7   3  -4   13.09    9.08
   7  -3  -4   16.67    9.26
   7  -3  -4    4.43    8.96
   7   3  -4    6.60    9.59
  -7  -3   4   16.15    9.02
  -7   3   3   57.52    9.36
  -7  -3   3   49.42    9.10
  -7  -3   3   50.49    7.05
   7   3  -3   53.08    9.51
   7  -3  -3   53.70    9.55
   7   3  -3   48.35   10.57
   7  -3  -2   -1.96    8.82
  -7  -3   2    0.87    9.08
   7   3  -2   -2.90    8.65
  -7  -3   2    1.89    8.30
   7   3  -2   14.67    9.87
  -7   3   2   -2.00    8.82
   7  -3  -1    8.61    9.19
  -7  -3   1   16.50    8.49
   7   3  -1   15.14    9.68
  -7  -3   1   11.12    9.07
  -7   3   1   12.18    9.14
   7   3  -1   20.41   10.26
   7  -3   0  255.83   12.23
   7   3   0  243.52   14.97
  -7  -3   0  234.23   10.96
   7   3   0  245.42   10.80
  -7  -3   0  255.23   13.90
  -7  -3  -1   44.99   15.44
  -7  -3  -1   48.29    8.38
   7  -3   1   39.19   12.80
   7   3   1   43.61    8.96
   7  -3   1   48.48   11.26
   7   3   1   45.06   16.92
   7  -3   2    4.38   12.66
  -7  -3  -2    0.92   10.75
   7   3   2   -1.75   11.50
  -7   3  -3   22.64   13.79
   7  -3   3   24.12   11.93
   7   3   3   19.53   12.47
  -7  -3  -4   -2.53   20.03
   7  -3   4   -3.84   12.02
  -7   3  -4   -4.72   14.49
  -7  -3  -4    3.75   19.70
  -7  -3  -5   10.55   16.76
  -7   3  -5   15.51   12.76
   7  -3   5   15.80   12.44
  -7  -3  -5    8.58   16.27
   7  -3   6    7.73   14.41
  -7  -3  -6    3.39   18.28
  -7  -3  -6    2.90   16.20
  -7   3  -6    3.46   14.52
   7   4  -7   15.93   11.49
  -7  -4   7   -1.66   11.97
   7  -4  -7   -4.65   13.57
   7   4  -7    4.89   11.27
   7  -4  -7    3.25   11.74
  -7   4   7   -3.85   11.47
   7  -4  -6    9.55    9.87
  -7  -4   6    9.12   10.22
   7  -4  -6   12.62   10.33
   7   4  -6    4.35   10.24
   7   4  -6   11.09   10.94
  -7   4   6   12.16    9.96
   7  -4  -5   56.84    9.57
   7  -4  -5   59.59   10.08
   7   4  -5   51.80    9.50
  -7  -4   5   44.32   11.45
   7   4  -5   55.64   10.33
  -7  -4   5   53.69    9.65
  -7   4   5   58.25    9.64
   7  -4  -4   58.01    9.11
  -7  -4   4   65.99    9.41
  -7  -4   4   58.99    9.09
   7  -4  -4   73.92    9.32
   7   4  -4   61.89    9.42
   7   4  -4   53.95   10.09
  -7   4   4   53.62    9.07
  -7  -4   3   91.06    9.41
   7   4  -3   77.07    9.38
  -7  -4   3   73.66    7.15
   7  -4  -3   78.90    9.46
   7   4  -3   69.82   10.62
  -7   4   3   82.33    7.20
   7  -4  -2  180.40   10.02
   7   4  -2  165.43   10.01
  -7  -4   2  170.81   10.49
  -7  -4   2  177.88    9.60
  -7   4   2  193.58   10.24
   7   4  -2  161.80   10.77
   7  -4  -1   22.35    9.09
   7   4  -1   22.10    9.53
  -7  -4   1   42.51    8.66
   7   4  -1   30.92    6.48
  -7  -4   1   35.89    9.62
  -7   4   1   36.83    9.60
  -7  -4   0  264.67   10.57
   7   4   0  251.67   10.67
   7   4   0  235.73   14.23
  -7  -4   0  269.16   13.97
   7  -4   0  271.65   13.29
   7  -4   0  266.54   10.87
   7   4   1   98.70   15.55
  -7  -4  -1   87.09    8.87
   7  -4   1   84.20   10.91
   7   4   1   98.83    9.16
  -7  -4  -1   98.63   14.85
   7  -4   1  109.36   11.72
  -7  -4  -2   36.04   18.53
  -7  -4  -2   39.28   15.31
  -7  -4  -2   35.37    8.97
   7  -4   2   40.92   12.78
   7   4   2   32.16    9.38
  -7   4  -2   42.40   11.96
  -7  -4  -3   46.44   11.22
  -7  -4  -3   35.62   23.03
  -7  -4  -3   40.06   20.20
  -7   4  -3   44.72   10.07
   7  -4   3   35.07   12.65
  -7  -4  -4   13.03   17.35
   7  -4   4   11.65   11.85
   7  -4   4   15.31   14.38
   7  -4   4   17.37   14.07
  -7   4  -4   15.00   10.33
  -7  -4  -4   15.08   17.03
  -7  -4  -5    2.67   16.29
  -7  -4  -5    1.98   16.19
  -7   4  -5   -4.56   14.01
   7  -4   5    3.39   12.74
  -7   4  -6    4.11   14.17
   7  -4   6    8.40   13.85
  -7  -4  -6    4.80   18.53
  -7  -4  -6    2.18   16.65
  -7  -5   7    6.96   11.80
   7   5  -7  -15.45   12.48
   7  -5  -7    9.46   14.23
   7  -5  -7   10.78   11.64
   7   5  -7    6.20   13.94
  -7   5   7    3.36   10.80
   7   5  -6    0.01   10.81
   7  -5  -6    7.35   10.52
   7  -5  -6   13.27   10.51
   7   5  -6    1.20    9.92
  -7   5   6    2.22   10.56
  -7  -5   6  -13.14   10.54
   7   5  -5   -4.77    7.33
   7  -5  -5   -3.30    9.59
   7   5  -5    2.24    9.26
  -7  -5   5    7.25    9.62
  -7  -5   5    5.34    9.33
   7  -5  -5    3.47    9.07
  -7   5   5    3.57    9.49
   7   5  -4   27.00   10.61
  -7  -5   4   21.75    8.97
  -7  -5   4   17.04    9.72
   7   5  -4   18.09    9.11
   7  -5  -4   28.40    6.75
  -7   5   4   17.84    9.12
   7   5  -3   53.65   10.57
  -7  -5   3   49.40    9.34
   7   5  -3   69.11    9.21
  -7  -5   3   58.84    9.68
   7  -5  -3   58.50    9.17
  -7   5   3   58.88    9.60
   7  -5  -2  125.44    9.66
   7   5  -2   92.98   10.57
  -7  -5   2  107.52    6.93
   7   5  -2  114.23    9.50
  -7  -5   2  122.72   10.01
  -7   5   2  121.93    9.94
   7  -5  -1    7.62    8.72
   7   5  -1   -4.44    9.79
   7   5  -1    5.63    8.99
  -7  -5   1    4.28    9.05
  -7   5   1   -0.90    9.27
  -7  -5   1    0.94    8.88
  -7  -5   0   17.37    8.51
   7   5   0   -2.25    8.71
   7   5   0   13.14   10.20
  -7  -5   0    6.05   11.93
   7  -5   0    3.63    9.04
   7  -5   0    7.95    8.66
   7   5   1    4.51   12.05
  -7  -5  -1   10.24    8.18
   7  -5   1   -1.41   12.11
   7   5   1    4.29    8.33
   7  -5   1    3.30   10.83
  -7  -5  -1    3.09   12.20
  -7   5  -2    2.75    9.98
  -7  -5  -2    5.62   13.88
  -7  -5  -2    2.14    8.93
   7  -5   2    8.44   12.94
   7   5   2    0.80    9.13
  -7  -5  -2    8.11   12.94
  -7  -5  -3   33.14   15.03
  -7  -5  -3   32.51   11.54
  -7   5  -3   43.58   12.03
  -7  -5  -3   37.10   15.67
   7  -5   3   37.52   13.10
  -7  -5  -4    4.22   15.60
   7  -5   4    4.72   13.05
  -7  -5  -4    3.96   15.07
   7  -5   4    2.75   12.63
  -7   5  -4   -2.37   12.66
  -7  -5  -4    4.02   14.42
   7  -5   5    3.79   13.02
  -7   5  -5    0.91   13.30
  -7  -5  -5    5.56   16.68
  -7  -5  -5    5.84   14.96
  -7  -5  -6   -0.78   18.81
  -7   5  -6    4.32   14.38
  -7  -5  -6    7.63   16.56
   7  -5   6    5.29   14.43
   7   6  -7    6.70   12.12
   7  -6  -7    2.03   14.26
  -7  -6   7    5.13    8.24
   7  -6  -7    9.61   11.93
   7   6  -7    5.10   11.68
  -7   6   7    6.11   11.62
   7  -6  -6   11.73   10.23
   7   6  -6    1.02    8.00
  -7  -6   6   25.81   10.56
   7  -6  -6   13.04   10.78
   7   6  -6    5.76   12.39
  -7  -6   6   14.53   12.31
  -7   6   6   17.03   10.49
   7   6  -5    7.37   10.33
   7  -6  -5    8.31    9.70
  -7  -6   5   -3.03    9.64
   7   6  -5    2.97    9.97
  -7  -6   5    3.81   10.04
  -7   6   5   -9.92    9.77
  -7  -6   4    9.58    8.86
   7   6  -4   -1.74   10.31
   7  -6  -4    9.97    9.54
  -7  -6   4    5.47    9.71
   7   6  -4   -0.76    6.60
  -7   6   4    9.98    9.56
   7   6  -3   33.85   10.28
   7  -6  -3   19.69    9.01
  -7  -6   3   26.72    9.11
   7   6  -3   43.18    9.19
  -7  -6   3   24.69   10.22
  -7   6   3   36.83    9.12
   7  -6  -2   22.86    9.10
  -7  -6   2   18.18    8.86
   7   6  -2   19.64    9.00
  -7  -6   2   21.81   10.25
   7   6  -2   31.25   10.45
  -7   6   2   17.24    6.68
  -7  -6   1  228.25   10.01
   7   6  -1  190.73   10.93
   7   6  -1  221.64   10.37
  -7  -6   1  230.81   10.90
   7  -6  -1  240.96   10.99
   7  -6  -1  240.37   10.08
   7  -6   0   22.21   11.24
  -7  -6   0   23.36    8.24
   7   6   0   25.07    9.21
   7  -6   0   27.19    8.64
   7   6   0   20.37   10.32
  -7  -6   0   23.68   12.10
  -7  -6  -1  107.42   13.86
   7  -6   1  108.55   10.20
   7   6   1  127.72   13.32
  -7  -6  -1  119.37    9.38
   7   6   1  119.48    9.31
   7  -6   1  128.04    9.29
  -7   6  -2    7.17    9.44
  -7  -6  -2    3.58    8.87
  -7  -6  -2    2.42   14.22
   7  -6   2   14.27   12.71
   7   6   2    7.79    8.67
  -7  -6  -2    5.98   10.80
   7  -6   3   62.98   13.18
  -7  -6  -3   59.85   13.63
  -7  -6  -3   64.22   11.56
  -7   6  -3   58.33   10.57
  -7  -6  -3   50.53   15.10
  -7  -6  -4   41.32   14.84
   7  -6   4   41.84   12.29
  -7  -6  -4   37.22   14.33
  -7  -6  -4   30.93   13.78
   7  -6   4   46.46   10.56
  -7   6  -4   43.11   12.64
   7  -6   5    4.60   13.42
   7  -6   5    6.24   18.70
  -7  -6  -5    6.14   15.35
  -7   6  -5    4.13   13.60
  -7  -6  -5    8.20   14.87
   7  -6   6    5.76   14.58
  -7   6  -6   10.34   14.97
  -7  -6  -6   -1.03   17.70
  -7  -6  -6    7.02   18.94
  -7  -7   6    7.30   10.08
   7  -7  -6    1.28   12.60
   7  -7  -6    1.10   10.62
   7   7  -6    8.80   10.28
   7   7  -6   -2.06   11.01
  -7   7   6  -17.05   10.30
  -7  -7   6   11.92   10.87
   7   7  -5   -4.41   11.13
  -7  -7   5    0.10   10.32
  -7  -7   5    7.28   10.15
   7  -7  -5    7.91   10.00
   7   7  -5   12.21   10.17
  -7   7   5   11.54    7.02
   7  -7  -4    4.55    9.24
  -7  -7   4    8.12    9.15
  -7  -7   4    6.82    9.85
   7   7  -4    8.66    9.04
   7   7  -4   17.61   10.19
  -7   7   4    5.85    6.51
   7  -7  -3   27.04    8.98
  -7  -7   3   46.10    9.70
   7   7  -3   28.09    7.40
  -7  -7   3   25.65    8.93
   7   7  -3   28.17    9.06
  -7   7   3   26.61    9.13
   7  -7  -2    6.46    8.86
  -7  -7   2    2.97    8.76
   7   7  -2   -0.10    7.50
   7   7  -2    3.36    8.81
  -7  -7   2   -7.22   10.11
  -7   7   2    7.49    6.76
  -7  -7   1    4.98    9.09
   7   7  -1    5.79    6.49
   7   7  -1   14.76   10.27
   7  -7  -1    7.23   10.30
  -7  -7   1    6.31    9.51
   7  -7  -1   14.62    9.44
  -7  -7   0   20.75   10.16
   7  -7   0   23.28    9.81
   7   7   0   16.35   10.00
  -7  -7   0   15.47    9.24
   7   7   0   21.10    9.49
   7  -7   0   22.71    8.90
   7  -7   1   -2.22   12.07
   7   7   1    8.49   10.05
  -7  -7  -1    6.62    7.85
   7   7   1   12.84    8.62
   7  -7   1   11.03    8.65
  -7  -7  -1   13.67   12.79
  -7   7  -2    8.72    9.20
  -7  -7  -2   10.11    8.70
  -7  -7  -2    2.28   12.80
   7  -7   2    1.23    9.99
   7   7   2   15.76    8.60
  -7  -7  -2    5.31   11.66
  -7  -7  -3   21.41   12.32
   7  -7   3   27.94   12.15
  -7   7  -3   32.55   10.41
  -7  -7  -3   20.95    9.58
  -7  -7  -3   15.00   14.06
  -7   7  -4    8.02   10.25
  -7  -7  -4    4.49   14.80
  -7  -7  -4    8.84   12.00
  -7  -7  -4    3.97   12.24
   7  -7   4   18.35   11.45
   7  -7   4    0.91   10.93
  -7  -7  -5    2.19   18.21
  -7  -7  -5    8.02   15.60
   7  -7   5    7.14   16.99
  -7  -7  -5    5.90   15.35
   7  -7   5    2.02   11.17
  -7   7  -5    7.63   13.96
   7  -7   6    3.87   12.09
  -7  -7  -6    5.88   17.62
  -7   7  -6    0.25   14.91
  -7  -7  -6   -1.74   18.20
  -7  -8   6   16.42   11.23
   7   8  -6   25.95   11.43
   7  -8  -6   17.72   11.42
  -7  -8   6   27.88   11.56
   7   8  -6   17.14   13.14
  -7   8   6   33.73   10.61
   7   8  -5    7.01   10.70
  -7  -8   5    4.53    9.79
   7  -8  -5    9.49   10.05
  -7  -8   5   -7.03   10.42
   7   8  -5    2.13    9.97
  -7   8   5    4.94   10.12
   7   8  -4   -3.94   10.31
  -7  -8   4    1.87    9.31
   7   8  -4   11.95    9.55
  -7  -8   4    9.19    9.76
  -7   8   4    7.44    9.56
   7  -8  -4    3.86    9.27
   7  -8  -3   40.95    9.53
  -7  -8   3   28.80    9.40
   7   8  -3   27.35    9.06
  -7  -8   3   34.30    9.91
   7   8  -3   43.09   10.23
  -7   8   3   44.55    9.72
   7  -8  -2   70.53    9.23
  -7  -8   2   62.66    8.92
   7   8  -2   61.40   10.87
   7   8  -2   52.09    8.91
   7  -8  -2   73.37    9.83
  -7  -8   2   55.61   10.27
  -7  -8   1    0.90    8.70
   7   8  -1   -2.05    5.92
   7   8  -1    0.56    9.63
   7  -8  -1    7.99   10.60
  -7  -8   1    0.78    9.39
   7  -8  -1   -3.49    9.33
  -7  -8   0   41.43   10.28
  -7  -8   0   49.67    9.37
   7   8   0   46.00    9.54
   7  -8   0   52.92   10.06
   7  -8   0   59.36    9.83
   7   8   0   45.97   10.35
   7  -8   1   -0.65   10.05
  -7  -8  -1    6.38   10.15
  -7  -8  -1    6.44    8.79
   7   8   1    9.15   11.98
   7   8   1   13.50    8.70
   7  -8   1    2.81    8.99
  -7   8  -2   23.08    9.46
  -7  -8  -2   15.96   11.01
  -7  -8  -2   18.19   10.75
   7  -8   2   14.64   10.28
  -7  -8  -2   11.40    8.93
  -7  -8  -3    0.76   11.62
   7  -8   3   -8.44   12.23
  -7  -8  -3    7.49   10.04
  -7   8  -3   -5.31    9.45
  -7  -8  -3    0.78   12.96
   7  -8   3   -0.02    8.90
  -7   8  -4   10.86   10.08
  -7  -8  -4    4.59   12.51
  -7  -8  -4   -0.65   12.47
   7  -8   4    4.21   12.53
   7  -8   4   -2.48   10.52
  -7  -8  -4    5.53   13.44
  -7  -8  -5   -2.07   15.10
  -7  -8  -5    0.86   13.67
   7  -8   5   -2.88   13.61
   7  -8   5   -8.17   11.66
  -7  -8  -5    2.11   16.39
  -7   8  -5    9.34   14.43
  -7  -9   6    3.81   10.95
   7  -9  -6    9.45   11.45
   7   9  -6  -11.40   11.74
  -7  -9   6   13.98   11.40
   7   9  -6   14.14   11.23
  -7   9   6    1.24    7.49
   7  -9  -5    1.82    7.40
  -7  -9   5   -6.82   10.16
   7   9  -5   15.40   10.69
  -7  -9   5   -1.23    7.26
   7   9  -5    0.87   10.29
  -7   9   5   -7.34   10.39
   7  -9  -4   20.17    9.76
  -7  -9   4    8.70    9.41
   7   9  -4   17.39    7.52
   7   9  -4   30.49    9.75
  -7  -9   4   17.90    6.95
  -7   9   4   27.11    9.78
   7  -9  -3   16.83    9.42
  -7  -9   3   11.84    9.36
   7   9  -3   18.21   10.40
   7   9  -3    7.20    9.69
  -7  -9   3   12.65   10.11
   7  -9  -2    7.42    9.53
  -7  -9   2    1.38    8.84
   7   9  -2    3.29    8.89
   7   9  -2    9.53   10.41
  -7  -9   2   -6.22    9.97
   7  -9  -2    8.71    9.38
   7  -9  -1   -3.76    9.63
  -7  -9   1    3.01    8.64
   7   9  -1    8.02    8.69
   7  -9  -1    0.30    9.09
   7   9  -1   11.02    9.85
  -7  -9   1   14.82   10.25
  -7  -9   0   18.47    9.86
  -7  -9   0   18.91    9.62
   7   9   0   15.92    9.88
   7  -9   0   17.85   10.56
   7   9   0   26.93    8.98
   7  -9   0   25.63    9.63
  -7  -9  -1    3.16    8.82
  -7  -9  -1    6.18   11.97
   7   9   1    2.58    8.51
   7   9   1   -2.41    9.73
   7  -9   1    7.09    9.33
   7  -9   1   12.86   10.11
  -7  -9  -2    9.77   10.03
  -7   9  -2   23.65    9.76
  -7  -9  -2    9.75   12.71
   7  -9   2   12.73   10.37
  -7  -9  -2   10.14   11.63
  -7  -9  -3    9.30   11.72
   7  -9   3    2.72   10.28
  -7  -9  -3   10.43    9.55
  -7  -9  -3    8.63   12.51
   7  -9   3    9.16    9.41
  -7   9  -3    3.75    9.84
  -7  -9  -4    2.40   12.82
  -7  -9  -4    4.85   12.60
  -7   9  -4   -5.05   12.81
   7  -9   4   -2.80   10.52
   7  -9   4    7.39   10.83
  -7  -9  -4    3.97   13.28
  -7   9  -5   -1.12   11.60
  -7  -9  -5    0.98   14.40
  -7  -9  -5    1.75   13.48
  -7  -9  -5    0.58   14.16
   7  -9   5    9.11   13.82
   7  -9   5   -3.67   11.37
  -7 -10   6    1.70   11.51
   7 -10  -6   -6.90   11.83
   7  10  -6   -3.61   11.62
  -7 -10   6   -5.49    8.31
   7  10  -6    7.79   11.71
  -7  10   6   12.39   11.60
   7 -10  -5   -6.21    7.79
  -7 -10   5    5.50   10.90
   7  10  -5   11.04   11.13
  -7 -10   5   12.12   10.46
   7  10  -5   12.72   10.40
  -7  10   5    2.19    7.26
  -7 -10   4    2.86    7.11
   7 -10  -4    3.88   10.19
   7  10  -4    6.55    7.41
  -7 -10   4    3.24    9.50
   7  10  -4   19.74    9.45
  -7 -10   3    6.57    9.55
   7 -10  -3    6.58    9.93
   7 -10  -3    4.42    9.78
   7  10  -3    8.25    9.23
   7  10  -3    9.42   10.59
  -7 -10   3   13.02   10.15
   7 -10  -2   10.01    9.98
  -7 -10   2   10.95    9.49
   7  10  -2    0.37    6.87
   7  10  -2    6.91   10.39
  -7 -10   2    8.31    9.93
   7 -10  -2   12.35    9.54
   7  10  -1   10.61   10.74
   7 -10  -1   11.23   10.32
  -7 -10   1    7.77    9.05
   7  10  -1    7.52    8.94
   7 -10  -1    9.95    9.12
  -7 -10   1   -1.52    9.71
  -7 -10   0    8.19   10.24
  -7 -10   0    6.60    8.75
   7 -10   0   10.93    9.90
   7  10   0    7.86   12.39
   7  10   0    4.35    8.79
   7 -10   0   11.65    9.28
   7  10   1   -1.99    9.82
  -7 -10  -1    8.98   11.95
  -7 -10  -1    5.77    8.73
   7  10   1    3.73    8.58
   7 -10   1    9.86    9.80
   7 -10   1   12.44   10.16
  -7 -10  -2   46.40    9.25
  -7  10  -2   53.15    9.89
   7 -10   2   30.30   10.53
  -7 -10  -2   59.78   12.56
  -7 -10  -2   31.75   10.14
  -7  10  -3    5.64   12.48
   7 -10   3    4.27   10.65
  -7 -10  -3   16.92    9.56
  -7 -10  -3    1.20   10.35
   7 -10   3    3.50    9.32
  -7 -10  -3    9.31   12.30
  -7 -10  -4    8.20   13.15
  -7 -10  -4    5.99   10.75
   7 -10   4    3.84   13.92
  -7 -10  -4    0.52   13.21
   7 -10   4    8.12   10.78
  -7  10  -4    2.06   10.62
  -7  10  -5   -6.97   11.42
  -7 -10  -5    2.31   16.30
  -7 -10  -5    1.90   16.28
   7 -10   5   11.10   14.35
   7 -10   5    1.98   11.99
  -7 -10  -5    1.16   14.56
   7 -11  -5  -12.74   11.41
  -7 -11   5   -2.01   10.74
  -7 -11   5   -9.88   11.22
   7  11  -5    4.67   11.68
   7  11  -5    4.66   10.79
   7 -11  -4   -3.93   10.60
   7 -11  -4   -6.45   10.38
  -7 -11   4   21.57   10.32
   7  11  -4   28.55   10.67
   7  11  -4   -5.62   10.29
  -7 -11   4   20.29   10.40
   7 -11  -3   17.32    9.50
  -7 -11   3   13.89    9.64
   7 -11  -3    2.69   10.09
   7  11  -3   19.22    9.66
   7  11  -3    1.45   10.69
  -7 -11   3   18.14   10.31
  -7 -11   2   -2.36    9.23
   7 -11  -2    4.21    9.99
   7  11  -2    7.69    9.25
  -7 -11   2   -5.18   10.40
   7  11  -2    2.82   10.74
   7 -11  -2    4.13    9.45
   7  11  -1    7.31   10.13
  -7 -11   1   -5.76    9.47
   7  11  -1   -1.84    9.55
   7 -11  -1   -3.71   10.50
   7 -11  -1    7.91    9.63
  -7 -11   1    1.65    9.89
  -7 -11   0   15.58   10.22
   7 -11   0   14.60    9.84
  -7 -11   0    2.19    9.39
   7  11   0   14.43    9.49
   7  11   0   13.78   10.72
   7 -11   0   17.09    9.21
   7  11   1    5.69    9.98
  -7 -11  -1   14.01   10.06
  -7 -11  -1   18.46    9.48
   7 -11   1   13.27    9.82
   7 -11   1   11.64   10.39
  -7 -11  -2    9.02    9.09
  -7 -11  -2    5.34   10.73
   7 -11   2    4.27   11.16
  -7 -11  -2    2.74   10.24
  -7  11  -2   -2.21   10.11
   7 -11   3    6.73   10.80
  -7  11  -3    4.54   10.09
  -7 -11  -3    2.61   11.95
  -7 -11  -3   11.07   10.95
   7 -11   3    7.44   11.67
  -7 -11  -3    7.03   12.41
  -7 -11  -4    1.26   13.09
  -7 -11  -4   -3.57   10.83
   7 -11   4    4.07   13.59
  -7  11  -4   -1.18   11.25
  -7 -11  -4    9.49   13.76
   7 -11   4    3.66   11.50
   7 -12  -5    6.14   11.43
  -7 -12   5    1.66   11.45
  -7 -12   5   -2.36    8.16
   7 -12  -5   -4.39   11.94
   7  12  -5    3.69   11.09
   7  12  -5   22.31   11.87
   7 -12  -4   10.33   10.72
  -7 -12   4    9.70   10.24
   7 -12  -4   -3.64    7.49
  -7 -12   4    3.31    7.79
   7  12  -4   13.28   10.26
   7  12  -4    8.58   11.13
   7 -12  -3    7.96    7.21
  -7 -12   3   13.50   10.10
   7  12  -3    1.76   10.21
  -7 -12   3   11.38   10.70
   7 -12  -3   10.52    7.27
   7  12  -3   -1.76    7.67
   7  12  -2    4.54   10.52
   7 -12  -2   31.81   10.24
  -7 -12   2   10.31    9.39
   7  12  -2   23.83    9.38
  -7 -12   2   20.03   10.19
   7 -12  -2   25.75    9.72
  -7 -12   1   11.80   10.52
   7  12  -1   -3.44   10.82
  -7 -12   1   21.50    9.38
   7 -12  -1    8.45   10.65
   7  12  -1   13.63    9.38
   7 -12  -1   16.16    9.76
   7  12   0   -1.81   10.00
  -7 -12   0    0.14    9.95
  -7 -12   0   -3.49    9.59
   7 -12   0   -8.92   10.54
   7  12   0    1.06    9.52
   7 -12   0    5.38    9.43
  -7 -12  -1    8.88    9.94
  -7 -12  -1   18.59    9.65
   7  12   1   14.37   10.16
   7 -12   1   13.65    9.45
   7 -12   1    5.91   10.46
   7 -12   2    1.33   11.18
  -7 -12  -2    7.85   12.86
  -7 -12  -2    8.59    9.88
  -7  12  -2   -5.94   10.81
   7 -12   2   -6.62   10.24
  -7 -12  -2   -1.42   10.22
  -7 -12  -3    1.14   12.31
  -7  12  -3    6.88   10.49
  -7 -12  -3   -2.84   14.68
   7 -12   3   -8.57   10.73
   7 -12   3  -14.27   10.86
  -7 -12  -3    5.07   11.14
  -7 -12  -4    1.10   14.38
  -7 -12  -4    7.41   13.93
   7 -12   4    0.36   13.45
  -7 -12  -4    2.07   15.19
  -7  12  -4   -2.15   11.25
   7 -12   4   -1.71   11.29
   7 -13  -4    6.14   11.10
  -7 -13   4    5.98   10.89
  -7 -13   4   10.76   11.38
   7  13  -4    3.60   10.77
   7  13  -4   10.02   11.68
   7 -13  -4    2.89   11.27
   7  13  -3   10.55   10.81
   7 -13  -3   14.91   10.34
   7 -13  -3    0.66   10.94
  -7 -13   3    9.06   10.42
   7  13  -3    4.88   10.15
  -7 -13   3   -1.61   10.95
   7  13  -2    8.67   10.77
  -7 -13   2    2.95   10.01
   7  13  -2    2.07    9.90
  -7 -13   2    6.87   10.75
   7 -13  -2  -10.25   10.12
   7 -13  -2   12.49   10.91
  -7 -13   1   -3.06   10.87
  -7 -13   1    1.77    6.90
   7 -13  -1   19.22   10.38
   7  13  -1    6.26   10.95
   7  13  -1    8.50    9.88
   7 -13  -1   -3.05    9.96
   7 -13   0   12.06   10.06
  -7 -13   0    8.48   11.27
   7  13   0    0.80   10.21
  -7 -13   0   16.91    9.59
   7 -13   0   10.31    9.39
  -7 -13  -1   13.79   12.17
   7  13   1    6.82   12.60
  -7 -13  -1    4.13    9.98
   7 -13   1    2.60    9.33
   7 -13   1    2.97   10.39
  -7  13  -2    8.06   10.84
  -7 -13  -2    2.84   10.77
  -7 -13  -2    6.86   10.33
   7 -13   2   13.35   11.20
   7 -13   2    4.51   10.39
  -7 -13  -2   -2.44   11.97
   7 -13   3   10.82   11.72
  -7 -13  -3    0.09   10.52
  -7 -13  -3    4.30   14.26
   7 -13   3    4.74   10.82
  -7  13  -3   -0.31   11.33
  -7 -13  -3    5.41   13.71
   7 -13   4   -4.79   12.02
  -7 -13  -4    0.66   12.03
  -7  13  -4   11.07   11.92
  -7 -13  -4    8.02   11.71
   7 -13   4    4.25   14.08
  -7 -13  -4   -6.14   12.32
   7  14  -4   -0.54   12.01
   7 -14  -4    9.22   11.64
  -7 -14   4    9.14   11.82
   7 -14  -4    0.44   11.80
  -7 -14   4   -3.32    8.19
   7  14  -4   -2.01   10.44
   7 -14  -3   -2.45   11.05
   7  14  -3    3.16   11.48
   7 -14  -3   -2.55   11.38
  -7 -14   3   10.48   10.78
   7  14  -3    9.26   11.01
  -7 -14   3   13.32   11.47
   7  14  -2    5.41   10.70
  -7 -14   2   -4.91   10.06
   7  14  -2    9.64    9.91
   7 -14  -2   -3.17   10.76
  -7 -14   2   16.52   11.01
   7 -14  -2    2.12   10.35
  -7 -14   1    8.80   10.47
   7 -14  -1   19.04   10.78
  -7 -14   1   12.91   10.09
   7  14  -1    7.44   11.04
   7 -14  -1    8.77   10.32
   7 -14   0    0.64   10.84
  -7 -14   0   11.79   11.12
  -7 -14   0    1.27   10.35
   7  14   0    2.29   11.14
   7 -14   0    3.06    7.04
  -7 -14  -1   19.25   10.84
   7  14   1   18.63   10.66
   7 -14   1   15.68   11.35
   7 -14   1    8.67   10.39
  -7 -14  -1   17.19   10.47
  -7 -14  -2    5.05   10.67
  -7 -14  -2   -6.09   11.14
   7 -14   2   17.41   11.64
   7 -14   2   -0.75   10.86
  -7 -14  -2   13.41   10.78
   7 -14   3   -7.18   12.14
  -7 -14  -3    6.45   13.23
  -7  14  -3    6.00   11.80
  -7 -14  -3    4.59   11.80
   7 -14   3  -12.37   11.34
  -7 -14  -3    7.47   11.45
   7 -15  -3   -4.36    8.08
   7  15  -3   -6.70    8.25
  -7 -15   3    4.64   11.24
  -7 -15   3   -3.41   11.59
   7 -15  -3   -1.32   11.60
  -7 -15   2    7.46   10.94
   7  15  -2   14.29   11.44
   7 -15  -2   -1.76   11.58
  -7 -15   2    6.55    8.10
   7 -15  -2   11.79   11.03
  -7 -15   1    3.40   11.52
   7 -15  -1   -7.23   11.61
  -7 -15   1   12.84   10.83
   7 -15  -1   -5.25   11.30
   7  15  -1    5.39   11.45
  -7 -15   0   -5.51   11.08
  -7 -15   0    3.94   10.59
   7  15   0    6.61   11.26
   7 -15   0    9.18   10.83
   7 -15   0    6.08   11.48
  -7 -15  -1    7.89   11.44
  -7 -15  -1   15.48   10.42
   7 -15   1   -2.37   11.42
   7 -15   1    2.68   10.31
   7 -15   1    6.71   10.97
   7  15   1   23.55   11.22
  -7 -15  -2    8.95   11.72
   7 -15   2   -0.71   12.02
  -7 -15  -2   10.17   10.94
   7 -15   2    0.50   11.27
  -7 -15  -2    7.78   11.23
   7 -16  -2   -4.00   11.86
  -7 -16   2    8.31   11.16
   7  16  -2   17.91   12.31
  -7 -16   2   10.14   12.41
   7 -16  -2   15.60   11.49
  -7 -16   1   10.58   11.42
   7  16  -1   -0.66   11.92
   7 -16  -1   12.06   11.73
  -7 -16   1   -3.12   11.19
   7 -16  -1   -5.62    7.79
   7  16   0   16.27   11.40
  -7 -16   0   10.98   11.93
  -7 -16   0   -6.83   10.98
   7 -16   0   -1.25   10.93
   7 -16   0    7.27   11.49
  -7 -16  -1    3.85   11.73
  -7 -16  -1    8.94   11.63
   7 -16   1    4.31   12.27
   7 -16   1    3.59   11.50
   7 -16   1    8.74   11.95
  -8   0   6    9.70    7.21
   8   0  -6   17.26    9.91
   8   0  -6   -2.07   10.77
  -8   0   4 1231.21   12.87
   8   0  -4 1202.38   15.16
   8   0  -4 1245.81   13.33
  -8   0   2    5.81    8.73
   8   0  -2    8.82    8.41
   8   0  -2    5.43    8.88
   8   0   0  389.92   11.67
   8   0   0  382.06   15.22
  -8   0   0  399.47   13.60
   8   0   2    1.41   11.06
  -8   0  -6    4.73   21.93
   8   0   6    4.22   21.10
  -8   1   7   -2.83   11.83
  -8  -1   7   -6.80   11.74
   8  -1  -7   -2.18   13.60
   8   1  -7    8.04   10.67
   8  -1  -7  -15.58   12.33
   8   1  -7   10.94   11.67
  -8   1   6   18.79    9.89
  -8  -1   6    7.40   10.04
   8  -1  -6    8.89    9.94
   8   1  -6   10.53    9.64
   8  -1  -6   17.90   10.36
   8   1  -6   24.65   10.61
  -8   1   5    2.12    6.62
  -8  -1   5    2.72    9.35
   8  -1  -5    3.42    9.20
   8   1  -5   -0.28    9.34
   8  -1  -5   -3.23    9.94
   8   1  -5   -5.54    6.84
   8  -1  -4   47.63    9.49
  -8   1   4   32.72    6.48
  -8  -1   4   37.07    9.17
   8   1  -4   43.44    9.60
   8  -1  -4   38.08    9.40
   8   1  -4   45.78    9.52
  -8  -1   3   -5.18    9.13
  -8   1   3    5.35    9.00
   8  -1  -3   -3.66    8.66
   8   1  -3   -1.74    8.65
   8  -1  -3    0.24    9.19
   8   1  -3    2.31    9.86
  -8   1   2  165.69    7.88
   8  -1  -2  159.90   10.37
  -8  -1   2  170.40    9.90
   8  -1  -2  160.59    9.53
   8   1  -2  162.41    9.70
   8   1  -2  156.94   10.13
  -8   1   1    5.41    8.74
  -8  -1   1    8.00    8.27
   8   1  -1    4.22    6.12
   8  -1  -1    0.21    8.74
   8   1  -1    7.67    9.45
   8  -1  -1    6.35    8.74
  -8  -1   0  261.14   13.98
   8  -1   0  269.32   10.93
   8   1   0  254.69   11.20
   8  -1   0  274.14   13.69
   8   1   0  273.57   14.64
  -8   1   0  257.89   13.37
   8  -1   1   28.45    8.31
   8  -1   1   36.32   13.31
   8   1   1   33.42   10.32
   8   1   1   27.31   24.20
   8   1   1   39.67   22.59
   8  -1   1   36.38   14.73
   8  -1   2    2.22   10.85
   8   1   2    5.77   11.20
   8  -1   3   -0.30   12.28
   8   1   3    5.59   14.36
   8  -1   4    3.52   18.77
  -8   1  -4    2.73   19.54
  -8   1  -5   21.06   18.27
   8  -1   5   21.71   17.86
  -8   1  -6    6.16   17.93
  -8  -1  -6    1.62   26.23
   8  -1   6    4.41   17.98
  -8  -1  -6    2.78   26.50
  -8   2   7    6.09   10.90
  -8  -2   7    6.14   11.51
   8  -2  -7    6.78   11.04
   8   2  -7    7.19   13.42
   8  -2  -7   17.20   11.09
   8   2  -7    2.88   11.78
  -8   2   6   17.54   10.02
   8   2  -6   15.00    9.74
   8  -2  -6   17.20   10.69
   8   2  -6   16.08    7.55
   8  -2  -6   13.94   10.09
  -8  -2   6   24.05   10.24
  -8   2   5   65.41    9.65
  -8  -2   5   58.07    9.69
   8  -2  -5   40.63    9.93
   8   2  -5   66.78    9.42
   8  -2  -5   62.21   10.38
   8   2  -5   68.81   10.35
  -8   2   4   44.07    6.42
  -8  -2   4   48.21    9.12
   8  -2  -4   53.79    9.06
   8   2  -4   39.69    9.40
   8  -2  -4   52.24    9.45
   8   2  -4   55.10    9.70
  -8   2   3   72.86    9.36
  -8  -2   3   65.62    7.36
   8   2  -3   76.10    9.23
   8  -2  -3   86.44    9.79
  -8  -2   3   85.49    9.59
   8  -2  -3   71.70    9.63
   8   2  -3   71.09    7.48
  -8   2   2   60.63    8.98
   8  -2  -2   63.28    6.60
  -8  -2   2   64.33    8.68
   8   2  -2   61.14    8.89
   8  -2  -2   60.59    9.08
  -8  -2   2   60.67    9.04
   8   2  -2   60.40    9.54
   8  -2  -1  285.14   11.85
  -8  -2   1  277.67   12.65
   8   2  -1  269.24   10.46
   8  -2  -1  274.42   10.22
   8   2  -1  261.08   11.13
  -8  -2   1  248.06   10.08
  -8   2   1  285.58   10.58
   8  -2   0  211.86   12.58
   8   2   0  193.60   10.23
  -8  -2   0  193.89   10.03
  -8  -2   0  217.52   13.19
  -8   2   0  199.00   13.14
   8   2   0  190.09   12.24
   8  -2   1  172.70   12.91
  -8  -2  -1  155.75    9.49
   8  -2   1  164.11   11.08
   8   2   1  160.33    9.73
   8   2   1  148.14   25.16
   8  -2   1  157.29   15.62
  -8  -2  -1  164.83   22.02
   8  -2   2    5.91   13.70
   8  -2   2    6.16   10.61
   8   2   2    0.47    9.09
   8  -2   2    3.49   12.97
   8  -2   3    2.88   11.18
   8  -2   3    4.36   16.51
   8   2   3    4.84   12.83
   8  -2   3    4.40   16.25
   8  -2   4    9.44   13.07
  -8   2  -4    6.82   15.08
   8  -2   5    5.58   14.58
  -8   2  -5    9.48   15.03
   8  -2   6    4.88   18.33
  -8   2  -6    9.69   16.77
  -8  -3   7   13.41   11.50
   8   3  -7    1.99   11.41
   8  -3  -7    0.33   11.35
   8  -3  -7   -2.75   11.42
   8   3  -7    8.52   11.60
  -8   3   7   -4.49   11.41
  -8   3   6   12.15   10.30
   8  -3  -6   13.04    9.94
  -8  -3   6   15.89   10.39
   8   3  -6    7.51   10.02
   8  -3  -6   11.30   10.69
   8   3  -6   13.01   10.81
  -8   3   5   46.91    9.68
  -8  -3   5   33.59    9.61
   8   3  -5   28.48    9.71
   8  -3  -5   32.05    9.27
   8  -3  -5   40.84    9.99
   8   3  -5   29.89   10.16
  -8   3   4   22.90    6.54
  -8  -3   4   13.88    8.68
   8  -3  -4   28.43    8.97
  -8  -3   4    9.62    9.39
   8  -3  -4   14.99    6.38
   8   3  -4   24.14    8.89
   8   3  -4   21.81   10.14
   8  -3  -3   49.42    9.03
   8  -3  -3   41.56    9.40
  -8  -3   3   42.24    9.63
   8   3  -3   29.60    9.35
  -8  -3   3   31.56    9.11
   8   3  -3   32.34   10.30
  -8   3   3   38.96    6.65
  -8  -3   2   24.54    8.36
   8   3  -2   28.19    8.99
  -8  -3   2   26.56    8.65
   8  -3  -2   22.35    9.02
   8   3  -2   19.70    9.88
  -8   3   2   18.75    8.78
   8  -3  -1   93.06    9.38
  -8  -3   1   87.56    9.31
   8   3  -1   92.17    9.64
  -8  -3   1  109.26    9.50
  -8   3   1   90.57    9.50
   8   3  -1   94.77   10.16
   8  -3   0  348.12   11.60
  -8  -3   0  334.17   10.95
  -8  -3   0  353.21   14.67
   8   3   0  330.13   11.17
   8   3   0  306.62   15.84
  -8  -3  -1   10.20    8.29
  -8  -3  -1    6.76   15.05
   8   3   1    2.19    8.40
   8  -3   1   12.60   12.55
   8   3   1    5.43   15.59
   8  -3   1    6.94   10.60
  -8  -3  -2    8.33   10.75
   8  -3   2    5.03   12.26
   8   3   2   14.29   11.27
   8  -3   2   10.25   11.67
   8  -3   3   -1.95   11.01
  -8   3  -3    6.90   13.59
   8   3   3    1.14   12.63
   8  -3   3    1.19   13.55
   8  -3   4    8.14   13.61
  -8   3  -4    8.90   13.59
   8  -3   4    6.75   19.61
   8  -3   4   10.00   19.74
   8  -3   5   14.64   14.49
  -8   3  -5   15.29   15.08
   8  -3   6   -4.05   16.18
  -8   3  -6   -0.37   16.74
  -8  -4   7   -0.41   11.39
   8  -4  -7    0.25   11.43
   8   4  -7    4.15   11.23
   8  -4  -7   17.42   12.04
  -8   4   7   10.81    8.14
   8   4  -7    9.98    8.37
  -8  -4   6   14.45   10.13
   8  -4  -6   -0.49   12.58
   8   4  -6   13.24   10.38
   8  -4  -6   -4.56   10.87
   8   4  -6    4.66   10.93
  -8   4   6    8.47   10.57
  -8  -4   5   14.18    9.66
   8  -4  -5    3.90    9.52
  -8  -4   5   10.93    9.33
   8  -4  -5   12.89    9.62
   8   4  -5    8.39    9.64
   8   4  -5   20.65   10.16
  -8   4   5    7.43    9.54
  -8  -4   4  131.11    9.27
  -8  -4   4  115.91   10.24
   8  -4  -4  118.50    7.03
   8   4  -4  108.17    9.38
   8  -4  -4  121.50   10.07
   8   4  -4  120.09   10.78
  -8   4   4  114.15    7.58
  -8  -4   3   28.00    8.86
   8  -4  -3   40.94    9.67
   8   4  -3   37.02    9.31
  -8  -4   3   39.59   10.01
   8   4  -3   39.54   10.71
  -8   4   3   29.27    9.26
   8  -4  -2   11.78    9.18
  -8  -4   2   12.82    8.55
   8   4  -2    2.57    9.17
  -8  -4   2    9.59    8.75
  -8   4   2   13.18    9.33
   8   4  -2   12.65   10.12
   8   4  -1   -1.09    9.52
   8  -4  -1   -7.76    8.31
  -8  -4   1    1.05    8.70
   8   4  -1    8.93    8.89
  -8  -4   1    9.73    8.67
  -8   4   1    3.55    8.48
   8  -4   0   46.31    8.82
   8   4   0   45.17   10.82
   8   4   0   41.86    9.11
  -8  -4   0   60.54   11.88
  -8  -4   0   48.55    8.61
   8  -4   0   57.25    9.51
  -8  -4  -1   37.03    8.63
   8  -4   1   41.37   12.69
   8   4   1   45.52   10.77
  -8  -4  -1   45.50   13.16
   8   4   1   38.21   14.07
   8  -4   1   47.33    9.47
  -8  -4  -2    2.53   10.52
   8  -4   2   11.59   12.52
   8   4   2    7.38    9.13
   8  -4   2    9.98   11.03
  -8  -4  -3    8.55   11.00
  -8   4  -3    3.51   12.21
   8   4   3    6.46   11.07
   8  -4   3    3.53   13.19
   8  -4   4   26.06   13.65
   8  -4   4   27.71   12.19
  -8   4  -4   29.83   14.41
   8  -4   4   33.81   15.54
  -8   4  -5    6.98   14.88
   8  -4   5    1.37   12.92
   8  -4   6   -0.65   14.26
  -8   4  -6    5.19   14.54
   8   5  -7   -2.14   12.30
   8  -5  -7    4.98   14.03
  -8  -5   7    7.41   11.58
   8  -5  -7    6.89   11.91
   8   5  -7   -0.80   11.52
  -8   5   7    8.48   11.61
   8   5  -6   18.99   11.08
   8  -5  -6   23.92   10.53
   8  -5  -6   23.57   10.93
   8   5  -6   19.71   10.25
  -8  -5   6   17.40   10.51
  -8   5   6   15.64   10.65
   8   5  -5   -6.47   10.06
  -8  -5   5   10.50    9.54
   8  -5  -5    6.40    9.74
   8  -5  -5   10.07    9.66
  -8  -5   5   -1.32    9.58
   8   5  -5    1.71    9.68
  -8   5   5   -1.37    9.67
   8   5  -4    0.65   10.58
  -8  -5   4    7.63    8.87
  -8  -5   4   10.80    6.84
   8   5  -4    9.13    8.95
   8  -5  -4   10.62    9.69
  -8   5   4    8.37    9.85
   8   5  -3  106.96   11.17
   8  -5  -3  117.95    9.60
  -8  -5   3  124.95    9.70
   8   5  -3  145.09    9.62
  -8  -5   3  123.86   10.52
  -8   5   3  133.04    7.45
   8   5  -2   76.78   11.25
   8  -5  -2   82.07    9.69
  -8  -5   2   75.40    9.27
   8   5  -2   96.15    9.40
  -8  -5   2   86.48   10.07
  -8   5   2   85.37    9.81
   8  -5  -1   70.84    9.04
  -8  -5   1   72.31    9.22
   8   5  -1   59.59   10.48
   8   5  -1   70.02    9.26
  -8  -5   1   72.21    9.75
  -8   5   1   76.71    9.27
  -8  -5   0    2.19    8.42
   8   5   0    6.43    8.91
   8   5   0   -3.72   12.99
  -8  -5   0   -0.25    9.97
   8  -5   0   -6.95    9.32
   8  -5   0   -0.85    8.33
   8   5   1   10.49   11.52
   8  -5   1    8.85   12.54
  -8  -5  -1   10.80    8.63
   8   5   1   11.61    8.92
  -8  -5  -1   11.17   11.70
   8  -5   1   16.11   11.34
  -8  -5  -2   10.78   15.81
  -8  -5  -2   14.71   10.70
   8  -5   2   10.90   12.94
   8   5   2    7.67    9.06
   8  -5   2   13.25   11.10
  -8  -5  -2   15.33   17.70
  -8  -5  -3    5.12   11.44
  -8   5  -3    1.19   10.50
   8  -5   3   11.87   13.46
  -8   5  -4    7.59   12.34
   8  -5   4    3.70   11.94
   8  -5   4    1.48   12.58
  -8   5  -5    9.91   13.10
   8  -5   5    4.14   12.72
   8  -5   6    4.72   14.46
  -8   5  -6    8.02   16.88
   8   6  -6   19.15   11.28
  -8  -6   6   13.28   10.75
  -8  -6   6   53.84   10.96
   8  -6  -6   32.19   10.57
   8  -6  -6   44.83   10.53
   8   6  -6   43.29   10.96
  -8   6   6   45.59   10.73
   8   6  -5   15.82   10.44
   8  -6  -5   15.03    9.98
  -8  -6   5   20.62    9.97
   8  -6  -5   17.93    9.88
  -8  -6   5   18.26   10.03
   8   6  -5   17.73   10.53
  -8   6   5   25.95   10.09
   8   6  -4   26.42   10.80
   8  -6  -4   18.94    9.30
  -8  -6   4   23.83    6.63
  -8  -6   4   14.64    9.84
   8   6  -4   14.73    6.43
  -8   6   4   11.26    9.46
   8   6  -3   57.45   10.77
   8  -6  -3   95.35    9.26
  -8  -6   3   67.94    6.81
   8   6  -3   66.05    9.22
  -8  -6   3   77.97    9.91
  -8   6   3   73.55    7.05
   8  -6  -2   66.31    9.66
   8   6  -2   62.41   10.72
  -8  -6   2   64.74    9.45
   8   6  -2   71.78    9.34
  -8  -6   2   75.72    9.99
  -8   6   2   73.27   10.18
   8  -6  -1   90.60    9.33
  -8  -6   1   81.30    9.27
   8   6  -1   82.16   10.46
   8   6  -1   94.39    9.61
  -8  -6   1   95.93   11.59
   8  -6  -1   97.39   10.71
  -8  -6   0   21.18    9.02
   8  -6   0   29.68    9.52
   8   6   0   12.30    9.15
  -8  -6   0   15.55   11.90
   8   6   0   16.77   10.49
   8  -6   0   26.01    8.44
   8   6   1  358.07   15.30
  -8  -6  -1  363.51   10.89
   8  -6   1  334.59   12.71
   8   6   1  366.78   10.96
   8  -6   1  359.78   11.93
  -8  -6  -1  345.33   15.24
  -8  -6  -2    2.46   13.89
  -8  -6  -2    1.92    8.64
   8  -6   2    3.24   10.10
   8   6   2    5.96    8.58
  -8  -6  -2   -0.54   12.67
   8  -6   3   11.07   13.75
  -8  -6  -3    4.18   16.11
  -8  -6  -3    6.52   11.52
  -8  -6  -3    5.63   14.65
  -8   6  -3    0.85   12.37
  -8  -6  -4    6.53   14.02
  -8  -6  -4    5.89   18.22
  -8   6  -4   15.09   12.84
   8  -6   4    3.94   13.99
  -8  -6  -4   10.59   19.01
   8  -6   4    7.58   10.69
  -8   6  -5   -0.38   13.32
   8  -6   5    1.85   20.10
   8  -6   5    3.71   21.56
   8  -6   5    5.95   10.34
  -8  -6  -5    4.88   22.49
  -8  -6  -5    1.77   22.33
  -8  -7   6   32.36   10.87
   8  -7  -6   27.13   10.86
   8   7  -6   45.76   11.56
  -8  -7   6   26.73   11.20
   8  -7  -6   23.35   11.58
   8   7  -6    9.34   10.76
  -8   7   6   27.93   11.25
   8   7  -5   -4.12   11.03
  -8  -7   5   22.39   10.39
   8  -7  -5   21.79   10.10
  -8  -7   5    7.11    9.94
   8   7  -5   14.19   10.27
  -8   7   5   20.64   10.69
   8   7  -4   -0.49   10.26
  -8  -7   4   -9.77    9.66
   8  -7  -4   12.89    9.47
  -8  -7   4   13.48    9.71
   8   7  -4    0.24    9.53
  -8   7   4    4.95    9.44
   8  -7  -3   28.91    9.37
  -8  -7   3   16.30    9.31
   8   7  -3   37.70    9.23
  -8  -7   3   29.92    9.57
   8   7  -3   19.76   10.22
  -8   7   3   31.20    9.53
   8  -7  -2    6.23    8.67
  -8  -7   2    3.73    8.53
   8   7  -2   -0.69   10.40
   8   7  -2   19.98    8.70
  -8  -7   2    4.99    9.71
  -8   7   2   -6.81    9.41
  -8  -7   1    5.73    8.98
   8   7  -1    5.30    8.99
   8   7  -1    1.98    9.68
  -8  -7   1    1.85    9.06
   8  -7  -1    5.33    8.86
   8  -7  -1    7.05    9.80
   8   7   0    3.05   10.27
   8  -7   0    6.89    9.21
  -8  -7   0   -1.08    8.93
   8   7   0    1.32    9.20
  -8  -7   0   12.44    9.68
   8  -7   0    5.97    8.49
  -8  -7  -1    6.01    9.84
   8  -7   1    6.80    9.58
   8   7   1   10.67   11.83
  -8  -7  -1   10.64    8.76
   8   7   1    9.02    8.45
   8  -7   1   10.45    8.61
  -8  -7  -2    5.75   14.71
  -8  -7  -2    7.45    8.67
   8  -7   2   15.65   10.26
   8   7   2    5.56    8.63
  -8  -7  -2    7.59   12.30
   8  -7   3    8.06   12.50
  -8  -7  -3   -0.15   12.48
  -8  -7  -3   -6.22   11.85
  -8  -7  -3    2.81   13.89
  -8   7  -3  -12.27   11.75
  -8  -7  -4    2.46   12.46
  -8  -7  -4    3.92   15.74
  -8  -7  -4    6.18   16.55
   8  -7   4    5.44   12.71
  -8   7  -4   -2.51   12.55
   8  -7   4   11.33   13.15
   8  -7   5    7.75   15.35
  -8   7  -5    3.96   14.01
   8  -7   5   11.42   11.83
  -8  -7  -5   10.52   17.71
  -8  -7  -5   -0.64   17.80
   8   8  -6   12.42   11.72
   8  -8  -6    3.20   11.40
   8  -8  -6   -4.28    8.00
  -8  -8   6   -0.68   11.32
   8   8  -6   14.47   10.41
  -8   8   6    9.43    7.96
  -8  -8   6    6.99   11.15
   8   8  -5   15.12   10.96
   8  -8  -5   -1.32   10.33
  -8  -8   5   -5.22   10.09
   8   8  -5   -5.57   10.29
  -8   8   5    1.30    7.30
  -8  -8   5   -0.18    9.93
  -8  -8   4   11.52    8.86
   8   8  -4   24.03   10.09
  -8  -8   4   -6.50    9.71
   8   8  -4   10.68    9.23
   8  -8  -4    9.33    9.24
  -8   8   4   -3.02    9.63
   8  -8  -3    3.59    9.31
   8   8  -3   -0.25    7.22
  -8  -8   3    0.49    9.41
   8   8  -3    0.51    9.55
  -8  -8   3   13.34    9.83
  -8   8   3   -6.56    9.60
   8  -8  -2   11.34    9.20
   8   8  -2   11.75   10.58
   8   8  -2   11.78    8.59
   8  -8  -2   10.76    9.76
  -8  -8   2    6.10   10.10
  -8  -8   2   16.90    8.87
   8  -8  -1    2.28   10.44
  -8  -8   1   -8.01    8.54
   8   8  -1    9.29    8.85
   8   8  -1   -5.60   10.11
  -8  -8   1    3.97    9.52
   8  -8  -1    5.75    8.97
  -8  -8   0   44.25    9.10
   8   8   0   38.39    9.75
   8   8   0   34.06    9.95
   8  -8   0   44.29    9.52
   8  -8   0   24.83    9.95
  -8  -8   0   40.60    9.59
  -8  -8  -1    8.00    9.00
  -8  -8  -1   11.10   12.32
   8  -8   1    6.54    9.86
   8   8   1    5.07    9.71
   8   8   1    0.33    8.79
   8  -8   1    3.69    9.02
  -8  -8  -2   32.40   10.54
  -8  -8  -2   35.53    8.78
   8  -8   2   34.69    9.86
   8   8   2   35.79   10.91
  -8  -8  -2   36.71   11.82
  -8  -8  -3    3.05   11.66
  -8  -8  -3    7.67   12.84
  -8   8  -3    8.49    9.83
  -8  -8  -3    0.91    9.49
   8  -8   3    7.50   12.78
  -8  -8  -4    9.64   12.35
  -8  -8  -4   -0.02   14.47
  -8  -8  -4    7.79   14.64
   8  -8   4    9.75   12.62
  -8   8  -4   16.92   13.06
   8  -8   4   12.45   13.31
  -8  -8  -5   -0.16   17.32
  -8   8  -5    5.92   11.50
   8  -8   5   -4.00   15.82
  -8  -8  -5   -2.72   16.43
   8  -8   5   -0.04   11.45
  -8  -8  -5    3.78   16.78
  -8  -9   6   -2.58   11.69
   8   9  -6    1.17   11.75
  -8  -9   6   -0.35   11.22
   8  -9  -6    6.12   11.71
   8   9  -6    8.08   11.43
  -8   9   6    5.73   11.66
  -8  -9   5   11.88   10.27
   8  -9  -5   -2.68    7.18
   8   9  -5   10.78   11.25
  -8  -9   5    2.01    7.41
   8   9  -5   -4.63   10.47
  -8   9   5    2.49   10.37
   8  -9  -4    9.26    9.88
  -8  -9   4   11.35    9.11
   8   9  -4   -2.54   10.58
  -8  -9   4    4.26   10.02
   8   9  -4   -1.06    6.79
  -8   9   4   13.64   10.15
   8  -9  -3    7.15    9.50
  -8  -9   3    2.56    9.49
   8   9  -3    7.04   10.58
   8   9  -3   -8.30    9.46
  -8  -9   3   21.32   10.12
   8  -9  -2   -1.10    9.26
   8  -9  -2    1.44    9.73
  -8  -9   2   10.63    9.11
   8   9  -2    0.41    9.10
   8   9  -2    6.54   10.26
  -8  -9   2   -0.36    9.61
  -8  -9   1   13.26    6.63
   8  -9  -1   20.01    9.80
   8   9  -1   13.83    6.69
  -8  -9   1   13.71    9.97
   8   9  -1   22.12   12.38
   8  -9  -1   10.75    9.10
   8   9   0   12.51   12.16
   8   9   0    1.60    8.94
   8  -9   0   17.18    9.82
  -8  -9   0    8.47    8.88
   8  -9   0   12.45    9.05
  -8  -9   0    0.71    9.91
   8  -9   1   12.65   10.21
  -8  -9  -1    7.75    9.53
  -8  -9  -1    3.89    9.32
   8   9   1    2.13    9.12
   8   9   1    2.85    9.92
   8  -9   1    4.89    9.38
  -8  -9  -2    0.99    8.77
   8  -9   2   12.86   10.20
  -8  -9  -2   -3.41   12.78
  -8  -9  -2   -1.59   13.40
  -8  -9  -3   -1.92   12.63
  -8   9  -3    1.71   12.63
   8  -9   3    0.35   10.43
  -8  -9  -3   -0.73   12.32
  -8  -9  -3   -2.08   13.54
   8  -9   3   -0.12    9.80
  -8  -9  -4    1.57   14.94
  -8  -9  -4   10.17   12.62
  -8  -9  -4   -1.54   13.33
   8  -9   4    4.90   13.27
   8  -9   4    5.98   11.30
  -8   9  -4    2.33   11.04
  -8  -9  -5    9.50   16.03
   8  -9   5    1.40   16.64
  -8   9  -5    2.92   14.61
  -8  -9  -5    1.48   16.76
   8  -9   5    4.95   11.96
  -8  -9  -5    6.45   17.14
   8 -10  -5    1.27   10.95
   8  10  -5    7.17   11.44
  -8 -10   5   -4.23    7.76
  -8 -10   5    8.01   10.69
   8  10  -5    4.93   10.96
  -8  10   5   -3.05   11.08
   8 -10  -4    2.02    7.20
  -8 -10   4    1.41    9.88
   8  10  -4    3.36   11.03
  -8 -10   4   15.16   10.61
   8  10  -4    0.02   10.03
   8 -10  -3   12.97    9.85
   8 -10  -3    0.31    9.16
  -8 -10   3   -0.22    9.62
   8  10  -3  -10.37   10.70
   8  10  -3   -3.43    9.24
  -8 -10   3   13.46   10.05
   8 -10  -2   17.36    7.40
  -8 -10   2    7.25    9.24
   8  10  -2   16.49    9.43
   8  10  -2   28.25   10.25
  -8 -10   2   20.85   10.00
   8 -10  -2   21.85    6.93
   8  10  -1   -2.83    9.85
   8 -10  -1    0.03   10.16
  -8 -10   1    9.08    9.58
   8  10  -1   -2.54    9.42
  -8 -10   1    3.59   10.23
   8 -10  -1    3.02    9.52
  -8 -10   0    5.93    9.89
  -8 -10   0    4.33    9.31
   8 -10   0    3.51   10.06
   8  10   0   -1.87   10.19
   8  10   0    9.16    9.04
   8 -10   0    6.99    9.50
   8  10   1   43.83   12.66
  -8 -10  -1   37.88   12.39
  -8 -10  -1   42.72    9.35
   8  10   1   37.86    9.33
   8 -10   1   32.05    9.57
   8 -10   1   41.75   10.55
  -8 -10  -2    5.52   12.85
  -8 -10  -2    5.92    9.46
   8 -10   2    5.59   10.33
  -8 -10  -2   -0.46   12.13
  -8  10  -3    9.49   10.03
   8 -10   3    5.95   10.64
  -8 -10  -3    5.91    9.81
  -8 -10  -3    2.81   13.74
   8 -10   3   -1.19    9.95
  -8 -10  -3    3.25   12.68
  -8  10  -4    2.61   10.88
  -8 -10  -4    3.63   12.52
  -8 -10  -4    4.90   15.47
  -8 -10  -4    6.60   14.02
   8 -10   4    4.56   13.11
   8 -10   4    4.95   11.30
  -8 -10  -5    6.19   17.03
  -8 -10  -5    0.81   14.90
  -8 -10  -5    4.37   17.60
  -8  10  -5   10.78   12.20
  -8 -11   5   10.55   10.95
  -8 -11   5   15.16   11.34
   8  11  -5   -1.10    8.30
   8  11  -5   12.84   11.14
   8 -11  -5    9.45   11.11
   8 -11  -4   -9.51   10.30
  -8 -11   4   15.56   10.19
   8  11  -4    1.35    7.77
  -8 -11   4    9.79   10.62
   8  11  -4   20.93   10.03
   8 -11  -4    4.65   10.58
   8 -11  -3    7.96    7.71
  -8 -11   3   11.93    9.80
   8 -11  -3    9.03    7.89
   8  11  -3   -2.75    9.85
  -8 -11   3    4.52    7.40
   8  11  -3   12.29   10.49
   8  11  -2    2.76    9.10
   8 -11  -2    3.64   10.39
  -8 -11   2    0.88    9.27
  -8 -11   2  -10.78    9.62
   8  11  -2    1.90   10.43
   8 -11  -2    5.80    9.71
  -8 -11   1    7.82    9.40
   8  11  -1   16.38   10.24
   8  11  -1    6.76    6.83
  -8 -11   1    9.96   10.18
   8 -11  -1    8.93    9.62
   8 -11  -1   -2.62   10.38
  -8 -11   0   -4.19    9.95
   8 -11   0  -11.30   10.35
  -8 -11   0    3.37    9.62
   8  11   0    9.63    9.55
   8  11   0   -2.01    9.88
   8 -11   0   19.30    9.57
  -8 -11  -1    7.25   12.82
   8  11   1   -5.16   10.29
  -8 -11  -1    1.93   10.15
   8  11   1    3.04    9.63
   8 -11   1    8.68    9.45
   8 -11   1    3.42   10.60
  -8 -11  -2   17.29   10.44
   8 -11   2   21.10   10.80
  -8 -11  -2   23.08    9.09
  -8 -11  -2   26.51   12.43
   8 -11   3    7.72   11.04
  -8 -11  -3   11.90   10.15
  -8 -11  -3   11.72   10.92
  -8  11  -3    6.30   10.68
   8 -11   3    2.78   10.09
  -8 -11  -3    4.41   10.42
  -8 -11  -4   -4.25   13.75
  -8  11  -4    3.95   10.92
  -8 -11  -4    8.30   13.71
  -8 -11  -4    9.39   12.09
   8 -11   4   -4.36   13.95
   8 -11   4    8.43   11.59
   8 -12  -5    7.87   11.94
   8 -12  -5   -2.86    8.53
  -8 -12   5    3.42   11.87
  -8 -12   5   -1.79    8.09
   8  12  -5    8.53   11.98
   8  12  -5   -7.48   12.28
   8 -12  -4    2.89    7.64
  -8 -12   4    7.81   10.66
  -8 -12   4   10.61   11.44
   8  12  -4    2.39   10.67
   8  12  -4  -11.76   11.90
   8 -12  -4    6.36   11.21
   8 -12  -3   -6.28   10.31
  -8 -12   3    8.11   10.15
   8  12  -3    0.77    7.18
  -8 -12   3   -2.13   10.78
   8  12  -3    0.81   10.60
   8 -12  -3    8.34   10.62
   8  12  -2   24.15    9.92
   8 -12  -2   13.73   10.50
  -8 -12   2   32.42    9.99
   8  12  -2   32.37   10.29
  -8 -12   2   25.35   10.35
   8 -12  -2   11.12   10.32
  -8 -12   1   21.26    9.55
   8  12  -1   13.12   10.83
   8  12  -1   18.21    9.63
   8 -12  -1   21.61   10.43
   8 -12  -1   11.03   10.04
  -8 -12   1   12.46   10.76
  -8 -12   0    7.29   10.27
  -8 -12   0    3.72    9.70
   8 -12   0    5.32    9.80
   8  12   0   16.27    9.71
   8 -12   0   16.37    9.42
   8  12   0   16.82   11.10
  -8 -12  -1    4.70    9.76
  -8 -12  -1    8.20    9.98
   8  12   1   13.10    9.84
   8 -12   1   13.51   10.52
   8 -12   1   12.38   11.32
  -8 -12  -2   27.50   11.13
  -8 -12  -2   29.61   10.16
   8 -12   2   36.98   11.14
  -8 -12  -2   24.49   13.08
  -8  12  -3   14.09   10.97
   8 -12   3    3.04   13.99
  -8 -12  -3   18.37   10.77
  -8 -12  -3   13.96   13.81
   8 -12   3    7.63   10.91
  -8 -12  -3    8.23   13.38
  -8 -12  -4    6.87   14.38
  -8 -12  -4    3.25   14.57
  -8 -12  -4    1.56   11.95
   8 -12   4    4.45   14.00
  -8  12  -4   -2.82   14.29
   8 -12   4   -0.52   11.68
   8 -13  -4   11.05   11.49
   8 -13  -4    3.20   11.88
  -8 -13   4    3.69   11.25
  -8 -13   4   10.01   11.68
   8  13  -4    6.90   11.44
   8  13  -4    2.70   12.06
   8 -13  -3    4.35   10.60
  -8 -13   3   12.09   10.51
   8 -13  -3   -5.22   11.04
   8  13  -3    1.71   10.27
  -8 -13   3   -0.04   11.18
   8  13  -3   21.28   11.08
  -8 -13   2   35.91   10.13
   8  13  -2   34.47   11.12
   8  13  -2   30.85   10.20
  -8 -13   2   31.15   11.27
   8 -13  -2   28.52   10.42
   8 -13  -2   28.51    7.92
  -8 -13   1   -2.23   10.23
   8 -13  -1   -0.56   10.71
   8  13  -1   -3.44   10.94
   8  13  -1   12.26   10.14
   8 -13  -1    6.74   10.28
  -8 -13   1    2.92   10.66
  -8 -13   0   15.58   10.72
   8 -13   0   18.46   10.47
  -8 -13   0    2.75   10.29
   8  13   0    0.05   10.77
   8 -13   0   -1.77    9.61
  -8 -13  -1   -3.80   10.72
  -8 -13  -1    5.25   10.06
   8 -13   1    3.91   10.39
   8 -13   1   -9.70   10.69
   8  13   1    0.17   10.58
  -8 -13  -2    8.42   10.94
  -8 -13  -2   13.58   10.17
   8 -13   2    5.23   11.23
   8 -13   2    4.50   10.55
   8 -13   2    3.42   10.61
  -8 -13  -2    3.19   11.07
   8 -13   3    6.34   11.98
  -8 -13  -3   10.62   11.75
  -8 -13  -3    4.03   10.66
   8 -13   3    2.60   10.53
  -8  13  -3    1.30   12.29
  -8 -13  -3    8.96   14.09
   8 -14  -4    4.50    8.15
  -8 -14   4   -4.56   11.47
   8 -14  -4   13.15   12.04
  -8 -14   4  -13.68   11.78
   8  14  -4   11.82   11.83
   8  14  -4   -0.77   12.16
   8 -14  -3    3.38   11.11
   8  14  -3    0.73   11.71
   8 -14  -3   -7.92    8.25
  -8 -14   3   14.86   10.89
   8  14  -3    7.90   11.00
  -8 -14   3   17.38   11.58
   8  14  -2   24.56   11.36
  -8 -14   2   12.65   10.49
   8  14  -2   15.89   10.67
   8 -14  -2   17.00    7.96
  -8 -14   2    9.53   11.19
   8 -14  -2   -3.78   11.03
   8 -14  -1   -7.78   10.95
  -8 -14   1   -1.84   10.39
   8  14  -1   12.53   11.25
   8 -14  -1   12.36   10.25
  -8 -14   1    8.87   11.67
   8 -14   0    5.72   10.83
  -8 -14   0   12.70   10.97
   8  14   0   11.65   11.12
  -8 -14   0   15.96   10.16
   8 -14   0   16.03   10.09
  -8 -14  -1    4.74   11.34
  -8 -14  -1   13.20   10.54
   8  14   1   10.12   11.18
   8 -14   1   16.93   11.83
   8 -14   1   11.51   10.97
  -8 -14  -2    3.78   11.43
  -8 -14  -2    5.13   11.07
   8 -14   2    8.40   12.05
   8 -14   2    8.10   10.91
   8 -14   2   -4.72   11.48
  -8 -14  -2   -0.05   14.26
   8 -14   3   20.04   12.56
  -8 -14  -3   11.16   12.14
  -8 -14  -3   -0.69   11.23
   8 -14   3    7.13   11.80
  -8  14  -3   10.16   11.86
  -8 -14  -3   -1.16   12.31
   8 -15  -3   11.34   11.73
   8  15  -3   15.83   11.87
  -8 -15   3    3.60   11.38
   8  15  -3   -3.12   11.12
  -8 -15   3   -3.02   11.96
   8 -15  -3   -5.60    8.60
  -8 -15   2    0.09   10.91
   8  15  -2    3.73   11.85
   8 -15  -2   12.38   12.21
  -8 -15   2   -6.27   11.81
   8 -15  -2   12.57   11.47
   8 -15  -1    5.11   11.59
  -8 -15   1    8.02   11.02
   8 -15  -1    6.09    7.82
   8  15  -1   12.39   11.73
  -8 -15   1   -0.44   11.52
  -8 -15   0   14.42   12.02
  -8 -15   0   11.73    7.53
   8  15   0    3.93   11.49
   8 -15   0   13.06   11.10
   8 -15   0    2.65   11.13
   8  15   1    5.91   11.99
  -8 -15  -1    1.88   14.23
  -8 -15  -1    6.00   11.12
   8 -15   1    1.22   11.73
   8 -15   1    5.51   11.15
  -8 -15  -2    1.74   14.90
  -8 -15  -2  -11.96   12.04
   8 -15   2   14.62   12.93
   8 -15   2    5.98   12.15
   8 -15   2  -11.47   11.26
  -8 -15  -2   -0.27   11.97
   8  16  -1    2.12   12.21
   8 -16  -1   13.84   11.80
  -8 -16   1   -1.58   11.33
   8 -16  -1   -0.05   11.40
  -8 -16   1   10.41   11.89
   8  16   0    4.20   12.04
  -8 -16   0   13.12   11.34
  -8 -16   0    5.78    8.22
   8 -16   0   14.78   11.31
   8 -16   0    8.52   11.87
  -8 -16  -1    8.73   11.96
  -9   0   7    1.07   11.32
   9   0  -7   -4.62   11.22
   9   0  -7    8.50   11.88
  -9   0   5   -2.23    9.30
   9   0  -5   -0.84    9.41
   9   0  -5   -5.77    9.80
  -9   0   3   13.89    9.19
   9   0  -3    6.73    8.98
   9   0  -3    0.34    9.82
  -9   0   1   -1.73    8.05
   9   0  -1    1.75    8.45
   9   0  -1    5.17    8.73
   9   0   1   12.48   10.07
   9   0   1    3.08   16.19
   9   0   1    4.08   16.22
   9   0   3    9.37   12.91
  -9   1   7    5.18    7.99
  -9  -1   7  -14.29   11.42
   9  -1  -7    0.11   11.13
   9   1  -7    6.90   11.19
   9  -1  -7    7.30   11.74
   9   1  -7  -16.28   11.42
  -9   1   6   -7.25   10.38
  -9  -1   6    9.66   10.37
   9  -1  -6    4.65   10.26
   9   1  -6   13.38    9.94
   9  -1  -6    1.36    7.77
   9   1  -6    2.83   10.45
  -9   1   5   45.31    7.05
   9  -1  -5   40.75    9.55
   9   1  -5   35.23    9.56
  -9  -1   5   46.04    9.71
   9  -1  -5   45.67   10.16
   9   1  -5   46.89    7.38
  -9  -1   4   68.71    9.71
  -9   1   4   74.49    9.46
   9  -1  -4   55.00    9.03
   9   1  -4   40.12    9.11
   9  -1  -4   66.03    9.78
   9   1  -4   53.91    9.84
  -9   1   3   83.51    7.19
   9   1  -3   78.36    9.51
  -9  -1   3   66.35    9.84
   9  -1  -3   82.79    7.61
   9   1  -3   59.98   10.59
   9  -1  -3   88.36    9.16
  -9   1   2    6.39    8.55
  -9  -1   2    9.47    8.41
   9  -1  -2    6.36    8.54
   9   1  -2    9.49    6.16
   9  -1  -2   17.28    9.07
   9   1  -2   12.98    8.84
  -9   1   1   21.49   10.49
  -9  -1   1   29.15   10.30
   9  -1  -1   36.35    8.61
   9  -1  -1   28.56    8.69
   9   1  -1   30.08    9.05
   9   1  -1   26.77   11.42
   9  -1   0   46.32    8.37
  -9  -1   0   43.22   10.83
   9   1   0   43.21    8.63
   9  -1   0   48.20   11.26
   9   1   0   35.07   12.47
  -9   1   0   50.30    9.35
   9  -1   1   22.45    8.13
   9   1   1   23.39   20.56
   9   1   1   16.19    9.09
   9  -1   1   22.66   12.43
   9   1   1   19.71   22.05
   9  -1   1   21.88   13.63
   9  -1   2    9.71   10.69
   9   1   2    5.38    8.89
   9  -1   3    2.30   12.85
   9   1   3    3.85   12.81
  -9   2   7   -1.08   11.31
  -9  -2   7   23.35   11.70
   9  -2  -7    1.51   11.17
   9   2  -7    5.39   11.18
   9  -2  -7   -2.45   12.12
   9   2  -7   -4.63    8.19
  -9   2   6    5.58   10.20
  -9  -2   6    1.13   10.18
   9  -2  -6   -0.35    9.70
   9   2  -6   -1.53    9.86
   9  -2  -6   -9.08   10.63
   9   2  -6   -9.09   10.56
  -9   2   5   66.92    9.81
  -9  -2   5   51.41    9.78
   9  -2  -5   58.70    9.71
   9   2  -5   50.20    9.97
   9  -2  -5   61.46   10.07
   9   2  -5   71.46   10.31
  -9   2   4   14.21    9.35
   9  -2  -4   20.95    8.67
  -9  -2   4   21.99    9.66
   9   2  -4   15.25    9.01
   9  -2  -4    9.83    9.51
   9   2  -4   18.68   10.45
  -9   2   3  187.88   10.32
   9  -2  -3  215.02   10.00
  -9  -2   3  213.38   10.69
   9  -2  -3  206.20   10.65
   9   2  -3  215.18    9.82
   9   2  -3  211.72   11.72
  -9   2   2   -0.22    8.61
  -9  -2   2    9.67    8.46
   9  -2  -2   16.53    8.59
  -9  -2   2   10.19    8.31
   9  -2  -2   12.99    8.59
   9   2  -2   10.03    9.03
   9   2  -2    8.05    9.44
   9  -2  -1   13.50    8.27
  -9  -2   1   21.84    8.78
   9  -2  -1    9.74    8.72
   9   2  -1    7.74    9.05
  -9  -2   1   18.85    8.68
   9   2  -1   13.70    9.69
  -9   2   1   21.42    8.26
  -9  -2   0    5.13   10.49
   9  -2   0   11.91    8.23
   9   2   0   11.51    8.36
   9  -2   0    2.69   11.01
  -9  -2   0    5.62    8.29
  -9   2   0    4.13    9.56
   9   2   0    3.85   12.69
   9  -2   1  107.31    8.66
   9   2   1   98.13   23.29
   9   2   1  111.08    9.78
   9  -2   1  104.65   15.02
   9  -2   1  109.72   11.53
  -9  -2  -1  104.42   21.25
   9  -2   2   43.20   17.35
   9  -2   2   44.82   16.74
   9  -2   2   46.13   10.98
   9   2   2   36.83    9.43
   9  -2   3   36.28   24.30
   9  -2   3   37.30   25.18
   9  -2   3   40.65   11.72
   9   2   3   34.25   13.17
   9  -2   5    4.77   23.84
  -9   2  -6    7.07   27.76
   9  -2   6    5.37   26.59
  -9  -3   7    6.86   11.83
   9  -3  -7    0.15   11.21
   9   3  -7    1.63   11.28
   9  -3  -7   18.87   11.80
   9   3  -7    8.01   12.11
  -9   3   7    7.73   11.35
  -9   3   6    9.30   10.50
   9  -3  -6   20.15   10.51
   9   3  -6    0.14   10.27
   9  -3  -6   14.24   10.61
   9   3  -6    6.56   10.69
  -9  -3   6   16.87   10.22
  -9   3   5  176.94   10.39
   9  -3  -5  163.40   10.62
  -9  -3   5  177.94   10.57
   9   3  -5  156.39   11.01
   9  -3  -5  194.83   10.71
   9   3  -5  168.35   10.90
  -9   3   4   -2.87    6.65
   9  -3  -4    8.85    8.91
  -9  -3   4    5.98    9.60
   9   3  -4   12.85    8.80
   9  -3  -4    8.96    7.12
   9   3  -4   10.82   10.08
   9  -3  -3  463.22   11.14
  -9  -3   3  489.37   11.91
   9  -3  -3  522.49   11.86
  -9  -3   3  468.81   11.41
   9   3  -3  493.80   12.95
   9   3  -3  478.62   11.67
  -9   3   3  514.10   11.97
  -9  -3   2   17.19    8.56
   9  -3  -2   12.54    9.08
  -9  -3   2   11.79    8.61
   9   3  -2    6.05    9.20
   9  -3  -2    4.23    6.45
   9   3  -2   11.52   11.77
  -9   3   2    9.58    9.04
  -9  -3   1   -2.36    8.50
  -9  -3   1    3.72    8.56
   9   3  -1    7.32    6.55
   9  -3  -1   -0.63   10.54
  -9   3   1    5.69    8.48
   9   3  -1   -2.19    9.92
   9  -3   0   31.75   11.06
   9   3   0   22.92   13.33
  -9  -3   0   25.31    9.74
   9   3   0   28.73    8.90
  -9  -3   0   29.00    8.68
   9  -3   1   -4.04   10.83
  -9  -3  -1    0.92   14.27
  -9  -3  -1    1.64    8.05
   9   3   1   -2.30    9.04
   9  -3   1   -3.72   11.93
   9   3   1    0.83   15.06
  -9  -3  -2   16.74    8.37
   9  -3   2   12.49    8.41
   9  -3   2   11.48   14.56
   9   3   2   17.35    8.92
   9  -3   2   12.37   12.72
   9  -3   3   12.33   11.22
   9   3   3    7.03   11.18
   9  -3   3   -0.73   15.54
   9  -3   3    2.45   14.09
   9  -3   4    2.46   15.68
   9  -3   4   -1.80   16.89
   9  -3   4   -1.14   18.09
   9  -3   5    8.10   17.04
  -9   3  -5   10.38   17.23
   9  -3   6    0.28   19.01
  -9   3  -6    5.00   19.93
  -9  -4   7    3.59   11.75
   9  -4  -7    3.50   11.49
   9   4  -7   -3.61   12.04
   9  -4  -7   -3.90   12.38
  -9   4   7   -0.88   12.10
   9   4  -7   -6.35   12.29
   9  -4  -6    5.42   10.24
  -9  -4   6    1.41   10.53
   9   4  -6   10.07   10.58
   9  -4  -6   10.42   11.00
   9   4  -6   -8.48   10.89
  -9   4   6    4.21    7.43
   9  -4  -5   38.02    9.85
   9  -4  -5   31.31    9.84
   9   4  -5   32.89   10.33
   9   4  -5   20.22   10.58
  -9  -4   5   31.15    9.72
  -9   4   5   51.43   10.05
   9  -4  -4   28.08    9.45
  -9  -4   4   43.52    9.20
  -9  -4   4   37.00    9.38
   9  -4  -4   40.10    9.59
   9   4  -4   32.30    9.44
   9   4  -4   23.22   10.40
  -9   4   4   42.68    9.98
   9  -4  -3  151.12    9.94
  -9  -4   3  142.39    9.39
  -9  -4   3  143.19   10.38
   9   4  -3  143.78    9.75
   9   4  -3  126.63   11.18
  -9   4   3  155.35    9.99
   9  -4  -2  124.38    9.65
  -9  -4   2  104.38    9.39
   9   4  -2  124.97    9.83
  -9  -4   2  123.42    9.32
  -9   4   2  118.96    9.75
   9   4  -2  112.26   10.16
   9   4  -1   15.08   10.03
   9  -4  -1   13.87    8.44
  -9  -4   1   18.31    8.72
   9   4  -1   11.18    8.95
  -9  -4   1   12.62   11.29
  -9   4   1   14.88    9.07
   9  -4   0   98.50   11.54
  -9  -4   0  106.58    9.61
   9   4   0   98.55    9.57
   9   4   0   88.53   13.96
  -9  -4   0  103.41   12.43
   9  -4   0  115.08   10.53
  -9  -4  -1    7.51    8.35
  -9  -4  -1    7.84   12.34
   9  -4   1   10.10   10.08
   9   4   1    7.81    8.98
   9   4   1   10.81   15.19
   9  -4   1    7.64   11.02
  -9  -4  -2   62.86    9.17
   9  -4   2   52.49   13.18
   9   4   2   67.78    9.45
   9  -4   2   69.66   11.80
   9  -4   3   21.23   11.98
   9   4   3   17.16   10.82
   9  -4   3    9.07   11.58
   9  -4   3   15.98   12.14
   9  -4   4   20.59   14.13
   9  -4   4   16.53   14.88
   9  -4   4   15.89   14.30
  -9   4  -4   14.13   14.77
  -9   4  -5    5.83   15.89
   9  -4   5    3.40   15.76
   9   5  -6   -4.05   11.20
   9  -5  -6   21.35   12.79
  -9  -5   6   17.52   10.60
   9  -5  -6   13.94   10.68
   9   5  -6   -5.78   10.09
  -9   5   6   -4.05   10.43
   9   5  -5   14.64   10.92
   9  -5  -5   23.46    9.94
  -9  -5   5   27.82   10.18
   9  -5  -5   19.09   10.49
   9   5  -5   19.41   10.40
  -9  -5   5   23.46   10.18
  -9   5   5   24.55    7.34
  -9  -5   4   72.05    6.88
  -9  -5   4   82.36   10.15
   9   5  -4   67.69    9.53
   9  -5  -4   81.82    9.83
  -9   5   4   63.17    9.92
   9   5  -4   70.78    7.92
   9   5  -3   80.66   11.05
  -9  -5   3   77.53    9.12
   9  -5  -3   83.15    9.50
  -9  -5   3   75.60    9.77
   9   5  -3   85.13    9.25
  -9   5   3   68.89    9.44
   9   5  -2   10.11   10.86
   9  -5  -2   12.49    9.28
  -9  -5   2    5.24    8.70
   9   5  -2    3.79    8.87
  -9  -5   2    3.97    8.77
  -9   5   2    9.37    9.62
   9   5  -1   16.09   10.05
   9  -5  -1    5.94    8.34
   9   5  -1    4.75    9.15
  -9  -5   1    6.35    8.95
  -9  -5   1    6.26    8.82
  -9   5   1   10.01    8.99
   9  -5   0    8.69    8.66
   9  -5   0    9.63   11.65
  -9  -5   0   10.81    8.84
   9   5   0    9.67    6.73
  -9  -5   0   17.79   11.80
   9   5   0   12.65   13.24
   9   5   1  119.48   15.46
  -9  -5  -1  106.61    9.48
   9  -5   1  114.98   11.16
   9   5   1  127.81    9.34
  -9  -5  -1  133.58   12.79
   9  -5   1  130.51   10.36
  -9  -5  -2   -9.49   10.12
   9  -5   2    2.35   10.62
   9   5   2    2.87    8.66
  -9  -5  -2    4.96   23.32
   9  -5   2    7.56   11.63
  -9  -5  -3   14.73   11.61
   9   5   3   16.29   11.53
   9  -5   3   15.68   12.38
   9  -5   3   19.62   13.06
  -9   5  -4    9.75   13.16
   9  -5   4   10.31   13.26
   9  -5   4   13.19   14.34
   9  -5   4   16.78   13.95
  -9   5  -5    3.41   13.51
   9  -5   5    1.05   13.45
   9   6  -6    2.24    7.92
   9  -6  -6    1.20   11.26
  -9  -6   6   19.96   10.69
   9  -6  -6   19.89   11.38
   9   6  -6    8.97   10.74
  -9  -6   6    8.98   10.85
  -9   6   6    3.34   11.00
   9   6  -5   21.67   10.73
  -9  -6   5   16.81    9.68
   9  -6  -5   14.32   10.23
  -9  -6   5   18.45   10.24
   9   6  -5    8.95   10.18
   9  -6  -5    5.19    9.44
  -9   6   5    6.71    7.01
   9   6  -4    7.77   10.58
   9  -6  -4    8.47    9.30
  -9  -6   4   15.53    9.51
  -9  -6   4   13.82    7.14
   9   6  -4   15.76    9.53
  -9   6   4    7.82    9.43
   9   6  -3   54.00   10.34
  -9  -6   3   34.55    6.77
   9   6  -3   46.36    9.62
  -9  -6   3   37.09    9.38
   9  -6  -3   50.77    9.37
  -9   6   3   42.84    9.56
   9  -6  -2   64.76    9.59
  -9  -6   2   44.50    8.79
   9   6  -2   35.89   10.74
   9   6  -2   43.91    9.00
  -9  -6   2   46.50    9.51
  -9   6   2   59.24    9.77
   9  -6  -1   82.00    9.65
  -9  -6   1   82.68    9.27
   9   6  -1   70.02   10.41
   9   6  -1   78.06    9.35
  -9  -6   1   74.19    9.76
   9  -6  -1   83.85   10.21
  -9  -6   0   23.87    9.02
   9  -6   0   22.68   11.63
   9   6   0   21.88    9.16
  -9  -6   0   14.21    9.84
   9   6   0   12.92   10.30
   9  -6   0   12.32    8.68
   9   6   1    1.50   11.87
   9  -6   1    0.11   12.70
  -9  -6  -1    4.30    8.25
   9   6   1    0.83    8.63
  -9  -6  -1   -0.39   11.64
   9  -6   1   -8.29    9.37
  -9  -6  -2   19.92    9.03
   9  -6   2   19.25   13.64
   9   6   2   20.00    8.89
  -9  -6  -2   18.70   15.72
   9  -6   2   18.23   12.01
  -9  -6  -2   17.80   15.07
   9  -6   3   -3.11   12.98
  -9  -6  -3   -1.05   11.39
  -9   6  -4    7.07   13.24
   9  -6   4    2.74   14.28
   9  -6   4    6.38   13.32
  -9  -6  -4    4.97   13.99
  -9   6  -5    4.56   13.77
   9  -6   5    2.38   23.19
   9  -6   5    2.54   23.81
   9  -6   5    3.97   13.87
   9   7  -6   24.31   11.97
  -9  -7   6   28.48   11.00
   9  -7  -6   34.65   10.61
  -9  -7   6   27.39   11.38
   9  -7  -6   22.81    7.89
   9   7  -6   11.48   11.24
  -9   7   6   33.33   11.43
  -9  -7   5   10.61   10.08
   9   7  -5   10.55   10.71
   9  -7  -5   13.63   10.46
  -9  -7   5   12.40   10.44
   9   7  -5    0.89    9.93
  -9   7   5   20.77   10.30
   9   7  -4    1.57   10.38
   9  -7  -4    8.02    9.52
  -9  -7   4    2.28    6.71
  -9  -7   4   -2.79    9.41
   9   7  -4   -1.23    9.47
  -9   7   4   -4.68    9.26
   9  -7  -3   34.11    9.53
   9   7  -3   26.49   10.48
  -9  -7   3   36.31    9.36
   9   7  -3   18.44    9.63
  -9  -7   3   32.10    9.67
  -9   7   3   32.31    9.85
   9  -7  -2  122.18    9.69
   9   7  -2   71.26   11.04
   9   7  -2   95.58    9.36
  -9  -7   2  118.83    9.26
  -9  -7   2   98.61   10.46
  -9   7   2  102.65    9.94
   9  -7  -1    7.47    8.81
   9   7  -1   -1.86    8.78
   9   7  -1   -5.69    9.96
  -9  -7   1    5.14    8.92
  -9  -7   1   12.43    9.25
   9  -7  -1   19.70    9.83
   9   7   0    1.58    9.92
   9  -7   0   17.07    9.49
  -9  -7   0    2.95    9.36
   9   7   0   -2.52    9.18
  -9  -7   0   18.34   11.56
   9  -7   0    7.60    8.65
   9   7   1    7.68   12.73
   9  -7   1   16.91   10.12
  -9  -7  -1   13.74    8.88
   9   7   1   17.83    8.81
  -9  -7  -1    9.76   12.20
   9  -7   1   18.88   11.12
  -9  -7  -2    7.31    8.74
   9  -7   2    3.66   12.60
   9   7   2   -1.61    8.74
   9  -7   2   -6.46   10.93
  -9  -7  -2    4.11   13.11
  -9  -7  -2    7.69   13.86
  -9  -7  -3   -0.99   18.47
   9  -7   3   14.67   12.99
  -9  -7  -3   -2.04   11.58
  -9  -7  -3    4.89   17.23
  -9  -7  -4   -0.77   14.07
  -9   7  -4    1.91   13.24
   9  -7   4   -1.12   12.62
   9  -7   4    4.83   13.38
  -9   7  -5    0.39   11.72
   9  -7   5    0.58   18.07
   9  -7   5    1.17   11.57
   9  -7   5    0.85   17.71
  -9  -8   6    4.73   11.11
   9   8  -6   -3.95   11.90
   9  -8  -6    2.96   11.36
  -9  -8   6   -1.19   11.43
   9  -8  -6   10.29   10.79
   9   8  -6   -6.57   11.33
  -9   8   6    7.34    8.07
   9   8  -5    3.94   11.24
   9  -8  -5   -4.97   10.32
  -9  -8   5    4.32   10.48
  -9  -8   5   -7.73   10.30
   9   8  -5    2.11   10.26
  -9   8   5    7.44    7.12
   9  -8  -4   22.17    9.92
  -9  -8   4   10.23    9.34
   9   8  -4    4.99   10.80
  -9  -8   4    7.90   10.03
   9   8  -4   21.58    9.61
  -9   8   4    3.44    9.77
   9  -8  -3    9.01    9.39
  -9  -8   3    7.58    6.68
   9   8  -3   -0.62   10.57
   9   8  -3   14.40    9.43
  -9  -8   3    6.35    9.63
  -9   8   3    6.71    9.76
   9  -8  -2  218.76   10.43
  -9  -8   2  205.81   10.37
   9   8  -2  177.95   11.57
   9   8  -2  216.42   10.62
   9  -8  -2  227.58   11.11
  -9  -8   2  211.66   11.05
   9  -8  -1   40.32    9.93
  -9  -8   1   23.38    8.72
   9   8  -1   35.05    8.79
   9   8  -1   20.44   10.39
  -9  -8   1   29.87    9.75
   9  -8  -1   21.41    9.14
  -9  -8   0    6.74    8.68
   9   8   0    6.11    9.08
  -9  -8   0   25.31   11.83
   9  -8   0    7.21    9.99
   9  -8   0   15.09   11.08
   9   8   0    2.66   10.07
   9  -8   1   24.57    9.95
  -9  -8  -1   12.68    8.96
   9   8   1   20.10   10.37
   9   8   1   11.22    9.35
   9  -8   1    9.26    8.99
  -9  -8  -1   12.33   12.57
  -9  -8  -2   44.80   14.67
  -9  -8  -2   56.57   11.13
   9  -8   2   43.20   10.73
   9   8   2   39.30    9.38
   9  -8   2   51.53   11.59
  -9  -8  -2   34.65   12.38
  -9  -8  -3   35.61   14.51
  -9  -8  -3   32.08   15.31
  -9  -8  -3   36.42   12.07
   9  -8   3   29.08   13.55
  -9   8  -4   -4.02   11.49
  -9  -8  -4    2.77   18.22
  -9  -8  -4    0.33   12.36
  -9  -8  -4   -0.03   18.87
   9  -8   4    6.92   12.81
   9  -8   4    4.35   11.13
  -9   8  -5   14.41   14.60
   9  -8   5   -1.79   17.01
   9  -8   5    2.97   14.64
   9  -9  -6    7.35   11.16
  -9  -9   6   22.70   11.21
   9  -9  -6   20.44   11.77
  -9  -9   6   -6.96    8.67
   9   9  -6    3.20   11.63
   9   9  -6   20.58   12.07
  -9   9   6   11.29   11.79
  -9  -9   5    2.81   10.67
   9  -9  -5   -2.04   11.21
   9   9  -5   28.10   11.38
  -9  -9   5    9.76    7.96
   9   9  -5    4.83   10.11
  -9   9   5    9.95   10.84
   9  -9  -4    3.72   10.35
  -9  -9   4   -3.45   10.23
   9   9  -4   15.89   10.45
  -9  -9   4   17.67   10.46
   9   9  -4    8.29    9.75
  -9   9   4   13.83   10.37
   9  -9  -3    6.00    9.40
  -9  -9   3    6.73    9.47
   9   9  -3   -3.22   10.76
   9   9  -3    3.56    9.38
  -9  -9   3   -1.52   10.30
   9  -9  -2   45.02    9.97
   9  -9  -2   39.16   10.32
  -9  -9   2   54.22    7.00
   9   9  -2   59.90    9.56
   9   9  -2   45.98   10.54
  -9  -9   2   49.49    9.93
  -9  -9   1   36.74    9.93
   9  -9  -1   52.07   10.00
   9   9  -1   36.78    9.68
  -9  -9   1   42.98   10.33
   9   9  -1   31.12   10.81
   9  -9  -1   59.18    9.69
  -9  -9   0   22.74    9.11
   9   9   0   22.53    9.90
   9   9   0   13.76    8.93
   9  -9   0    4.24   10.09
  -9  -9   0   21.28   11.87
   9  -9   0   19.88    9.57
   9  -9   1   20.80   10.49
  -9  -9  -1   27.31    9.39
   9   9   1   29.28    9.34
   9   9   1   27.24   12.24
   9  -9   1   12.31   11.43
  -9  -9  -1   22.36   11.00
  -9  -9  -2   23.09   12.96
  -9  -9  -2   30.20   11.11
   9  -9   2   28.35   12.60
   9   9   2   26.67   11.32
   9  -9   2   25.69    9.85
  -9  -9  -2   23.01   12.10
  -9  -9  -3   28.04   15.19
   9  -9   3   33.64   11.22
  -9  -9  -3   36.85   15.49
  -9  -9  -3   35.04   12.29
  -9  -9  -4   -0.12   16.30
  -9  -9  -4   -0.22   10.09
  -9  -9  -4    1.24   15.56
  -9   9  -4   -0.18   13.94
   9  -9   4    1.76   13.16
   9  -9   4    9.08   13.88
  -9  -9  -5    0.44   17.55
  -9  -9  -5    3.22   21.20
   9 -10  -5    2.78   11.24
  -9 -10   5    6.30   11.16
   9  10  -5   12.54   11.56
  -9 -10   5   12.12   11.10
   9  10  -5   -2.52   10.63
  -9  10   5    4.09   10.97
   9 -10  -4  -11.52   10.42
  -9 -10   4    2.15    9.91
   9  10  -4   28.14   11.11
  -9 -10   4    2.31   10.97
   9  10  -4   -1.92    7.00
   9 -10  -3   32.20    7.55
   9 -10  -3   23.09   10.11
  -9 -10   3   26.52    9.73
   9  10  -3   25.54    9.59
   9  10  -3   16.64   10.62
  -9 -10   3   25.07   10.45
   9 -10  -2   16.43    9.59
   9 -10  -2   10.65   10.44
  -9 -10   2    2.70    6.39
   9  10  -2   -1.30    9.48
  -9 -10   2   -2.77   10.48
   9  10  -2  -16.53   10.81
   9  10  -1  130.05   11.31
  -9 -10   1  164.74   10.41
   9 -10  -1  172.57   11.40
   9  10  -1  173.90   10.46
  -9 -10   1  160.76   13.00
   9 -10  -1  181.39   10.96
  -9 -10   0   27.06    9.73
   9 -10   0   40.23   10.29
   9  10   0   29.77   10.06
   9  10   0   29.60    9.48
   9 -10   0   33.05    9.67
  -9 -10   0   21.46    9.84
  -9 -10  -1    3.57   10.14
   9  10   1    9.67   12.21
  -9 -10  -1   -2.15    9.82
   9  10   1   -3.95    9.72
   9 -10   1    8.60    9.55
   9 -10   1    9.85   10.95
  -9 -10  -2    8.21   12.76
  -9 -10  -2    1.45    8.98
   9 -10   2    4.51   10.70
   9 -10   2    4.98   10.30
  -9 -10  -2    1.36   12.21
  -9 -10  -3    5.42   12.44
   9 -10   3    6.17   11.28
  -9 -10  -3    3.68   13.24
  -9 -10  -3    1.83   10.03
   9 -10   3   -4.35    9.73
  -9 -10  -4   -5.27   13.83
  -9 -10  -4   -1.85   16.62
  -9 -10  -4    7.82   16.05
  -9  10  -4   -1.39   11.40
   9 -10   4    6.23   11.13
   9 -10   4   -0.06   13.92
  -9 -11   5   13.81   11.28
   9 -11  -5   -6.16   11.60
  -9 -11   5    0.07   11.28
   9  11  -5    5.60   11.74
   9  11  -5    4.61   10.33
   9 -11  -4    0.43   10.92
  -9 -11   4    5.54   10.25
  -9 -11   4    5.34   10.53
   9  11  -4    6.14   11.02
   9  11  -4   11.94   10.43
   9 -11  -4   -4.43   10.92
   9 -11  -3   -0.57    7.26
  -9 -11   3    6.59    6.90
   9  11  -3    4.18   10.09
  -9 -11   3   11.06   10.37
   9  11  -3    1.68    7.82
   9 -11  -3  -11.67   10.92
   9 -11  -2    1.96    9.80
  -9 -11   2    7.08    9.79
   9  11  -2   -5.12    9.51
   9 -11  -2    1.94   10.41
  -9 -11   2    2.47   11.13
   9  11  -2    6.53   10.73
   9  11  -1   53.30    9.99
  -9 -11   1   46.66    9.71
   9  11  -1   43.79    7.10
  -9 -11   1   58.96   10.39
   9 -11  -1   45.15    9.85
   9 -11  -1   64.74   10.14
  -9 -11   0    7.81    9.33
   9 -11   0    4.13   10.53
   9  11   0    9.54    9.57
   9  11   0   -3.30    9.77
   9 -11   0    8.82    9.55
  -9 -11   0   -2.89   12.28
   9  11   1   15.74   10.02
  -9 -11  -1   14.57   13.12
  -9 -11  -1    4.15   10.26
   9  11   1    6.29    9.92
   9 -11   1   13.74    9.79
   9 -11   1    7.89   11.49
  -9 -11  -2    4.88   13.50
  -9 -11  -2   10.79    9.77
   9 -11   2   18.16   10.79
   9 -11   2   10.14    9.93
  -9 -11  -2    0.79   10.59
  -9 -11  -3    1.85   13.84
  -9 -11  -3    3.21   10.48
   9 -11   3    3.40   10.33
   9 -11   3   18.72   11.17
  -9 -11  -3    0.04   13.13
  -9  11  -4    8.01   11.51
  -9 -11  -4   -2.26   16.61
  -9 -11  -4    2.18   17.47
  -9 -11  -4   10.69   14.04
   9 -11   4    7.97   14.14
   9 -11   4    9.42   12.14
   9 -12  -4   14.60   10.96
  -9 -12   4    9.30    8.00
  -9 -12   4    2.52   11.27
   9  12  -4   15.48   10.88
   9  12  -4   10.58   11.27
   9 -12  -4   -4.60   11.35
   9 -12  -3   13.32   10.24
  -9 -12   3   13.00   10.23
   9  12  -3   15.78   10.41
  -9 -12   3   29.70   10.78
   9  12  -3   20.77   11.16
   9 -12  -3   22.01   10.90
   9  12  -2    9.42   10.47
   9 -12  -2    1.35   10.96
  -9 -12   2   12.17   10.05
   9  12  -2   15.01    9.86
  -9 -12   2    9.24   10.47
   9 -12  -2   -0.51    7.12
  -9 -12   1    6.50   10.38
   9  12  -1   -0.51   10.05
   9 -12  -1   -0.45   10.32
  -9 -12   1    1.53   10.99
   9  12  -1   -0.18   11.13
   9 -12  -1   15.42    9.95
   9 -12   0   14.05   11.05
  -9 -12   0    4.65    9.50
   9  12   0   -5.95    9.63
   9 -12   0   -3.55   10.04
   9  12   0   -5.79   10.45
  -9 -12   0    9.52   10.42
  -9 -12  -1   13.77   13.09
  -9 -12  -1   10.90   10.14
   9  12   1    5.80   10.78
   9 -12   1   -5.47   10.14
   9 -12   1    4.93   10.96
  -9 -12  -2    2.84   11.95
  -9 -12  -2    5.43   10.10
   9 -12   2   -5.10   11.42
   9 -12   2    4.36   10.84
  -9 -12  -2    9.09   10.24
   9 -12   3   12.10   14.51
  -9 -12  -3    4.52   14.50
  -9 -12  -3    6.08   10.44
   9 -12   3    1.67   10.88
  -9 -12  -3    8.88   13.97
   9 -13  -4    8.67   11.47
   9 -13  -4    8.26   11.86
  -9 -13   4    6.78   11.40
  -9 -13   4   14.15   11.30
   9  13  -4    9.27   11.25
   9  13  -4   -1.34   11.94
   9 -13  -3   13.82   10.82
  -9 -13   3    8.69   10.46
   9 -13  -3   -3.86   11.33
   9  13  -3    5.76   10.64
  -9 -13   3   10.81   10.97
   9  13  -3   12.73   11.56
   9 -13  -2   -9.69   11.49
   9  13  -2    3.34   11.26
  -9 -13   2    6.49   10.20
   9  13  -2   10.92   10.37
  -9 -13   2   22.76   10.44
   9 -13  -2    7.87   10.71
  -9 -13   1   22.87   10.01
   9  13  -1   14.05   11.18
   9 -13  -1   17.79   10.75
   9  13  -1    1.82    7.16
  -9 -13   1    9.80   11.14
   9 -13  -1    6.80   10.68
  -9 -13   0   13.74   13.02
  -9 -13   0   10.80   10.29
   9 -13   0    3.87   10.96
   9  13   0    3.03   10.36
   9 -13   0   14.35   10.60
   9  13   0    9.94   10.76
  -9 -13  -1    7.79   10.13
   9  13   1    0.45   12.51
  -9 -13  -1   10.23   10.46
   9 -13   1    8.65   11.59
   9 -13   1    6.26   10.89
  -9 -13  -2    1.38   11.69
  -9 -13  -2    4.56   10.83
   9 -13   2   13.63   11.41
   9 -13   2   13.88   13.64
  -9 -13  -2   11.44   13.61
   9 -13   3    6.02   12.30
  -9 -13  -3    8.70   15.18
  -9 -13  -3    3.37   11.22
   9 -13   3   -1.92   11.18
  -9 -13  -3    5.27   14.50
   9 -14  -3    4.41    8.20
   9  14  -3    2.22   11.77
   9 -14  -3   22.55   12.00
  -9 -14   3    5.35   11.42
   9  14  -3    0.25   11.49
  -9 -14   3   14.69   11.63
   9  14  -2    8.81   11.50
  -9 -14   2    9.63   10.78
   9  14  -2    8.98    7.65
  -9 -14   2    9.22   11.30
   9 -14  -2    6.74   11.21
   9 -14  -2   13.76   11.10
  -9 -14   1   16.29   11.27
   9 -14  -1   17.40   11.11
   9  14  -1   16.86   11.30
   9  14  -1    4.87   10.73
  -9 -14   1   -1.36   11.09
   9 -14  -1   19.71   10.74
  -9 -14   0   10.97   10.89
   9 -14   0   13.16   11.48
   9  14   0   15.09   11.21
  -9 -14   0   14.70   10.50
   9 -14   0   -0.51   10.95
  -9 -14  -1  -10.86   11.12
  -9 -14  -1   10.05   10.86
   9  14   1   14.34   11.46
   9 -14   1   18.61   11.78
   9 -14   1   10.43   11.17
  -9 -14  -2   -3.00   12.45
  -9 -14  -2    4.17   11.15
   9 -14   2   -1.41   12.37
   9 -14   2    5.75   11.13
   9 -14   2   12.32   11.24
  -9 -14  -2    0.85   11.60
  -9 -15   2   15.89   11.08
   9  15  -2    4.29   12.36
   9 -15  -2    4.89   12.00
   9  15  -2  -19.19   11.25
  -9 -15   2    6.34   11.81
   9 -15  -2   10.30   11.60
   9 -15  -1    3.36   11.94
  -9 -15   1    3.71   11.05
   9  15  -1   13.32   11.84
  -9 -15   1   -3.26   11.30
   9 -15  -1    8.54   11.54
  -9 -15   0   14.74   11.46
   9  15   0    8.93   14.26
   9 -15   0    9.11   11.39
   9 -15   0    0.18   12.21
  -9 -15   0   13.48   12.02
  -9 -15  -1   14.30   11.58
   9  15   1   11.00   12.13
  -9 -15  -1   -2.45   11.44
   9 -15   1   15.48   12.35
   9 -15   1  -11.03   11.55
 -10   0   6   -0.63    7.48
  10   0  -6    8.67   10.44
  10   0  -6   15.63   10.67
 -10   0   4  434.13   11.96
  10   0  -4  420.12   11.19
  10   0  -4  446.30   12.39
 -10   0   2    4.77    8.47
  10   0  -2    8.84    8.56
  10   0  -2    1.49    8.82
  10   0   0   82.07    8.46
  10   0   0   84.77   12.18
 -10   0   0   85.59   12.05
  10   0   2   31.86   11.07
 -10   1   7   12.85   11.83
 -10  -1   7   -6.66   11.55
  10  -1  -7   -1.42   11.63
  10   1  -7    5.99   11.85
  10  -1  -7   -0.66   12.41
  10   1  -7   10.49   11.95
 -10   1   6    0.20   10.33
 -10  -1   6   11.81   10.20
  10   1  -6   -3.74   10.55
  10  -1  -6   -8.33   10.75
  10   1  -6    9.52   10.72
  10  -1  -6    3.77   10.54
 -10   1   5    3.53    9.53
 -10  -1   5   13.92    9.39
  10  -1  -5    9.77    9.59
  10   1  -5    1.86    9.72
  10  -1  -5   12.69   10.00
  10   1  -5    9.43   10.04
 -10   1   4   -1.50    9.90
 -10  -1   4    3.64    9.52
  10  -1  -4   14.27    9.37
  10   1  -4    1.60    9.48
  10  -1  -4    2.71    9.88
  10   1  -4    4.77    7.16
 -10   1   3    0.38    9.07
  10  -1  -3    2.28    6.07
  10   1  -3    0.11    8.66
 -10  -1   3   -6.06    9.35
  10  -1  -3    0.79    9.54
  10   1  -3   -7.28   10.10
 -10   1   2   21.26    8.41
 -10  -1   2   24.39    8.76
  10  -1  -2   13.31    8.63
  10   1  -2   11.97    8.82
  10  -1  -2   19.67    8.74
  10   1  -2   22.23    9.32
 -10  -1   1    4.69   10.78
  10  -1  -1    6.15    8.95
  10   1  -1    3.24    8.87
  10  -1  -1    8.65   10.77
  10   1  -1    9.56    9.67
 -10   1   1    7.09    8.81
 -10  -1   0    0.06   11.04
  10  -1   0    0.33    8.82
  10   1   0    6.61    8.66
  10  -1   0    1.71    9.36
  10   1   0    1.30   11.59
 -10   1   0    5.96    9.47
  10  -1   1   -6.74    8.59
  10   1   1    8.10   10.55
  10  -1   1    3.85   13.87
  10   1   1    2.07   22.94
  10   1   1    3.94   21.22
  10  -1   1    3.84   15.11
  10  -1   2    5.67    9.23
  10   1   2    4.11    9.12
  10  -1   3    2.57   10.96
  10   1   3    1.94   11.06
 -10   2   7   -1.49    8.35
 -10  -2   7    3.00   11.70
  10  -2  -7    9.02   14.45
  10   2  -7   -3.28   11.78
  10  -2  -7    1.63   12.07
  10   2  -7    2.52   11.88
 -10   2   6    9.00   10.55
 -10  -2   6   -2.35   10.52
  10  -2  -6   11.49   10.23
  10   2  -6   14.41   10.65
  10  -2  -6   -5.07    7.68
  10   2  -6    8.23    7.44
 -10   2   5   26.73   10.18
  10  -2  -5   30.09   10.06
 -10  -2   5   16.38    9.79
  10   2  -5   33.60   10.41
  10  -2  -5   13.99   10.38
  10   2  -5   23.22   10.42
 -10   2   4   37.75    9.91
  10   2  -4   51.51    9.62
 -10  -2   4   44.82    9.86
  10  -2  -4   44.81    9.34
  10  -2  -4   52.31    9.91
  10   2  -4   48.94   10.55
 -10   2   3   85.61    9.72
  10  -2  -3   91.01    9.08
  10   2  -3   80.49    9.21
  10  -2  -3   82.57    9.66
 -10  -2   3   87.25    9.57
  10   2  -3   82.50   10.32
  10  -2  -2   -9.04    8.46
  10   2  -2    3.31    8.54
  10  -2  -2    6.40    8.94
 -10  -2   2   -6.38    7.82
  10   2  -2   10.21    9.16
 -10   2   2    6.45    8.75
  10  -2  -1  195.76   10.00
  10   2  -1  198.10   10.38
 -10  -2   1  200.87   12.39
  10  -2  -1  208.15    9.97
  10   2  -1  180.42   11.48
 -10   2   1  206.80   10.26
  10   2   0   21.43   12.79
 -10  -2   0   30.08   11.13
  10  -2   0   25.25    7.96
  10  -2   0   35.14   11.43
  10   2   0   34.64    8.78
 -10   2   0   32.97   11.74
  10  -2   1  146.40   14.20
  10   2   1  127.52   25.95
  10   2   1  137.05    9.90
  10  -2   1  131.38   15.43
  10  -2   1  132.28   11.35
  10  -2   2   10.29   20.54
  10  -2   2    9.14    9.01
  10  -2   2    9.63   19.09
  10   2   2    6.06    8.81
  10   2   3    3.13   12.90
  10  -2   3    3.86   11.11
  10  -2   4    1.48   21.21
 -10  -3   6    9.27    7.60
  10  -3  -6   -3.61   12.93
  10   3  -6    4.00   10.51
  10  -3  -6   -1.97   10.99
  10   3  -6    6.59   11.06
 -10   3   6   -4.58    7.64
 -10   3   5    7.04    9.78
 -10  -3   5    0.68    7.02
  10  -3  -5   14.67    9.94
  10   3  -5   11.74   10.09
  10  -3  -5   16.98    7.33
  10   3  -5   26.17   10.32
  10  -3  -4   35.92    9.60
 -10  -3   4   47.03    9.65
  10   3  -4   31.16    9.69
  10  -3  -4   45.83    9.98
  10   3  -4   34.92   10.13
 -10   3   4   32.57    7.00
 -10  -3   3   58.60    9.00
  10  -3  -3   50.73    8.76
 -10  -3   3   56.45    9.60
  10  -3  -3   50.55    9.71
  10   3  -3   50.92    9.24
  10   3  -3   56.76    9.97
 -10   3   3   60.23    9.40
  10  -3  -2   92.16    8.99
 -10  -3   2  108.37    6.91
  10  -3  -2  115.56   10.10
 -10  -3   2  111.75    9.53
  10   3  -2  126.75    9.43
  10   3  -2  105.40   10.18
 -10   3   2  111.73    9.63
  10  -3  -1   34.91    8.85
 -10  -3   1   22.91    9.25
  10  -3  -1   27.73    8.63
 -10  -3   1   30.97    9.09
  10   3  -1   15.80    9.45
 -10   3   1   28.40    8.79
  10   3  -1   26.65   10.05
 -10  -3   0   34.28    8.44
  10   3   0   35.55   12.90
  10  -3   0   43.28   11.32
  10   3   0   29.71    8.97
 -10  -3   0   44.45   11.64
  10  -3   0   34.39    8.47
 -10  -3  -1   83.05   18.75
  10  -3   1   83.76   11.74
  10  -3   1   66.49    9.05
 -10  -3  -1   79.43    8.93
  10   3   1   83.99    9.05
  10  -3   1   74.32   14.72
  10   3   1   77.97   20.50
  10  -3   2    8.26   12.65
  10  -3   2   14.07    9.03
  10  -3   2    9.66   14.93
  10   3   2    4.63   10.85
  10  -3   3    2.88   16.13
  10  -3   3    5.75   17.22
  10   3   3    1.36   13.24
  10  -3   3    2.10   11.63
  10  -3   4   -1.25   17.02
  10  -3   4    1.43   16.99
 -10  -4   6    7.80    7.63
  10  -4  -6   10.36   10.85
  10   4  -6    7.12   10.82
  10  -4  -6    9.58   10.97
  10   4  -6   -2.83   11.50
 -10   4   6   16.38   10.85
  10  -4  -5    4.83   10.15
 -10  -4   5   13.01   10.00
  10   4  -5    4.57    9.82
  10  -4  -5   11.37   10.62
  10   4  -5   15.76   10.53
 -10   4   5    2.37    9.93
 -10  -4   4    8.53    9.27
  10  -4  -4    8.94    9.14
 -10  -4   4    4.09    9.66
  10  -4  -4   18.18    9.76
  10   4  -4    9.56    9.55
  10   4  -4   25.87   10.42
 -10   4   4    0.58    9.79
  10  -4  -3   49.20    9.21
  10  -4  -3   41.77    9.15
 -10  -4   3   26.03    9.28
 -10  -4   3   43.85    9.09
  10   4  -3   32.57    9.38
  10   4  -3   40.96   10.02
 -10   4   3   49.44    8.95
 -10  -4   2   27.47    8.70
  10  -4  -2   26.91    9.10
 -10  -4   2   28.13    9.08
  10   4  -2   29.88    8.83
 -10   4   2   11.93    8.69
  10   4  -2   23.55   12.49
  10   4  -1    5.84   10.04
  10  -4  -1   -0.79    8.23
 -10  -4   1   10.76    8.57
 -10  -4   1    4.89    9.04
  10   4  -1    6.97    9.30
 -10   4   1    3.17    8.60
  10  -4   0   40.32   11.27
 -10  -4   0   39.81    9.46
 -10  -4   0   42.00   11.38
  10   4   0   33.82   10.43
  10   4   0   38.15    8.64
  10  -4   0   50.29   12.18
  10  -4   1   79.33   11.73
 -10  -4  -1   69.36    8.96
 -10  -4  -1   74.72   14.27
  10  -4   1   67.82   10.64
  10   4   1   72.21    9.42
  10   4   1   68.69   17.36
 -10  -4  -2   20.12    8.67
  10  -4   2   21.00   16.03
  10   4   2   19.71    8.92
  10  -4   2   24.33   14.00
  10  -4   3   21.63   11.61
  10   4   3   23.55   11.69
  10  -4   3   21.32   14.57
  10  -4   3   18.82   13.98
  10  -4   4   -1.15   14.15
  10  -4   4    5.79   16.09
  10  -4   4   -1.73   15.76
  10  -4   4    3.74   15.91
  10  -4   5    1.11   18.88
  10  -4   5    8.84   19.47
  10   5  -6   -6.49    7.95
  10  -5  -6    2.81   10.80
 -10  -5   6    4.15   11.05
  10  -5  -6    6.85   11.15
  10   5  -6    0.12   10.92
 -10   5   6   -1.47   10.83
  10  -5  -5   14.35    9.49
 -10  -5   5   21.69    9.79
 -10  -5   5    8.72   10.72
  10  -5  -5   10.89   10.42
  10   5  -5   16.57   10.17
 -10   5   5   12.91   10.13
  10   5  -5   16.76    8.10
  10  -5  -4   13.49    9.48
 -10  -5   4   -1.22    9.65
  10  -5  -4    0.31    9.36
 -10  -5   4    1.42   10.03
  10   5  -4   13.75    9.53
 -10   5   4    4.49    6.54
  10   5  -4    0.15    7.47
  10   5  -3   40.71   10.15
 -10  -5   3   46.56    9.45
  10  -5  -3   42.40    9.27
 -10  -5   3   43.20    9.63
  10   5  -3   48.58    9.49
 -10   5   3   36.24    9.25
  10   5  -2   34.51   10.37
  10  -5  -2   26.24    9.32
 -10  -5   2   33.93    8.66
  10   5  -2   22.95    8.86
 -10  -5   2   31.69    9.21
 -10   5   2   30.59    9.34
  10  -5  -1   51.16    8.94
  10   5  -1   34.94   10.22
  10   5  -1   41.33    9.18
 -10  -5   1   51.48   11.21
 -10  -5   1   46.38    8.97
 -10   5   1   44.33    9.11
  10  -5   0    0.84    8.79
 -10  -5   0    9.71    8.17
  10   5   0    1.82    8.91
 -10  -5   0    4.47    8.94
  10   5   0    3.34   12.75
  10  -5   0    7.36    9.43
  10   5   1   15.45   14.41
 -10  -5  -1   11.26    9.09
  10  -5   1   16.74   12.20
 -10  -5  -1   17.22   13.27
  10   5   1   17.41    8.90
  10  -5   1   16.05   10.66
 -10  -5  -2    0.23   10.39
  10  -5   2   -0.69   11.04
  10   5   2    0.05    8.97
  10  -5   2    8.53   12.06
  10   5   3   -2.49    9.73
  10  -5   3    5.24   14.06
  10  -5   3    4.27   12.97
 -10  -5  -3    1.53   11.42
  10  -5   4   17.69   14.39
  10  -5   4   24.07   15.00
  10  -5   4   18.39   12.79
  10  -5   4   23.18   14.87
  10  -5   5    3.83   16.41
  10   6  -6   25.57   11.47
  10  -6  -6   11.24   11.17
 -10  -6   6    0.72   11.53
  10  -6  -6   14.85   11.15
  10   6  -6   13.77   11.49
 -10   6   6   11.81    7.96
  10   6  -5   25.75   10.80
  10  -6  -5   17.56    9.91
 -10  -6   5   10.69   10.29
 -10  -6   5   -0.75   10.38
  10  -6  -5   14.89   10.59
  10   6  -5   -0.73   10.04
 -10   6   5   -2.40   10.50
  10   6  -4    7.59   10.39
  10  -6  -4    7.55    9.61
 -10  -6   4   -2.33    9.64
 -10  -6   4    5.87    9.79
  10   6  -4    9.15    9.43
 -10   6   4   14.22    9.60
  10   6  -3    0.11    9.96
  10  -6  -3    2.98    9.54
 -10  -6   3    0.36    9.62
 -10  -6   3    1.21    9.40
  10   6  -3    7.37    9.56
 -10   6   3   16.19    9.77
  10   6  -2   27.09   10.20
  10  -6  -2   37.32    9.07
 -10  -6   2   33.04    8.99
  10   6  -2   29.05    9.60
 -10  -6   2   23.61   10.01
 -10   6   2   24.49    9.50
  10  -6  -1  109.23    9.84
 -10  -6   1   98.17    9.38
  10   6  -1   88.93   13.13
  10   6  -1  101.16    9.70
 -10  -6   1  110.11   10.21
  10  -6  -1  109.87   10.36
  10  -6   0  277.39   10.95
 -10  -6   0  267.93   10.77
  10  -6   0  260.12   13.47
  10   6   0  255.49   10.93
 -10  -6   0  278.01   12.32
  10   6   0  233.55   14.35
  10   6   1    0.61   12.35
  10  -6   1    9.57   12.01
 -10  -6  -1    4.37    8.93
  10   6   1    0.93    9.10
 -10  -6  -1    1.89   13.66
  10  -6   1   -0.39    8.71
 -10  -6  -2    9.75   18.55
 -10  -6  -2    9.68    9.22
 -10  -6  -2    5.30   18.72
  10  -6   2   10.67   13.33
  10   6   2    1.31    9.00
  10  -6   2   14.31   11.67
  10  -6   3    9.27   12.84
 -10  -6  -3    4.14   11.70
  10   6   3    9.70   12.36
  10  -6   3    4.17   11.86
  10  -6   4    2.43   12.63
  10  -6   4    6.98   13.23
  10  -6   4    2.01   12.85
  10  -6   4    5.58   14.59
  10  -6   5    4.32   16.92
  10   7  -6   20.24   11.67
 -10  -7   6   24.30   10.77
  10  -7  -6   11.79   11.40
 -10  -7   6   10.48    8.30
  10  -7  -6  -11.54   11.67
  10   7  -6   15.70   11.54
 -10   7   6   16.50   11.36
  10   7  -5   -9.74   11.47
  10  -7  -5    7.94    9.94
 -10  -7   5   12.02    9.97
  10  -7  -5   14.34   10.24
 -10  -7   5   18.76   10.49
  10   7  -5    4.39   10.37
 -10   7   5    0.78   10.50
  10   7  -4   -0.26    7.80
 -10  -7   4    2.96    9.66
  10  -7  -4    4.32   10.02
 -10  -7   4    6.16   10.23
  10   7  -4    9.91    9.52
 -10   7   4    6.77    9.66
  10   7  -3   35.85   10.44
 -10  -7   3   31.13    9.45
  10  -7  -3   44.02    9.71
 -10  -7   3   23.97    9.93
  10   7  -3   17.16    9.38
 -10   7   3   25.36    9.78
  10  -7  -2  245.13   10.58
  10   7  -2  187.84   11.34
 -10  -7   2  200.66   10.25
  10   7  -2  229.90   10.54
 -10  -7   2  229.95   10.89
 -10   7   2  213.07   10.61
  10  -7  -1    1.93    9.34
 -10  -7   1    8.48    8.64
  10   7  -1   13.03    9.20
  10   7  -1   11.85   10.24
 -10  -7   1   14.17    9.60
  10  -7  -1   19.35    9.54
  10   7   0  201.26   13.85
  10  -7   0  196.56   10.93
 -10  -7   0  196.29    9.87
  10   7   0  202.42   10.30
 -10  -7   0  186.35   11.52
  10  -7   0  203.17   10.47
 -10  -7  -1   -2.47    9.21
  10   7   1    1.17   12.24
  10  -7   1    3.84    9.94
  10   7   1    0.80    9.23
 -10  -7  -1    3.69   14.12
  10  -7   1    0.65    8.79
 -10  -7  -2   13.72   10.76
  10  -7   2   15.11   13.23
  10   7   2   -2.29   11.38
 -10  -7  -2    3.05   15.31
  10  -7   2    9.67    9.56
 -10  -7  -2    7.70   14.72
  10  -7   3    5.69   12.90
 -10  -7  -3   -6.27   11.56
  10  -7   3    0.34   12.00
 -10  -7  -4    3.40   13.47
  10  -7   4    5.74   13.30
  10  -7   4   12.13   13.26
  10  -7   5    5.82   19.09
  10  -7   5    1.56   21.00
  10  -7   5    1.76   14.46
  10  -8  -6    7.10   11.28
  10   8  -6   -8.17   11.94
 -10  -8   6   12.06   11.87
 -10  -8   6    9.39   11.64
  10  -8  -6    6.32   11.80
  10   8  -6   -1.37   11.32
 -10   8   6    0.17   11.63
 -10  -8   5    0.85    7.15
  10   8  -5    3.43    7.70
  10  -8  -5   16.94   10.86
 -10  -8   5   10.48   10.40
  10   8  -5   13.61   10.82
 -10   8   5   -4.80   10.81
  10  -8  -4    1.41   10.36
  10   8  -4    0.45   11.36
 -10  -8   4    4.52    9.97
  10   8  -4    0.69   10.06
 -10   8   4   10.40   10.24
 -10  -8   4    3.88   10.21
  10  -8  -3   20.59    9.51
  10   8  -3   15.67   10.48
  10   8  -3   -3.23    9.26
 -10  -8   3   17.00    9.72
 -10  -8   3   23.77    9.38
 -10   8   3   26.47    9.91
  10  -8  -2    9.87    9.59
 -10  -8   2    9.14    9.30
  10   8  -2   18.89   10.03
  10  -8  -2    4.70    9.85
  10   8  -2    9.07    6.79
 -10  -8   2   17.87    9.53
  10  -8  -1    1.63    9.31
  10  -8  -1    8.60   10.13
 -10  -8   1    8.65    9.37
  10   8  -1    7.84    9.40
 -10  -8   1    4.36   11.93
  10   8  -1   -4.55   10.54
  10   8   0  152.96   11.48
 -10  -8   0  164.15   10.17
  10   8   0  165.07    7.86
 -10  -8   0  174.89   13.39
  10  -8   0  165.85   11.48
  10  -8   0  158.33   10.76
  10  -8   1    9.06    9.95
 -10  -8  -1    4.96    9.20
  10   8   1   -3.03   12.74
  10   8   1   -0.44    9.36
 -10  -8  -1    0.97   12.77
  10  -8   1   -4.85    8.87
 -10  -8  -2    9.38    9.65
  10  -8   2   13.64   13.25
  10   8   2   11.72    9.83
  10  -8   2    9.35    9.94
 -10  -8  -2    6.73   14.49
 -10  -8  -2    5.74   12.06
  10  -8   3   12.52   10.96
 -10  -8  -3    1.62   17.52
 -10  -8  -3    0.17    9.60
  10  -8   3   -0.81   12.72
 -10  -8  -3    2.39   19.63
 -10  -8  -4    0.60   13.25
  10  -8   4   -0.14   13.11
  10  -8   4    5.05   14.45
 -10  -9   5    5.70   10.69
  10  -9  -5   -2.29   11.07
  10   9  -5   19.85   11.60
 -10  -9   5    2.74   11.55
  10   9  -5    2.27    7.70
 -10   9   5    1.31    7.74
  10  -9  -4   -1.36   10.27
 -10  -9   4   15.06   10.33
  10   9  -4   10.14   10.74
 -10  -9   4   21.84   10.53
  10   9  -4   11.83   11.11
 -10   9   4    9.66   10.34
  10  -9  -3    8.27    9.80
 -10  -9   3   18.47    9.45
  10   9  -3   16.85   11.76
  10   9  -3   15.98    9.60
 -10  -9   3   11.61    9.58
  10  -9  -2   30.58   10.64
  10  -9  -2   32.05    9.97
 -10  -9   2   34.01    9.36
  10   9  -2   17.94    9.25
  10   9  -2   16.42   10.59
 -10  -9   2   32.21   10.03
  10  -9  -1    5.36    9.52
 -10  -9   1   -4.96    9.35
  10  -9  -1   13.04   10.50
  10   9  -1   -6.86    9.41
 -10  -9   1   -3.29   11.47
  10   9  -1    6.84    9.91
 -10  -9   0    9.50    9.59
  10   9   0    6.48   10.01
  10   9   0    2.04    9.33
  10  -9   0    5.84   10.24
 -10  -9   0    5.73    9.89
  10  -9   0    3.92    9.34
  10  -9   1    6.71   10.51
 -10  -9  -1   14.11    9.28
  10   9   1   18.96   11.63
  10   9   1    8.22   10.30
 -10  -9  -1   12.98   12.25
  10  -9   1   20.02    9.41
 -10  -9  -2    3.26    9.31
  10  -9   2    2.64   13.34
  10   9   2    3.20   11.52
  10  -9   2    3.64    9.90
 -10  -9  -2    4.70   12.50
 -10  -9  -2    0.50   13.03
 -10  -9  -3    2.00   15.11
  10  -9   3   -7.87   14.35
 -10  -9  -3   -3.02   12.54
  10  -9   3    8.80   10.39
 -10  -9  -3    7.22   15.36
 -10  -9  -4    5.73   13.30
 -10  -9  -4    6.83   26.49
  10  -9   4    5.23   13.99
  10  -9   4    6.11   14.73
 -10  -9  -4    6.38   26.07
 -10 -10   5   -0.47   11.13
  10 -10  -5    5.49   11.41
  10  10  -5    9.07   11.89
 -10 -10   5   18.24   11.56
  10  10  -5    7.74   11.26
 -10  10   5   -3.47   11.44
 -10 -10   4   17.52   10.45
  10 -10  -4   -2.40   10.34
  10  10  -4   14.75   11.22
 -10 -10   4   -3.44   10.81
  10  10  -4    0.88   10.18
  10 -10  -3    8.49   10.52
  10 -10  -3   15.50   10.39
 -10 -10   3  -13.69    9.72
  10  10  -3    1.42   10.62
  10  10  -3    9.25   10.02
 -10 -10   3    8.34    9.57
  10 -10  -2   18.73    9.80
  10 -10  -2   19.13   10.30
 -10 -10   2   25.12    9.44
  10  10  -2   13.32    9.52
 -10 -10   2    6.84   10.55
  10  10  -2    3.83   10.87
  10  10  -1   90.02   10.88
  10 -10  -1  105.92   10.84
 -10 -10   1   95.27    7.50
  10  10  -1   76.68    9.95
 -10 -10   1  104.54   10.65
  10 -10  -1  113.92   10.39
 -10 -10   0    8.93    9.93
  10 -10   0   15.78   10.56
  10  10   0    3.48   10.50
  10  10   0    7.77    9.19
 -10 -10   0    6.36   12.37
  10 -10   0    7.75   10.11
  10  10   1   -5.12   12.55
 -10 -10  -1    3.37   10.44
  10  10   1    3.79    9.97
  10 -10   1   12.42   10.62
 -10 -10  -1    4.22   12.68
  10 -10   1   -0.76   10.10
 -10 -10  -2   22.38    9.75
  10 -10   2   11.47   11.00
  10  10   2   15.13    9.89
  10 -10   2   16.66   12.31
 -10 -10  -2   14.66   12.68
 -10 -10  -2   19.81   13.36
 -10 -10  -3    2.96   15.74
 -10 -10  -3    7.44   13.46
  10 -10   3   12.31   13.57
 -10 -10  -3    3.85   13.01
  10 -10   3   -1.49   13.18
 -10 -10  -4    1.48   19.22
 -10 -10  -4    1.75   13.73
 -10 -10  -4    3.39   18.73
  10 -10   4    0.52   11.78
  10 -10   4   -1.68   14.96
  10 -11  -5    1.16   11.86
 -10 -11   5   -5.99   11.92
 -10 -11   5    4.58   11.74
  10  11  -5   12.16   12.02
  10  11  -5   -5.44   11.76
  10 -11  -4    6.05   11.14
 -10 -11   4    5.09   10.93
 -10 -11   4   13.16   11.10
  10  11  -4   11.01    7.78
  10  11  -4    6.37   11.38
  10 -11  -4    7.55   11.15
  10 -11  -3   13.43   10.50
 -10 -11   3    5.77    7.05
  10  11  -3   21.59    7.42
 -10 -11   3    9.77   10.61
  10  11  -3    0.70   11.07
  10 -11  -3    4.25   10.81
  10 -11  -2   24.66   10.04
 -10 -11   2   22.09    9.87
  10  11  -2   28.38   10.44
  10 -11  -2   38.76   10.44
 -10 -11   2   20.71   10.76
  10  11  -2   32.97   10.71
  10  11  -1  101.97   10.93
 -10 -11   1   90.05   10.32
  10  11  -1   81.13   10.24
 -10 -11   1   88.25   10.48
  10 -11  -1   95.21   10.98
  10 -11  -1   73.78    9.84
 -10 -11   0   14.82    9.34
  10 -11   0    1.06   11.08
  10  11   0    1.15    9.73
  10  11   0    2.68   10.76
 -10 -11   0   21.93   12.23
  10 -11   0   15.44    9.99
 -10 -11  -1    2.91   10.04
  10  11   1   10.82   12.98
  10  11   1   -3.05    9.90
  10 -11   1    2.25    9.95
 -10 -11  -1   -2.95   13.04
  10 -11   1   -0.26   13.14
 -10 -11  -2   11.85   13.66
 -10 -11  -2    1.43   10.05
  10 -11   2   10.11   10.81
  10 -11   2    3.80   10.23
 -10 -11  -2   -1.26   13.12
 -10 -11  -3    7.06   16.46
 -10 -11  -3   -0.87   14.51
  10 -11   3    0.94   12.01
 -10 -11  -3    9.37   11.05
  10 -11   3   13.18   10.58
  10 -11   3   11.55   11.03
  10 -12  -4    4.32   10.99
 -10 -12   4   13.62   11.07
 -10 -12   4   -1.59   11.07
  10  12  -4    7.41   11.67
  10  12  -4    3.77   11.76
  10 -12  -4    0.03   11.66
  10 -12  -3   11.24   10.81
 -10 -12   3    7.69   10.76
  10  12  -3    2.24   10.34
 -10 -12   3   -2.44   11.11
  10  12  -3   -0.61   11.53
  10 -12  -3    8.49    7.46
  10  12  -2    4.72   10.78
  10 -12  -2    2.83   10.67
  10 -12  -2   -1.94   10.93
 -10 -12   2  -11.40   10.34
  10  12  -2   -0.15   10.43
 -10 -12   2    0.00   10.48
 -10 -12   1   11.35    6.89
  10  12  -1  -12.20   10.61
  10  12  -1    4.03    7.36
  10 -12  -1   -3.48   10.15
 -10 -12   1   14.16   13.04
  10 -12  -1    7.17    9.62
  10 -12   0   10.19   11.01
 -10 -12   0   -9.85    9.66
  10  12   0   -0.07    9.70
 -10 -12   0    0.25   10.49
  10 -12   0    3.39   10.39
  10  12   0    6.71   10.80
 -10 -12  -1   -1.26   10.21
  10  12   1   -1.94   11.22
  10  12   1    0.47   10.13
  10 -12   1    0.68   10.62
  10 -12   1   12.67   10.97
 -10 -12  -1    5.45   10.80
 -10 -12  -2    0.29   13.74
 -10 -12  -2    2.80   10.46
  10 -12   2   -0.59   11.45
  10 -12   2    1.55   10.88
 -10 -12  -2    5.46   13.28
 -10 -12  -3    3.01   14.57
  10 -12   3   -8.13   12.11
 -10 -12  -3   10.56   11.05
  10 -12   3    2.29   13.94
  10 -12   3    7.50   11.45
 -10 -12  -3   -0.14   13.70
 -10 -13   4    9.69   11.83
  10  13  -4    8.18   10.99
  10 -13  -3    6.84   11.33
 -10 -13   3   11.62   10.88
  10 -13  -3    5.29   11.54
 -10 -13   3   14.43   11.67
  10  13  -3    3.64    7.59
  10  13  -3    2.40   12.24
  10 -13  -2   53.45   11.58
  10 -13  -2   49.13   11.63
  10  13  -2   61.29   11.59
 -10 -13   2   47.83   10.96
  10  13  -2   49.08   10.98
 -10 -13   2   53.21   11.49
 -10 -13   1  -10.26    7.73
  10  13  -1    8.81   11.24
  10 -13  -1    3.33   10.81
  10  13  -1    9.66   10.45
 -10 -13   1    6.84   11.11
  10 -13  -1   14.77   10.76
  10 -13   0   10.91   11.70
 -10 -13   0   -2.82   10.07
  10  13   0    5.23   10.08
  10  13   0    7.48   10.92
 -10 -13   0   -9.75   11.08
  10 -13   0   14.27   10.78
  10  13   1    8.94   11.67
 -10 -13  -1    9.47   11.01
  10 -13   1   -0.93   11.61
  10 -13   1   13.70   10.82
 -10 -13  -1    6.60   11.42
 -10 -13  -2  -13.55   14.79
 -10 -13  -2    1.37   13.70
  10 -13   2    8.81   11.64
  10 -13   2   12.20   11.52
 -10 -13  -2  -10.48   14.32
  10 -14  -3   -0.07    8.29
  10  14  -3   -7.46   12.43
  10 -14  -3    0.41   12.09
 -10 -14   3    5.53   11.47
 -10 -14   3   10.09   11.80
  10  14  -3    4.14   11.39
  10 -14  -2   11.38    7.71
  10  14  -2    8.11   12.10
 -10 -14   2   13.29   11.08
  10  14  -2    3.27   11.27
 -10 -14   2   22.25   11.78
  10 -14  -2   12.93   11.72
 -10 -14   1   -0.37   11.01
  10 -14  -1    3.48   11.52
  10  14  -1    4.80   12.02
  10  14  -1    3.01   11.05
 -10 -14   1   19.10   14.26
  10 -14  -1   20.06   10.95
  10 -14   0    9.10   12.03
 -10 -14   0   -7.02   10.65
  10  14   0    5.74   11.38
  10 -14   0   12.95   11.35
 -10 -14   0    1.15   11.40
 -10 -14  -1   11.49   14.19
  10  14   1   -6.73   14.63
 -10 -14  -1   -4.03   10.70
  10 -14   1   11.38   11.78
  10 -14   1   -1.19   11.20
 -10 -14  -2   12.37   14.87
 -10 -14  -2    8.34   12.44
  10 -15  -1   12.36   12.55
 -10 -15   1   14.56   11.12
  10  15  -1    9.01   11.32
 -10 -15   1   -0.27   12.42
  10  15  -1    8.03   12.21
  10 -15  -1   14.42   12.14
 -10 -15   0    7.62   11.37
  10  15   0   16.25   12.31
  10 -15   0    8.52   11.38
 -10 -15   0   11.23   12.37
  10 -15   0    9.89   12.30
 -11   0   5   -2.65   10.17
  11   0  -5    1.07    9.23
  11   0  -5    1.30    7.73
 -11   0   3    8.68    8.89
  11   0  -3   10.08    6.66
  11   0  -3    8.31    9.37
 -11   0   1    3.26    8.64
  11   0  -1  -10.16    9.28
  11   0  -1    7.25   11.34
  11   0   1    4.00    8.97
  11   0   1    1.06   19.47
  11   0   1    2.38   18.39
  11   0   3    5.82   11.78
 -11   1   6   11.10   11.07
 -11  -1   6   14.14   10.70
  11  -1  -6    9.41   10.61
  11   1  -6   14.64   10.63
  11  -1  -6    3.92   11.08
  11   1  -6    2.23   11.09
 -11   1   5   -6.50   10.23
 -11  -1   5    0.02    7.56
  11  -1  -5    1.78    9.49
  11   1  -5    9.12    9.68
  11  -1  -5   13.93   10.52
  11   1  -5   -0.81   10.77
 -11   1   4   12.91    9.70
 -11  -1   4   -1.27    9.68
  11  -1  -4   19.32    9.38
  11   1  -4   21.15    9.43
  11  -1  -4   18.64   10.23
  11   1  -4    8.28   10.03
 -11   1   3   48.63    9.25
 -11  -1   3   46.03    9.23
  11  -1  -3   60.65    9.39
  11   1  -3   49.70    9.55
  11  -1  -3   56.05    9.64
  11   1  -3   52.62    9.78
 -11   1   2    9.13    8.62
 -11  -1   2   11.14    8.62
  11  -1  -2    8.32    8.51
  11   1  -2    5.22    8.70
  11  -1  -2   14.55    8.95
  11   1  -2    9.38    9.11
 -11  -1   1   47.04    8.92
  11  -1  -1   42.49    9.34
  11   1  -1   39.94    9.73
  11  -1  -1   41.85   11.49
  11   1  -1   38.70    9.92
 -11   1   1   42.79    9.12
  11   1   0   61.11    9.52
  11  -1   0   49.90    8.93
  11  -1   0   59.72   11.82
  11   1   0   64.98   12.68
 -11   1   0   63.99   11.69
 -11  -1   0   65.53   11.39
  11  -1   1   58.16    9.05
  11   1   1   40.82   11.10
  11   1   1   38.84   23.50
  11  -1   1   49.21   15.35
  11   1   1   48.39   22.73
  11  -1   1   44.30   16.83
  11  -1   2    4.72    9.11
  11   1   2    2.99   11.96
  11  -1   3    8.23   11.86
  11   1   3    6.38   11.71
  11  -1   4    1.65   21.48
 -11   2   6    7.15   10.75
 -11  -2   6   -0.25   10.79
  11  -2  -6    1.38   10.84
  11   2  -6   13.72   10.89
  11  -2  -6   -3.66   11.16
  11   2  -6    4.81   11.56
 -11   2   5   10.71   10.21
 -11  -2   5   29.47   10.42
  11  -2  -5   17.17   10.21
  11   2  -5   36.46   10.44
  11  -2  -5   24.18   10.63
  11   2  -5    8.02   10.72
 -11   2   4   11.95    9.86
 -11  -2   4   -7.68    9.82
  11  -2  -4   -4.28    9.64
  11   2  -4   -0.12    9.60
  11  -2  -4    6.72   10.07
  11   2  -4    2.04   10.20
 -11   2   3    3.70    9.12
  11  -2  -3    7.74    8.94
 -11  -2   3    7.41    9.15
  11   2  -3    3.42    9.01
  11  -2  -3   -0.36    9.37
  11   2  -3   17.68    9.48
 -11  -2   2   14.46    8.38
  11  -2  -2    7.41    8.45
  11   2  -2   -3.16    8.52
  11  -2  -2    6.66    9.29
  11   2  -2    4.45    9.37
 -11   2   2   12.65    8.83
  11  -2  -1   20.83    8.67
  11   2  -1   19.22    9.59
  11  -2  -1   19.12    9.30
 -11  -2   1   20.68   10.89
  11   2  -1   16.38   10.09
 -11   2   1   15.10    8.95
  11   2   0   35.37   13.00
 -11  -2   0   45.81   11.15
  11  -2   0   35.00    9.10
  11  -2   0   45.03    9.33
  11   2   0   50.08    9.46
 -11   2   0   43.22    9.61
  11  -2   1   15.98    8.65
  11  -2   1   11.51   11.73
  11   2   1   16.53    9.15
  11   2   1   13.29   26.42
  11  -2   1    2.45   12.56
  11  -2   2   36.04    9.84
  11   2   2   51.33   12.15
  11  -2   3    1.07   13.43
  11   2   3   -0.09   11.58
  11  -2   4    7.46   19.57
  11  -3  -6   10.43   10.75
  11   3  -6   18.38   10.97
  11  -3  -6    4.03   11.14
  11   3  -6   -6.27   11.19
 -11  -3   6    2.89   10.91
 -11   3   6   -0.95   11.01
 -11  -3   5    2.74   10.43
  11   3  -5    8.79    9.74
  11  -3  -5   -3.38    7.52
  11  -3  -5    7.81    9.84
  11   3  -5   -3.48    7.36
 -11   3   5    5.50   10.08
 -11  -3   4    3.45    9.65
  11  -3  -4   -1.94    9.69
  11   3  -4    2.81    9.47
  11  -3  -4   -0.78    9.84
  11   3  -4   12.65    7.26
 -11   3   4    5.33    9.78
  11  -3  -3   75.30    9.45
 -11  -3   3   73.45    9.70
  11   3  -3   65.70    9.71
  11  -3  -3   68.93    9.65
  11   3  -3   64.97   10.28
 -11   3   3   75.41    9.53
 -11  -3   2    8.52    8.33
  11  -3  -2    6.97    6.15
 -11  -3   2   12.71    8.76
  11  -3  -2    8.72   11.16
  11   3  -2   -0.74    6.09
  11   3  -2   -0.30   10.18
 -11   3   2   -1.11    8.88
 -11  -3   1   30.51    8.87
  11  -3  -1   27.98    8.94
 -11  -3   1   33.00   11.11
  11  -3  -1   33.31   10.79
  11   3  -1   35.50    9.35
 -11   3   1   35.74    9.54
  11   3  -1   30.77   10.40
  11   3   0   49.26   13.04
 -11  -3   0   65.56    8.97
  11  -3   0   53.49    9.27
  11   3   0   52.16    9.31
  11  -3   0   51.22   11.94
  11  -3   0   61.58   11.33
 -11  -3   0   53.32   11.41
  11  -3   1  201.69   10.10
  11  -3   1  207.85   13.80
  11   3   1  193.88   12.40
  11  -3   1  186.48   14.20
  11   3   1  191.02   24.34
 -11  -3  -1  206.76   23.17
  11  -3   2    0.69   13.95
  11  -3   2    4.95    9.03
  11  -3   2    1.55   15.96
  11   3   2    4.83    9.02
  11  -3   3   -1.82   11.68
  11   3   3    5.70   11.66
  11  -3   4   -0.88   16.17
 -11  -4   6   15.89   11.23
  11  -4  -6    6.24   11.25
  11   4  -6    6.55   11.30
  11  -4  -6   -9.93   11.08
  11   4  -6   20.18   11.63
 -11   4   6   18.67   11.25
  11  -4  -5   15.48    9.73
 -11  -4   5   25.20   10.37
  11   4  -5    9.99    9.86
  11  -4  -5   19.01   10.25
  11   4  -5   10.49    7.90
 -11   4   5   17.41   10.26
 -11  -4   4   43.64    9.19
  11  -4  -4   32.48    9.44
 -11  -4   4   27.74    9.62
  11  -4  -4   38.13    9.94
  11   4  -4   25.44    9.62
  11   4  -4   27.86   10.00
 -11   4   4   33.33    9.86
  11  -4  -3  103.88    9.80
 -11  -4   3  102.96    9.57
 -11  -4   3  118.78   10.05
  11  -4  -3  114.58    7.66
  11   4  -3  129.21    9.89
 -11   4   3  130.91   10.13
  11   4  -3  119.14   10.48
  11  -4  -2   74.10    9.44
 -11  -4   2   67.61    9.37
  11  -4  -2   83.05    9.40
 -11  -4   2   86.68    9.78
  11   4  -2   82.97    9.85
 -11   4   2   95.73    9.74
  11   4  -2   78.08   10.84
  11   4  -1   52.63   12.69
 -11  -4   1   77.52    9.00
  11  -4  -1   72.08    9.40
 -11  -4   1   67.28   11.14
  11   4  -1   76.08    9.28
 -11   4   1   56.50    9.43
  11  -4   0   78.70   10.77
 -11  -4   0   83.45   11.98
  11   4   0   80.74    9.59
  11   4   0   65.10   13.35
 -11  -4   0   86.77    9.13
  11  -4   0   90.21   10.06
  11   4   1  192.11   20.15
  11  -4   1  199.49   13.54
 -11  -4  -1  197.25   17.67
 -11  -4  -1  200.13    9.98
  11  -4   1  174.20   14.77
  11   4   1  196.50   12.56
  11  -4   2   50.38   12.64
  11  -4   2   46.83   11.52
  11  -4   2   41.34   14.57
  11   4   2   36.92   11.55
  11  -4   3   -0.89   15.89
  11  -4   3   -3.49   11.65
  11   4   3   -2.14   12.02
  11  -4   3    5.64   16.50
  11  -4   4   -0.23   23.94
  11  -4   4    2.40   15.05
  11  -4   4   -0.79   24.05
  11   5  -6   -2.33    8.47
  11  -5  -6    1.85   11.23
 -11  -5   6   15.38   11.09
  11  -5  -6   -1.44   11.33
  11   5  -6    8.45   11.28
 -11   5   6    5.57    8.41
  11   5  -5   10.40   10.97
  11  -5  -5   11.51    9.68
 -11  -5   5   10.16   10.17
  11  -5  -5   10.51   10.40
  11   5  -5    4.70   10.26
 -11   5   5    5.76   10.24
  11   5  -4   20.74   10.27
 -11  -5   4    6.93    9.39
  11  -5  -4   24.91    9.37
 -11  -5   4   16.01    9.55
  11  -5  -4   12.26    9.94
  11   5  -4    8.10    6.77
 -11   5   4   19.06    9.86
  11   5  -3    9.21   10.36
  11  -5  -3    4.10    6.55
 -11  -5   3    7.97    6.54
  11  -5  -3    1.07    9.49
 -11  -5   3    9.70    9.31
  11   5  -3    0.02    9.47
 -11   5   3   11.55    9.36
  11   5  -2   45.27   10.70
  11  -5  -2   59.93    9.09
 -11  -5   2   46.25    9.33
 -11  -5   2   46.58    9.79
  11   5  -2   53.39    6.83
 -11   5   2   45.75    9.85
  11  -5  -1    3.89    9.03
  11   5  -1    9.81   12.34
 -11  -5   1   10.45   10.90
  11   5  -1   13.17    8.74
 -11  -5   1   10.44    8.57
 -11   5   1    5.99    9.44
  11  -5   0   46.17    8.94
 -11  -5   0   38.34    9.16
 -11  -5   0   35.46   12.12
  11   5   0   22.48    8.80
  11   5   0   46.89   13.21
  11  -5   0   46.00   11.92
  11  -5   1   82.63   10.42
  11   5   1   76.60   14.78
 -11  -5  -1   68.62    9.10
 -11  -5  -1   78.47   15.63
  11  -5   1   69.69   11.47
  11   5   1   65.19    9.33
 -11  -5  -2    7.29    9.21
  11  -5   2    9.52   12.57
  11   5   2    2.62    9.25
  11  -5   2    7.61   13.57
  11  -5   3    9.60    9.44
  11   5   3    1.37   12.71
  11  -5   3   11.34   15.14
  11  -5   3    7.36   12.34
  11  -5   4    1.81   13.00
  11  -5   4    7.73   15.75
  11  -5   4    1.46   17.16
  11  -5   5    5.60   20.54
  11  -5   5    4.53   22.42
  11   6  -6   22.09   11.90
  11  -6  -6    5.81   11.14
 -11  -6   6    0.28   11.64
  11  -6  -6    3.62   11.76
  11   6  -6    0.61   11.41
 -11   6   6   -2.55   11.71
  11   6  -5  -10.34   10.98
 -11  -6   5   -7.54    9.88
  11  -6  -5    1.13   10.07
 -11  -6   5   -4.78   11.00
  11  -6  -5   -0.02   10.45
  11   6  -5    6.12   10.19
 -11   6   5   -9.30   10.53
  11   6  -4   25.61   10.44
  11  -6  -4   14.74    9.65
 -11  -6   4   -3.19    9.41
  11  -6  -4   -2.47    9.95
 -11  -6   4   14.93    9.50
  11   6  -4   13.82    9.75
 -11   6   4    0.56    7.04
  11   6  -3    8.09   10.79
  11  -6  -3   12.84    9.51
 -11  -6   3    9.94    9.16
 -11  -6   3   15.98    6.81
  11   6  -3    2.49    9.23
 -11   6   3    9.53    9.74
  11  -6  -2   26.12    6.36
  11   6  -2   25.67   10.91
 -11  -6   2   25.62    6.83
 -11  -6   2   42.66    9.93
  11   6  -2   18.31    9.68
 -11   6   2   32.38    9.46
  11  -6  -1   38.05   11.60
 -11  -6   1   46.67    9.03
  11   6  -1   26.96   12.46
 -11  -6   1   39.05    9.51
  11   6  -1   42.41    9.21
  11  -6  -1   34.48    9.88
  11  -6   0   29.18    8.93
 -11  -6   0   28.03    6.66
  11  -6   0   26.98   10.00
 -11  -6   0   31.90   10.30
  11   6   0   30.59    9.59
  11   6   0   18.30   13.23
 -11  -6  -1   28.27    9.39
  11   6   1   32.15   14.25
 -11  -6  -1   37.91   11.35
  11   6   1   30.45   11.40
  11  -6   1   38.13   12.89
  11  -6   1   32.90    9.69
 -11  -6  -2    0.66    9.40
  11  -6   2    8.89   10.19
  11   6   2    7.78    9.58
  11  -6   2    3.98    9.42
  11  -6   3    0.42   15.52
 -11  -6  -3   -3.03   12.14
  11   6   3    0.53   12.16
  11  -6   3    6.73   12.73
  11  -6   4   11.90   13.46
  11  -6   4   11.36   14.16
  11  -6   4   10.92   13.76
  11  -6   4   16.28   15.92
  11   7  -6    2.85   12.18
  11  -7  -6    9.63   12.17
 -11  -7   6   13.41   11.32
 -11  -7   6    1.74   11.69
  11  -7  -6   16.38   11.92
  11   7  -6    1.29   11.60
 -11   7   6    3.50   11.81
  11   7  -5   -0.67    7.83
  11  -7  -5    9.07   10.77
 -11  -7   5    6.36   10.11
  11  -7  -5   32.91   11.24
 -11  -7   5   -7.11   11.20
  11   7  -5    6.47   10.40
 -11   7   5    4.59   10.57
  11   7  -4   13.50    7.48
  11  -7  -4    4.60   10.42
 -11  -7   4    6.98    9.94
 -11  -7   4   -2.31   10.02
  11   7  -4    7.61   10.04
 -11   7   4    4.29    7.36
  11  -7  -3   22.37    9.30
  11   7  -3   15.96   10.60
 -11  -7   3   15.35    9.16
 -11  -7   3   22.37    9.84
  11   7  -3   18.62    9.31
 -11   7   3   13.48    9.60
  11  -7  -2   26.31    9.33
 -11  -7   2   33.78    9.30
  11   7  -2   24.04   10.52
 -11  -7   2   21.40    9.78
  11   7  -2   22.27    9.37
 -11   7   2   24.11    9.44
  11  -7  -1   29.92    9.49
 -11  -7   1   24.90    9.57
  11   7  -1   38.69    9.57
 -11  -7   1   44.30   11.56
  11   7  -1   17.41   10.12
  11  -7  -1   29.38    9.96
  11   7   0   33.60   13.54
  11  -7   0   41.78    9.38
  11  -7   0   41.91    9.87
 -11  -7   0   35.15    9.30
  11   7   0   49.64    9.45
 -11  -7   0   45.36   10.78
 -11  -7  -1    1.39    8.80
  11   7   1    8.23   12.52
  11  -7   1    1.89    9.79
 -11  -7  -1    4.57   11.72
  11   7   1   13.11    9.22
  11  -7   1   14.86   11.58
 -11  -7  -2    1.54   10.22
 -11  -7  -2    6.12   18.33
  11  -7   2    7.12   11.10
  11   7   2   16.05    9.97
  11  -7   2   -0.19   11.87
 -11  -7  -2    3.69   18.30
  11  -7   3   15.60   13.44
 -11  -7  -3   -2.26   12.42
  11   7   3   14.88   12.37
  11  -7   3    7.04   12.68
  11  -7   4    6.97   13.62
  11  -7   4    7.14   14.61
  11  -7   4   -2.44   16.25
  11  -8  -5   -4.32   10.59
 -11  -8   5    7.67   10.81
  11   8  -5   -8.95   11.58
  11  -8  -5   -8.15   10.89
 -11  -8   5   11.59   10.90
  11   8  -5    5.24    7.35
 -11   8   5    0.16   11.02
 -11  -8   4   16.03   10.32
  11  -8  -4   22.60    7.51
  11   8  -4    2.45   11.21
 -11  -8   4   13.25   10.97
  11   8  -4   20.99   10.34
 -11   8   4   20.86    7.66
 -11  -8   3   25.37    7.10
  11   8  -3   21.28   10.70
 -11  -8   3   28.63   10.28
  11   8  -3   30.91    9.84
 -11   8   3   39.80    9.89
  11  -8  -3   37.28    9.47
  11  -8  -2   15.80    6.91
 -11  -8   2   13.33    9.28
  11  -8  -2   20.39    9.64
  11   8  -2   14.09   10.05
  11   8  -2   13.84    9.31
 -11  -8   2   17.79    9.37
  11  -8  -1   36.45    9.61
  11  -8  -1   42.36   10.10
 -11  -8   1   34.51    9.67
  11   8  -1   50.72    9.43
 -11  -8   1   35.84   11.58
  11   8  -1   37.88   10.42
  11   8   0   14.17   10.51
 -11  -8   0   11.22    8.95
  11   8   0    6.31    9.51
 -11  -8   0    7.96    9.95
  11  -8   0    7.88    9.68
  11  -8   0    5.73    9.39
  11  -8   1   33.20   10.28
 -11  -8  -1   30.24    9.92
  11   8   1   33.07    9.95
 -11  -8  -1   32.05   12.45
  11   8   1   29.46   14.76
  11  -8   1   36.71   10.15
 -11  -8  -2    9.29    9.52
  11  -8   2    7.36   12.98
 -11  -8  -2    8.63   14.47
  11   8   2    9.64    9.78
  11  -8   2   12.31    9.92
 -11  -8  -2    8.01   15.88
  11  -8   3   10.15   13.81
 -11  -8  -3   -1.34   13.29
  11  -8   3    7.12   10.69
 -11  -8  -4    5.12   13.86
  11  -8   4   -4.52   11.24
  11  -8   4   -2.42   14.10
  11  -8   4   10.57   12.30
 -11  -9   5   10.87   11.34
  11  -9  -5    0.14   11.27
  11   9  -5   17.39   11.30
 -11  -9   5   -3.87   11.82
  11   9  -5   17.35   11.50
 -11   9   5   11.49   11.13
 -11  -9   4    4.36   10.24
  11  -9  -4   13.69   10.65
  11   9  -4    7.90   11.24
 -11  -9   4   -4.36   10.25
  11   9  -4   10.66   10.35
 -11   9   4    9.05   10.81
  11  -9  -3    9.17    9.92
 -11  -9   3    3.59   10.11
  11   9  -3   -5.64   10.93
 -11  -9   3   14.16   10.38
  11   9  -3   10.31    9.81
  11  -9  -2    0.99    9.62
  11  -9  -2   10.49   10.10
 -11  -9   2   13.69    9.58
  11   9  -2   -8.21    6.64
 -11  -9   2   -7.78   10.77
  11   9  -2    6.80   11.38
  11  -9  -1    2.75    9.73
 -11  -9   1    0.84    9.33
  11  -9  -1   17.23    9.94
  11   9  -1   11.64    9.47
 -11  -9   1   -1.93    9.59
  11   9  -1    1.15   12.43
 -11  -9   0  -11.50    8.99
  11   9   0    8.44   10.39
  11   9   0    2.74    9.56
  11  -9   0   -1.62   10.36
 -11  -9   0    1.84   10.31
  11  -9   0    1.30    9.71
  11  -9   1    3.14   12.87
 -11  -9  -1    5.14   10.27
  11   9   1   -5.20   10.50
 -11  -9  -1    7.67   10.41
  11   9   1   -8.26   13.52
  11  -9   1   -2.80    9.70
 -11  -9  -2    7.63    9.82
  11  -9   2    3.12   10.95
  11   9   2    4.19    9.86
 -11  -9  -2    2.58   14.89
 -11  -9  -2    3.48   14.82
  11  -9   2    2.46   12.61
  11  -9   3    7.68   11.56
 -11  -9  -3   -0.48   20.51
 -11  -9  -3    3.65   10.66
 -11  -9  -3    5.66   20.73
  11  -9   3    3.30   13.33
 -11  -9  -4    7.13   13.96
  11  -9   4    8.53   13.90
  11  -9   4    2.45   14.60
  11  -9   4    3.04   14.96
 -11 -10   5    4.98   11.38
  11 -10  -5    3.96    8.49
  11  10  -5   19.33   12.04
 -11 -10   5    2.21   11.60
  11  10  -5    2.70   11.66
 -11  10   5    6.98   11.33
  11 -10  -4    6.53    7.65
 -11 -10   4   -7.25   10.84
  11  10  -4    4.43   11.16
 -11 -10   4    3.62   10.74
  11  10  -4   -3.08   11.00
  11 -10  -3   11.76   10.67
  11 -10  -3   -1.20   10.25
 -11 -10   3    8.63    9.93
 -11 -10   3   19.26   10.60
  11  10  -3   -2.53    6.94
  11  10  -3  -14.74   11.33
  11 -10  -2   12.30   10.11
  11 -10  -2   -5.97    6.96
 -11 -10   2   19.47   10.39
  11  10  -2   -1.10    6.84
 -11 -10   2   11.31   10.72
  11  10  -2   14.43   12.76
  11 -10  -1  117.79   10.00
  11  10  -1  103.35   10.75
  11 -10  -1  113.11   11.90
 -11 -10   1  105.99   10.28
  11  10  -1  126.37   10.48
 -11 -10   1  127.19   13.01
 -11 -10   0    2.60    9.08
  11 -10   0    9.59   10.91
  11  10   0    2.80   12.58
  11  10   0   11.04    9.51
 -11 -10   0    6.37   10.34
  11 -10   0    8.98   10.29
  11  10   1    4.16   13.30
 -11 -10  -1    1.56   10.27
  11  10   1    1.67   10.25
 -11 -10  -1    4.78   12.85
  11 -10   1    8.29   12.27
  11 -10   1    8.11   10.58
 -11 -10  -2    6.37   10.15
  11 -10   2    2.94   11.57
  11  10   2   -4.88   10.89
 -11 -10  -2    0.21   15.35
 -11 -10  -2   -0.89   14.96
  11 -10   2    1.53    9.75
 -11 -10  -3   -0.12   18.04
 -11 -10  -3    2.22   11.15
  11 -10   3   15.12   12.22
 -11 -10  -3    1.82   18.14
  11 -10   3   -3.28   11.33
  11 -11  -4   -1.22   11.26
 -11 -11   4   11.01   11.38
 -11 -11   4   -6.03   10.77
  11  11  -4    5.32   11.85
  11  11  -4   -5.49   11.05
  11 -11  -4    1.24   11.58
  11 -11  -3   13.51   10.71
 -11 -11   3   17.70    7.61
 -11 -11   3    7.68   10.79
  11  11  -3   -0.59   10.63
  11  11  -3   14.26   11.04
  11 -11  -3   -4.56   10.50
  11 -11  -2    3.62   10.45
 -11 -11   2    2.88   10.08
  11  11  -2    0.37   10.05
  11 -11  -2    5.82   10.87
 -11 -11   2    5.12   10.80
  11  11  -2    2.61   11.16
  11 -11  -1   12.86   10.61
  11  11  -1   15.26   11.05
 -11 -11   1   17.15    7.76
  11  11  -1   15.07    7.49
 -11 -11   1   22.35   10.72
  11 -11  -1   14.81   10.47
 -11 -11   0    0.44    9.89
  11 -11   0   -9.27   11.26
  11  11   0   -1.17    9.82
 -11 -11   0    2.17   10.36
  11  11   0   -3.34   12.93
  11 -11   0   14.42   10.38
 -11 -11  -1   -2.49   10.37
  11  11   1    1.01   11.52
  11  11   1    6.41   10.49
 -11 -11  -1   -0.63   13.83
  11 -11   1   11.69   12.44
  11 -11   1    3.40   10.84
 -11 -11  -2    3.79   10.12
  11 -11   2   10.22   11.24
 -11 -11  -2    1.32   13.43
  11 -11   2   -6.41   10.66
 -11 -11  -2   -0.62   13.57
 -11 -11  -3    5.56   14.34
  11 -11   3    6.54   14.94
 -11 -11  -3    5.19   11.78
  11 -11   3    5.34   14.26
 -11 -11  -3    1.83   17.08
  11 -12  -4    3.28    8.37
 -11 -12   4   -5.53   11.40
 -11 -12   4    4.21   12.19
  11  12  -4   12.64   11.59
  11  12  -4    5.21   12.28
  11 -12  -4   -3.07   11.92
  11 -12  -3   10.38   10.63
 -11 -12   3    2.18   10.71
 -11 -12   3   10.72   11.12
  11  12  -3    5.32   10.78
  11  12  -3    2.62   11.67
  11 -12  -3   12.80   11.68
  11  12  -2   -0.16   11.50
  11 -12  -2   10.20    7.44
 -11 -12   2   25.02   10.54
  11 -12  -2   18.03   10.92
  11  12  -2    7.51   10.68
 -11 -12   2   10.21   11.35
 -11 -12   1   29.32   10.60
  11  12  -1   33.42   10.89
  11  12  -1   24.81   10.29
 -11 -12   1   32.65   10.41
  11 -12  -1   35.03   11.05
  11 -12  -1   36.68   10.09
  11 -12   0   10.29   11.11
 -11 -12   0    5.02   10.80
  11  12   0    8.64   10.66
 -11 -12   0    8.16   11.35
  11 -12   0    2.70   10.72
  11  12   0    3.46   11.04
 -11 -12  -1    2.03   10.58
  11  12   1    6.13   10.77
 -11 -12  -1    0.13   11.64
  11 -12   1    5.75   11.80
  11 -12   1    4.36   10.84
  11  12   1   -0.32   11.39
 -11 -12  -2    1.22   10.98
  11 -12   2   13.90   11.64
 -11 -12  -2    0.30   11.23
  11 -12   2    0.12   10.45
 -11 -12  -2    3.66   14.43
  11 -13  -3    1.73   11.44
 -11 -13   3   -4.19   11.14
  11 -13  -3    0.62   11.98
 -11 -13   3   -0.78   11.86
  11  13  -3    7.58   11.26
  11  13  -3    7.23   12.21
  11 -13  -2   -2.16    7.53
  11 -13  -2    9.13   11.81
  11  13  -2    5.03   12.21
 -11 -13   2    8.99   10.94
  11  13  -2    5.64   10.96
 -11 -13   2    1.17   11.45
 -11 -13   1    9.87   10.53
  11  13  -1   10.38   11.98
  11 -13  -1    7.58   11.17
  11  13  -1    3.44    7.70
 -11 -13   1    1.51   11.49
  11 -13  -1    4.46   11.13
  11 -13   0   31.88   12.22
  11  13   0   26.91   11.29
 -11 -13   0   25.75   10.84
  11  13   0   27.02   11.01
 -11 -13   0   25.56   11.28
  11 -13   0   30.48   11.21
 -11 -13  -1    9.29   11.07
  11  13   1   11.87   14.51
  11 -13   1   16.83   11.94
 -11 -13  -1    8.32   14.36
  11 -13   1   30.76   11.20
 -11 -13  -2    8.41   11.73
  11 -13   2   -3.23   12.11
 -11 -13  -2    6.27   11.98
  11 -13   2    2.09   11.50
 -11 -13  -2    0.42   15.00
  11 -14  -2  -14.47   11.24
  11  14  -2   20.24   11.93
 -11 -14   2   -0.81   11.32
  11  14  -2  -12.21   11.26
 -11 -14   2   -0.28   11.91
  11 -14  -2    2.04   11.87
 -11 -14   1    3.56   11.36
  11 -14  -1    9.80   11.03
  11  14  -1   -9.43   11.86
  11  14  -1   11.72   10.96
 -11 -14   1    4.97   12.30
  11 -14  -1    4.91   11.56
  11 -14   0   17.63   12.87
 -11 -14   0   14.10   11.17
  11  14   0   16.61   14.63
  11  14   0    9.90   10.89
 -11 -14   0   16.30   11.89
  11 -14   0   15.88   11.80
  11  14   1    0.63   12.48
 -11 -14  -1    6.99   11.66
  11 -14   1    1.26   12.25
 -11 -14  -1    4.93   14.92
 -12   0   6   13.63   11.22
  12   0  -6    1.89   11.24
  12   0  -6   -4.70   11.44
 -12   0   4   56.04    7.16
  12   0  -4   51.07    9.68
  12   0  -4   55.64   10.05
 -12   0   2   87.31    9.94
  12   0  -2   90.15    9.35
  12   0  -2   79.51   10.59
  12   0   0   27.46    9.15
  12   0   0   18.74   12.90
 -12   0   0   31.39   12.04
  12   0   2  118.15   10.49
  12   0   4    1.79   20.02
 -12   1   6   -0.74    7.97
 -12  -1   6    0.88   11.29
  12  -1  -6    1.47   11.22
  12   1  -6   -2.94   11.14
  12  -1  -6    2.00   11.37
  12   1  -6  -16.04   11.53
 -12   1   5    7.16    7.30
 -12  -1   5   -2.39   10.30
  12  -1  -5    5.40    9.87
  12   1  -5    6.31   10.04
  12  -1  -5   -0.35    7.33
  12   1  -5    1.01   10.76
 -12   1   4    4.22    9.31
 -12  -1   4    7.75    9.44
  12  -1  -4    9.49    9.44
  12   1  -4    7.10    9.49
  12  -1  -4    6.91    7.13
  12   1  -4   20.14    9.94
 -12   1   3   21.72    9.01
 -12  -1   3   29.94    9.16
  12  -1  -3   35.79    9.18
  12   1  -3   20.49    9.77
  12  -1  -3   30.09    9.54
  12   1  -3   24.50    9.81
 -12   1   2   39.01    9.19
 -12  -1   2   27.64    9.48
  12  -1  -2   38.99    9.08
  12   1  -2   27.51    9.30
  12  -1  -2   52.06    9.62
  12   1  -2   44.63    9.93
 -12  -1   1    7.23   10.55
  12  -1  -1    7.33    8.80
  12   1  -1    8.84    8.83
  12  -1  -1   12.03   11.24
  12   1  -1   11.85    9.20
 -12   1   1    2.51    8.94
  12  -1   0   12.34    8.75
  12   1   0    4.88    8.92
  12  -1   0    0.66   11.87
 -12   1   0   -2.63   11.83
  12   1   0    4.37   12.84
 -12  -1   0    3.45   11.71
  12   1   1   62.79   27.11
  12  -1   1   69.92    9.41
  12   1   1   69.95   11.54
  12  -1   1   63.98   14.56
  12  -1   1   63.65   16.66
  12   1   1   51.22   26.60
  12  -1   2   39.32   11.96
  12   1   2   33.76   10.00
  12  -1   3    3.22   12.53
  12   1   3    8.52   12.32
  12  -1   4    1.39   18.56
  12   1   4    1.39   20.20
 -12   2   6   -0.08   11.40
 -12  -2   6    9.67   11.27
  12  -2  -6   -0.77   11.36
  12   2  -6    3.16   11.28
  12  -2  -6   -4.92   11.81
  12   2  -6   -8.94   11.10
 -12   2   5   15.50   10.15
 -12  -2   5   18.55   10.49
  12  -2  -5   24.94   10.25
  12   2  -5   19.64   10.34
  12  -2  -5   11.89   10.17
  12   2  -5    9.51   10.99
 -12   2   4    0.14    9.63
  12  -2  -4    7.48    9.33
  12   2  -4    7.04    9.64
  12  -2  -4   -4.17    9.86
  12   2  -4    3.75    9.99
 -12  -2   4    3.09    9.47
 -12  -2   3   30.87    9.26
  12  -2  -3   29.74    9.08
  12   2  -3   25.92    9.64
  12  -2  -3   32.85    9.61
  12   2  -3   33.53   10.04
 -12   2   3   25.82    9.68
 -12  -2   2    3.64    8.97
  12  -2  -2    4.34    9.16
  12   2  -2    2.70    9.13
  12  -2  -2   -1.19    9.48
  12   2  -2   -3.12   12.04
 -12   2   2   -0.26    9.25
 -12  -2   1   65.27    9.72
  12  -2  -1   63.66    8.92
  12   2  -1   63.95    9.23
  12  -2  -1   68.94    9.71
  12   2  -1   66.69   12.92
 -12   2   1   69.50    9.37
 -12  -2   0    5.69   11.49
  12   2   0    8.78   12.63
  12   2   0    6.45    8.95
  12  -2   0   -0.87   11.97
  12  -2   0   10.46    8.67
  12  -2   1   16.16   11.33
  12   2   1   27.12    9.58
  12  -2   1   20.21   13.07
  12  -2   1    9.76   13.96
  12  -2   2   13.95   11.24
  12   2   2   15.07   11.50
  12  -2   3   40.84   13.13
  12   2   3   38.88   12.95
  12  -2   4    7.65   16.81
 -12  -3   6    2.97   11.38
  12  -3  -6    7.25   11.32
  12   3  -6    8.72   11.22
  12  -3  -6    0.54   11.67
  12   3  -6    7.79   11.79
 -12   3   6    0.81   10.98
 -12  -3   5    0.27   10.55
  12  -3  -5   -4.11   10.00
  12   3  -5    1.49   10.32
  12  -3  -5   -6.02   10.83
  12   3  -5   11.85   11.00
 -12   3   5    8.72   10.31
 -12  -3   4    4.29    6.72
  12  -3  -4   -0.04    9.62
  12   3  -4   -0.18    9.54
  12  -3  -4    9.12    6.97
  12   3  -4   -0.25   10.15
 -12   3   4    2.04    9.30
  12  -3  -3   10.99    9.43
 -12  -3   3   17.31    9.47
  12   3  -3   18.15    9.28
  12  -3  -3   15.86    9.30
  12   3  -3   19.39   10.14
 -12   3   3   28.51    9.27
  12  -3  -2   20.61    9.22
 -12  -3   2   26.15    8.88
  12  -3  -2   21.94    9.57
  12   3  -2   21.98    9.51
  12   3  -2   16.68   10.31
 -12   3   2   23.20    9.62
 -12  -3   1    4.56    9.13
  12  -3  -1    0.43    8.66
  12  -3  -1   -5.25    8.87
  12   3  -1    2.76    8.83
 -12   3   1    6.00   10.70
  12   3  -1    6.51   10.00
 -12  -3   0   15.16   11.46
  12   3   0   10.67   13.22
  12  -3   0   25.88   11.29
  12   3   0   18.85    9.32
  12  -3   0   12.94    9.96
  12  -3   0    6.48    8.52
  12  -3   1   55.04    9.61
  12  -3   1   48.21   12.30
  12   3   1   48.44   11.59
  12   3   1   51.82   26.87
  12  -3   1   51.19   13.35
  12  -3   2   20.12   17.23
  12  -3   2   15.42   11.37
  12  -3   2   16.55   16.10
  12   3   2   11.18   11.83
  12  -3   3   73.09   12.88
  12   3   3   77.01   13.30
  12  -3   4   -1.71   15.71
 -12  -4   6    4.66   11.34
  12  -4  -6   -1.85   11.08
  12   4  -6    2.76   11.51
  12  -4  -6  -17.05   11.61
 -12   4   6    6.42   11.37
  12   4  -6    3.72   11.72
 -12  -4   5    4.09   10.52
  12  -4  -5   -2.08    9.90
  12   4  -5   17.44   10.25
  12  -4  -5   11.73   10.67
  12   4  -5    7.79   11.37
 -12   4   5    5.49   10.58
  12  -4  -4    5.47    9.65
 -12  -4   4   17.71    9.94
  12  -4  -4    6.50    9.73
  12   4  -4    0.53    9.79
  12   4  -4    7.63   10.05
 -12   4   4   13.22    9.33
 -12  -4   3   16.48    9.30
  12  -4  -3    5.10    9.04
 -12  -4   3   13.80    9.23
  12  -4  -3    5.25    9.35
  12   4  -3   -0.39    9.58
 -12   4   3    8.17    9.56
  12   4  -3  -11.95   10.22
  12   4  -2   17.90   10.29
 -12  -4   2   12.48    6.51
  12  -4  -2   30.18    9.62
 -12  -4   2   16.72    9.59
  12  -4  -2   26.46    9.40
  12   4  -2   19.01    9.23
 -12   4   2   15.22    9.08
  12   4  -1    6.64   11.81
 -12  -4   1    5.40    8.93
  12  -4  -1    3.09    8.93
  12  -4  -1   -2.06    8.76
 -12  -4   1   -4.00   10.32
  12   4  -1   -3.44    9.13
 -12   4   1   13.42   11.08
  12  -4   0   23.29    8.88
 -12  -4   0   22.71    8.82
 -12  -4   0   20.82   11.64
  12  -4   0   17.51   11.38
  12  -4   0   18.27   12.60
  12   4   0   23.18    9.28
  12   4   0   13.35   13.43
 -12  -4  -1   20.75   18.93
 -12  -4  -1   20.33    8.74
  12  -4   1   20.56   12.02
  12  -4   1   14.16    9.24
  12   4   1   14.53   19.22
  12  -4   1   12.76   12.87
  12   4   1   20.46    9.64
  12  -4   2    9.74   15.21
  12  -4   2    4.00   11.59
  12  -4   2    6.99   15.25
  12   4   2   11.23   11.84
  12  -4   3   24.75   20.44
  12  -4   3   21.34   12.53
  12   4   3   19.43   12.68
  12  -4   3   24.18   21.10
  12  -4   4    7.51   16.16
  12   5  -6    7.42   11.96
 -12  -5   6   -0.47   11.91
  12  -5  -6    9.76   11.36
  12   5  -6    5.14   11.76
  12  -5  -6    6.77   11.48
 -12   5   6    2.30   11.03
  12   5  -5   -3.75   11.00
  12  -5  -5   -1.53   10.10
 -12  -5   5    7.86   10.26
  12  -5  -5    1.91   10.87
  12   5  -5   -3.74   10.14
 -12   5   5    1.42   10.49
  12   5  -4   15.90   10.80
 -12  -5   4   14.02   10.00
  12  -5  -4    6.01    9.85
 -12  -5   4   19.52    9.61
  12  -5  -4   20.01   10.63
  12   5  -4   20.14   10.03
 -12   5   4   16.68   10.39
  12   5  -3   25.35   10.57
  12  -5  -3   18.80    9.32
 -12  -5   3   19.74    9.30
  12  -5  -3   28.23    9.74
 -12  -5   3   27.08    9.20
  12   5  -3   14.65    9.55
 -12   5   3   36.55   10.13
  12   5  -2   -3.81   12.46
 -12  -5   2   12.07    9.50
  12  -5  -2  -13.87    9.31
 -12  -5   2   13.06    9.63
  12   5  -2    4.05    9.64
 -12   5   2    9.05    9.48
  12  -5  -1    7.99   10.03
 -12  -5   1    4.08    9.31
  12   5  -1    6.26    9.86
 -12  -5   1   -2.44   10.76
  12   5  -1    1.13    9.36
  12  -5   0    3.90   11.05
 -12  -5   0    3.06    8.62
 -12  -5   0    4.02   11.87
  12   5   0   -1.11    9.06
  12   5   0    5.75   13.75
  12  -5   0    7.62    9.92
  12  -5   1   26.07   11.82
 -12  -5  -1   28.33   14.98
  12  -5   1   26.97   12.99
  12   5   1   22.82   15.98
  12   5   1   39.67   11.48
 -12  -5  -1   29.63    8.97
  12  -5   2   11.92   12.06
 -12  -5  -2    5.10   11.81
  12  -5   2   15.82   14.89
  12  -5   2   12.47   12.15
  12   5   2   10.59    9.83
  12  -5   3   12.62   14.48
  12  -5   3    8.35   12.61
  12   5   3   12.41   12.46
  12  -5   3   17.56   15.57
  12  -5   4    2.31   22.15
  12  -5   4    5.24   15.81
  12  -5   4    4.23   22.56
  12   6  -5   15.34   11.26
 -12  -6   5    4.60   10.42
  12  -6  -5   -1.25   10.38
 -12  -6   5    1.71   10.56
  12  -6  -5    9.38   10.82
  12   6  -5   -2.56   10.29
 -12   6   5   -8.55   10.92
  12   6  -4    6.29   10.51
  12  -6  -4    5.15    9.76
 -12  -6   4   -1.63   10.04
  12  -6  -4   10.24   10.03
 -12  -6   4    7.49   10.03
  12   6  -4    8.14   10.26
 -12   6   4    5.68   10.37
  12   6  -3   16.28   10.66
 -12  -6   3   15.14    9.25
  12  -6  -3   12.22    7.03
 -12  -6   3   24.77    9.78
  12   6  -3   13.15    6.81
 -12   6   3    9.74    9.77
  12  -6  -2   46.45    9.64
 -12  -6   2   47.11    6.95
  12   6  -2   57.42   10.34
 -12  -6   2   61.58    9.61
  12   6  -2   51.31    9.71
 -12   6   2   55.77    9.68
  12  -6  -1   35.50    9.26
 -12  -6   1   27.06    9.41
 -12  -6   1   30.51    9.44
  12   6  -1   24.32   10.71
  12   6  -1   28.13    9.57
  12  -6  -1   30.73    9.82
  12  -6   0   -1.04    9.27
 -12  -6   0    4.78    9.19
  12  -6   0    8.30    9.95
 -12  -6   0    9.06   12.04
  12   6   0   13.79    9.46
  12   6   0   19.63   12.99
  12  -6   1   14.00    9.66
 -12  -6  -1   10.06    9.19
  12  -6   1   18.57   12.51
 -12  -6  -1    9.55   13.83
  12   6   1   10.64   14.29
  12   6   1    8.05    9.24
  12  -6   2    4.90   12.49
 -12  -6  -2   14.24   11.68
  12  -6   2    3.51   13.08
  12   6   2   -0.24    9.79
  12  -6   3    4.84   10.54
  12   6   3    7.41   10.20
  12  -6   3   14.01   13.23
  12  -6   3    5.91   15.96
  12  -6   4   12.10   15.91
  12  -6   4   -1.02   19.04
  12  -6   4    9.32   18.05
  12   7  -5   10.78   11.72
 -12  -7   5   24.20   10.82
  12  -7  -5    7.12   10.31
 -12  -7   5   12.07   10.93
  12  -7  -5   19.42   11.11
  12   7  -5   -3.10   10.57
 -12   7   5    5.81   11.00
  12  -7  -4   -1.04    7.03
  12   7  -4    8.67   10.65
 -12  -7   4    7.43    9.99
  12  -7  -4    5.03   10.45
 -12  -7   4    3.69    9.99
  12   7  -4    2.25   10.08
 -12   7   4   -5.60   10.55
 -12  -7   3    9.66    9.76
  12  -7  -3    4.91    6.79
 -12  -7   3   -5.54   10.50
  12   7  -3    9.46   10.74
  12   7  -3    2.37    9.74
 -12   7   3    1.92    9.67
  12  -7  -2   33.53   10.40
 -12  -7   2   15.80    6.63
  12   7  -2   16.77   10.49
 -12  -7   2   19.39    9.69
  12   7  -2   31.49    9.68
  12  -7  -1    6.05    9.39
 -12  -7   1    4.84    9.51
 -12  -7   1   17.52   11.62
  12   7  -1    3.79    9.76
  12   7  -1    1.31   12.81
  12  -7  -1    6.89   10.20
  12  -7   0   59.23   10.26
  12  -7   0   54.11    9.96
  12   7   0   55.40   13.08
 -12  -7   0   56.85    9.58
 -12  -7   0   63.42   12.27
  12   7   0   57.73    9.66
  12  -7   1    4.22   10.12
  12  -7   1    1.60   11.06
 -12  -7  -1    1.95    9.13
 -12  -7  -1    0.76   14.30
  12   7   1   -0.81    9.14
  12   7   1   -0.53   15.27
 -12  -7  -2   10.08    9.59
  12  -7   2    7.54   13.79
  12   7   2   -7.41    9.80
  12  -7   2   -0.44   10.19
  12  -7   3    3.44   13.88
 -12  -7  -3    5.69   12.61
  12   7   3    3.63   13.33
  12  -7   3    2.72   15.37
  12  -7   4   -3.48   13.77
  12  -7   4    3.81   15.15
  12  -7   4   -3.11   14.09
  12  -7   4   -1.13   14.56
  12  -8  -5   -1.16    7.51
 -12  -8   5    7.06   11.43
  12   8  -5    1.52    8.54
  12  -8  -5   11.86   11.10
 -12  -8   5    0.04   11.43
  12   8  -5   -7.10    7.61
 -12   8   5   12.93   11.59
 -12  -8   4    6.99   10.20
  12  -8  -4    8.83   10.46
  12   8  -4  -12.39   11.59
 -12  -8   4    3.03   10.76
  12   8  -4   10.82   10.10
 -12   8   4   -5.66   10.56
  12  -8  -3    5.38   10.12
 -12  -8   3    2.17    9.91
  12   8  -3    4.30   10.80
 -12  -8   3    0.33   10.19
  12   8  -3   -0.55    9.93
 -12   8   3    8.68   10.04
  12  -8  -2   38.13    9.61
 -12  -8   2   51.44    9.72
  12   8  -2   44.33   10.30
 -12  -8   2   61.76   10.60
  12   8  -2   55.32    7.35
  12  -8  -2   58.47   11.08
  12  -8  -1   16.42    9.83
 -12  -8   1    7.24    9.77
 -12  -8   1   16.62   12.68
  12   8  -1   28.16    9.76
  12   8  -1   31.96   12.85
  12  -8  -1   18.46   10.19
  12  -8   0   12.10    9.52
  12   8   0    7.61   12.88
 -12  -8   0   10.37    9.66
 -12  -8   0   19.34   12.49
  12   8   0   21.01    9.71
  12  -8   0   10.55    9.77
  12  -8   1   19.05   12.71
 -12  -8  -1   -8.31    9.64
 -12  -8  -1    2.39   12.94
  12   8   1    0.22    9.93
  12   8   1    5.32   13.07
  12  -8   1    1.00    9.71
 -12  -8  -2   10.14   12.33
 -12  -8  -2    2.40   18.56
  12  -8   2   17.49   14.19
  12   8   2    7.98   12.48
  12  -8   2    7.19   10.68
 -12  -8  -2    2.75   19.76
  12  -8   3    1.61   14.55
 -12  -8  -3   -0.63   13.26
  12  -8   3   -0.21   11.08
  12  -8   4    7.13   14.34
  12  -8   4    2.75   14.72
  12  -8   4    9.15   14.94
  12  -8   4    9.59   14.80
 -12  -9   5    1.74   11.19
  12  -9  -5    8.30   11.81
  12   9  -5    2.59   11.96
 -12  -9   5    3.58   11.77
  12   9  -5   20.20   11.28
 -12   9   5    6.55   11.59
 -12  -9   4   11.25    7.45
  12  -9  -4    7.07   11.00
  12   9  -4    4.21   11.41
 -12  -9   4    5.89   10.85
  12   9  -4    1.14   11.03
 -12   9   4   15.47   10.94
  12  -9  -3   10.21   10.52
 -12  -9   3   12.84    9.86
  12   9  -3   -8.47   11.00
 -12  -9   3    3.70   10.52
  12   9  -3    2.12   10.07
  12  -9  -2    0.08   10.09
  12  -9  -2   -3.26    9.78
 -12  -9   2    0.65    9.95
 -12  -9   2    9.59   10.35
  12   9  -2   11.05    9.97
  12   9  -2   15.70   13.38
  12  -9  -1   17.73    9.86
 -12  -9   1   26.39    9.40
  12  -9  -1   20.01   10.74
 -12  -9   1   20.94    9.83
  12   9  -1   11.29    9.88
  12   9  -1    9.41   10.90
  12  -9   0    9.49    9.89
 -12  -9   0   17.22    9.74
  12   9   0    6.48   12.83
  12   9   0    3.07    9.82
 -12  -9   0    8.73   12.47
  12  -9   0    3.07   11.97
  12  -9   1    4.00   10.85
  12   9   1    0.35   13.49
 -12  -9  -1    1.34    9.89
 -12  -9  -1    5.84   13.19
  12   9   1   -1.32   10.11
  12  -9   1    3.50   12.38
 -12  -9  -2   -5.18   11.88
  12  -9   2    3.62   14.49
 -12  -9  -2    1.70   17.14
  12   9   2    4.45   10.17
 -12  -9  -2   -0.84   17.27
  12  -9   2   -4.69   11.17
  12  -9   3   -1.73   15.21
 -12  -9  -3    9.80   10.90
  12  -9   3    4.19   11.63
  12 -10  -4    5.38   11.58
 -12 -10   4    6.97    7.86
 -12 -10   4   10.79   11.56
  12  10  -4   24.60   11.34
  12  10  -4   15.96   11.22
  12 -10  -3   15.34   10.60
 -12 -10   3   -0.05   10.66
 -12 -10   3    7.57   11.45
  12  10  -3    7.98    7.20
  12  10  -3    9.23   11.42
  12 -10  -3    9.20   10.87
  12 -10  -2   -5.85   10.71
  12 -10  -2   -2.78   10.39
 -12 -10   2   -1.70   10.04
 -12 -10   2    9.56   10.54
  12  10  -2    0.93    7.14
  12  10  -2   15.33   11.09
  12  10  -1   16.76   11.00
  12 -10  -1    8.35   10.43
  12 -10  -1    5.70   10.84
 -12 -10   1    2.15   10.05
  12  10  -1    2.48   10.11
 -12 -10   1   17.61   10.43
 -12 -10   0   25.49   10.25
  12 -10   0   18.28   11.04
  12  10   0   22.21   10.91
  12  10   0   26.29   10.19
 -12 -10   0   20.93   10.79
  12 -10   0   23.75   10.11
 -12 -10  -1    8.75   10.39
  12  10   1    1.36   13.53
  12  10   1   11.34   10.75
 -12 -10  -1    4.59   13.54
  12 -10   1    3.02   10.28
  12 -10   1    5.32   13.44
 -12 -10  -2    5.31   10.53
  12 -10   2   -5.01   11.84
 -12 -10  -2   -2.01   16.10
  12  10   2    4.96   10.78
 -12 -10  -2    3.91   13.42
  12 -10   2   -0.05   13.30
  12 -10   3    9.88   12.42
 -12 -10  -3    3.87   11.32
  12 -10   3   12.02   14.33
  12 -11  -4    2.43   11.95
  12 -11  -4   -7.79   11.78
 -12 -11   4   17.35   11.24
 -12 -11   4   10.53    7.88
  12  11  -4    4.06   12.19
  12  11  -4    5.28   11.59
  12 -11  -3    7.56   10.67
 -12 -11   3    4.92    7.51
  12 -11  -3    0.79   11.01
 -12 -11   3   12.23   11.28
  12  11  -3   20.80   11.07
  12  11  -3   16.72   12.39
  12 -11  -2    7.64   10.97
 -12 -11   2   -0.33   10.61
 -12 -11   2    8.21   10.84
  12  11  -2   12.21   10.92
  12 -11  -2   12.76   11.58
  12  11  -2    6.87   11.43
  12 -11  -1    4.43   11.04
 -12 -11   1   16.07   10.19
  12  11  -1   16.21   10.74
  12  11  -1   14.15   10.60
 -12 -11   1   11.69   10.53
  12 -11  -1    8.11   11.10
 -12 -11   0    5.09    9.74
  12 -11   0   -4.78   11.01
  12  11   0    1.51   10.50
 -12 -11   0    4.49   11.23
  12  11   0    0.84   11.74
  12 -11   0   -3.26   10.37
 -12 -11  -1   -2.00   10.68
  12  11   1    2.87   10.67
 -12 -11  -1    3.08   13.49
  12  11   1    3.08   13.63
  12 -11   1   18.38   11.16
  12 -11   1    5.72   10.38
 -12 -11  -2    3.99   13.15
  12 -11   2   -5.97   11.57
 -12 -11  -2    7.98   14.67
  12  11   2    5.51   11.61
 -12 -11  -2    6.57   16.28
  12 -11   2   10.18   13.63
  12 -12  -3    5.14   11.53
 -12 -12   3    3.44   11.11
 -12 -12   3    1.94   11.64
  12  12  -3    1.64   11.38
  12  12  -3   -4.31   11.43
  12 -12  -3   10.75   11.86
  12 -12  -2    6.86   11.20
 -12 -12   2    5.79   10.65
  12 -12  -2   11.95   11.26
 -12 -12   2    4.07   11.69
  12  12  -2    0.70   10.82
  12  12  -2    7.22   11.77
  12 -12  -1   -2.97   10.80
 -12 -12   1   21.51   10.88
  12  12  -1    9.47   11.28
  12  12  -1    7.90   11.04
 -12 -12   1   -0.54   11.05
  12 -12  -1   14.84   11.48
  12  12   0    9.15   11.52
  12 -12   0   12.98   11.36
 -12 -12   0    1.39   10.84
  12  12   0    6.77    7.59
 -12 -12   0    6.65   10.68
  12 -12   0    1.59   11.30
  12  12   1    8.89   11.82
 -12 -12  -1   -1.97   11.38
  12  12   1  -11.72   14.04
 -12 -12  -1   -2.82   11.98
  12 -12   1    5.88   11.51
  12 -12   1    6.81   11.15
 -12 -12  -2   11.92   11.46
  12 -12   2    7.56   12.43
 -12 -12  -2    6.52   14.59
 -12 -12  -2    3.59   14.42
  12 -12   2   -3.24   11.49
  12 -13  -2   14.42   12.02
  12 -13  -2   -0.83   11.57
  12  13  -2   15.16   11.88
 -12 -13   2    0.36   11.25
 -12 -13   2   -8.80   12.24
  12  13  -2    3.83   11.05
  12 -13  -1   -0.22   11.53
 -12 -13   1   -0.15    7.89
  12  13  -1    7.80   11.88
  12 -13  -1    8.35   11.87
  12  13  -1    2.85   11.19
 -12 -13   1    3.53   13.48
  12 -13   0   -3.03   11.94
  12  13   0   -3.64   14.53
 -12 -13   0   -5.91   11.79
  12  13   0    4.83   11.37
 -12 -13   0    2.06   14.37
  12 -13   0    4.41   11.29
  12  13   1   -3.16   15.05
 -12 -13  -1   13.67   11.24
  12  13   1   -1.22   11.59
 -12 -13  -1    5.12   14.89
  12 -13   1    8.35   11.91
  12 -13   1    6.51   11.71
 -13   0   5    3.46    6.89
  13   0  -5   -0.99   10.45
  13   0  -5  -11.04   10.70
 -13   0   3   -1.12    9.65
  13   0  -3    3.45    9.35
  13   0  -3   10.02   10.22
  13   0  -1    2.06    9.05
  13   0  -1    2.22   11.80
 -13   0   1    3.79   10.96
  13   0   1    3.99   21.02
  13   0   1    8.41    9.13
  13   0   1    2.42   19.51
  13   0   3    9.79   12.68
 -13   1   6   -0.82   11.65
 -13  -1   6    5.60   11.35
  13  -1  -6    9.87   12.10
  13   1  -6    8.85   12.19
  13  -1  -6   -3.52   12.03
  13   1  -6   18.40   11.87
 -13   1   5    3.34   10.23
 -13  -1   5    1.63   10.63
  13  -1  -5   -0.28   10.58
  13   1  -5   -5.59   10.44
  13  -1  -5   -0.76   11.01
  13   1  -5    3.04   10.75
 -13   1   4   -1.08    6.82
 -13  -1   4    8.94    6.61
  13  -1  -4   14.17   10.29
  13   1  -4   13.48    9.87
  13  -1  -4   10.89   10.73
  13   1  -4    0.67   10.02
 -13   1   3   16.45    9.26
 -13  -1   3    5.28    9.71
  13  -1  -3    4.92    9.22
  13   1  -3   12.27    9.16
  13  -1  -3   -4.99   10.25
  13   1  -3   -3.07   10.43
 -13  -1   2   46.85    9.19
  13  -1  -2   63.60    9.78
  13   1  -2   47.99    9.87
  13  -1  -2   51.20   10.02
  13   1  -2   44.61    9.73
 -13   1   2   50.29    9.59
 -13  -1   1   24.37   11.24
  13  -1  -1   14.75    8.92
  13   1  -1   23.57    9.08
  13  -1  -1    5.89   11.26
  13   1  -1   10.83   10.23
 -13   1   1   18.81   11.81
  13  -1   0    8.17    8.97
  13   1   0   -9.16    9.02
  13  -1   0    3.24   12.37
 -13   1   0    3.41   12.01
  13   1   0   -0.08   12.84
 -13  -1   0   -1.60   13.61
  13  -1   1   22.81   10.95
  13   1   1   24.43    9.24
  13  -1   1   24.48   16.07
  13  -1   1   28.75   16.41
  13  -1   2   -2.71   12.21
  13   1   2    1.82    9.62
  13  -1   3    8.19   12.64
  13   1   3   -2.40   12.53
  13  -1   4    6.32   18.17
  13   1   4    0.93   19.14
 -13   2   6    1.86   11.25
 -13  -2   6    4.70   11.40
  13  -2  -6    0.13   12.09
  13   2  -6    9.12   12.05
  13  -2  -6    9.68   11.53
  13   2  -6   15.78   11.76
 -13   2   5    8.60   10.13
 -13  -2   5    9.11   10.99
  13  -2  -5    2.71   10.49
  13   2  -5    6.99   10.72
  13  -2  -5    7.66   10.68
  13   2  -5   18.03   11.19
 -13  -2   4    0.45    9.61
  13  -2  -4    4.72   10.18
  13   2  -4   -5.61   10.48
  13  -2  -4    4.65   10.09
  13   2  -4    1.19    7.22
 -13   2   4    5.07    9.83
 -13  -2   3    9.82    9.64
  13  -2  -3   -7.87    9.12
  13   2  -3   13.46    9.41
  13  -2  -3    2.86    9.59
  13   2  -3    0.88   10.39
 -13   2   3    0.31    9.89
 -13  -2   2    9.97    9.53
  13  -2  -2    6.50    9.35
  13   2  -2    8.32    9.72
  13  -2  -2   10.79    9.39
  13   2  -2    4.21    9.63
 -13   2   2    5.77    9.14
 -13  -2   1   18.52    9.46
  13  -2  -1   10.65    9.16
  13   2  -1   18.06    6.75
  13  -2  -1   21.68   11.22
 -13   2   1   18.72    9.13
  13   2  -1   17.33   12.84
  13   2   0    5.05   12.49
  13  -2   0   -9.80    9.15
  13   2   0    5.29    9.29
  13  -2   0    2.16   12.61
 -13  -2   0    6.63   13.43
  13  -2   1   10.32    9.05
  13   2   1   11.47    9.48
  13  -2   1   10.51   14.76
  13  -2   1    9.04   13.92
  13  -2   2   11.76   12.12
  13   2   2   13.26    9.75
  13  -2   3   10.50   12.76
  13   2   3    4.64   12.55
  13  -2   4    6.82   17.67
  13   2   4    5.11   18.21
 -13  -3   6   -1.47   11.41
  13  -3  -6   -2.89   11.85
  13   3  -6   -3.00   12.05
  13  -3  -6    5.73   12.05
  13   3  -6   -2.99   12.07
 -13   3   6    4.24    8.24
 -13  -3   5   12.73   10.78
  13  -3  -5   23.65   11.00
  13   3  -5    6.87   10.61
  13  -3  -5   11.24   10.69
  13   3  -5    5.45   11.13
 -13   3   5   15.02   10.52
 -13  -3   4   -1.11    9.94
  13  -3  -4    9.32    9.96
  13   3  -4    6.97    9.93
  13  -3  -4   -1.36    9.75
  13   3  -4    9.83   10.74
 -13   3   4   -1.05    9.82
 -13  -3   3   36.51   11.92
  13  -3  -3   28.84    9.50
  13   3  -3   31.58    6.68
  13  -3  -3   29.97   10.66
  13   3  -3   47.29   10.56
 -13   3   3   33.92    9.22
 -13  -3   2   66.82    9.35
  13  -3  -2   64.77    9.27
  13   3  -2   69.80    9.91
  13  -3  -2   58.42    9.79
 -13   3   2   62.32    9.49
  13   3  -2   54.69    9.99
  13   3  -1   28.56   12.46
 -13  -3   1   26.40   11.96
  13  -3  -1   31.95    9.42
  13  -3  -1   24.86    9.19
  13   3  -1   38.08    9.25
 -13   3   1   32.38   11.16
 -13  -3   0    0.04   11.26
  13  -3   0   -2.70    9.02
  13   3   0    0.65   13.29
  13  -3   0    8.12   12.77
  13  -3   0    4.68    9.65
  13   3   0    0.84    9.44
  13  -3   1   39.54    9.28
  13  -3   1   46.83   12.56
  13  -3   1   35.01   12.85
  13   3   1   36.73    9.74
  13  -3   2   23.01   23.13
  13  -3   2   21.58   11.97
  13   3   2   30.49   12.48
  13  -3   2   21.51   20.94
  13  -3   3    6.85   10.76
  13   3   3    9.71   11.32
  13  -3   4   -0.68   18.03
 -13  -4   5    9.85   10.82
  13  -4  -5    8.80   10.44
  13   4  -5    5.72   10.63
  13  -4  -5   -5.51   11.32
  13   4  -5    5.17   11.15
 -13   4   5    3.52   10.61
  13  -4  -4    7.79    7.11
 -13  -4   4   16.26   10.02
  13   4  -4   13.37   10.25
  13  -4  -4    8.77   10.25
 -13   4   4   13.04   10.34
  13   4  -4   17.74   10.92
  13  -4  -3    3.23    6.65
 -13  -4   3    2.91    9.72
  13  -4  -3   -9.23   10.92
  13   4  -3    5.30    9.80
 -13   4   3    1.14    9.87
  13   4  -3   -3.39   10.24
  13   4  -2   20.76   10.25
 -13  -4   2   18.48    9.47
  13  -4  -2   22.90    9.52
 -13  -4   2   28.28    9.05
  13  -4  -2   11.68    9.81
  13   4  -2   18.19    9.58
 -13   4   2   23.82    9.33
  13   4  -1    3.47   12.88
 -13  -4   1    3.28    9.35
  13  -4  -1   -2.53    9.51
 -13  -4   1    8.48   12.09
  13  -4  -1    6.85    9.08
  13   4  -1   15.57    9.68
 -13   4   1    0.32    9.18
  13  -4   0   45.00   10.02
 -13  -4   0   49.87   13.72
  13  -4   0   58.46    9.38
  13  -4   0   49.59    9.81
  13   4   0   41.94    9.76
  13   4   0   49.09   13.33
  13  -4   1    2.76    9.10
  13  -4   1    3.11   11.68
  13  -4   1    7.41   12.65
  13   4   1    3.09    9.44
  13  -4   2    3.72    9.50
  13  -4   2    6.92   15.85
  13  -4   2    3.81   17.02
  13   4   2    5.59    9.74
  13  -4   3    3.18   12.22
  13   4   3    8.03   13.10
  13  -4   4    4.37   16.36
  13   5  -5    2.32   11.54
  13  -5  -5   12.79   10.82
 -13  -5   5   -5.51   10.94
  13  -5  -5    8.57   11.06
  13   5  -5    0.50   10.68
 -13   5   5   -9.21   10.85
  13   5  -4    4.64   10.89
  13  -5  -4    9.02   10.07
 -13  -5   4    8.10   10.34
  13  -5  -4    8.43   10.53
  13   5  -4    5.60   10.33
 -13   5   4    4.64   10.72
  13   5  -3   15.30   10.59
  13  -5  -3    0.12    9.66
 -13  -5   3   12.77   10.61
  13  -5  -3    7.85    9.67
  13   5  -3    4.27   10.48
 -13  -5   3   12.09    9.59
 -13   5   3    9.63   10.71
  13   5  -2    5.59    9.82
  13  -5  -2   -5.30    9.11
 -13  -5   2    2.29    9.34
  13  -5  -2    6.18    9.79
 -13  -5   2    5.03    9.37
  13   5  -2    9.74    9.86
 -13   5   2    4.09    9.86
  13  -5  -1   27.88    9.58
 -13  -5   1   32.98   11.77
  13   5  -1   24.23   10.73
 -13  -5   1   32.34    9.60
  13   5  -1   39.77   10.00
  13  -5  -1   24.48    9.43
  13  -5   0    9.24    9.56
 -13  -5   0    8.30    9.12
  13  -5   0    9.62   11.61
 -13  -5   0    0.77   11.58
  13   5   0   -6.76    9.96
  13  -5   0    0.39   12.23
  13   5   0   10.40   12.75
 -13  -5  -1    9.43   18.50
  13  -5   1    7.72   12.00
 -13  -5  -1    3.40    9.33
  13  -5   1    4.17    8.94
  13  -5   1   11.41   10.51
  13   5   1    9.38    9.48
  13   5   1    7.37   17.86
  13  -5   2   10.80   14.85
  13  -5   2   13.76    9.59
  13  -5   2   11.40   15.75
  13   5   2    9.64   10.08
  13  -5   3    4.92   17.25
  13  -5   3    9.60   13.39
  13   5   3    5.05   13.05
  13  -5   3    2.02   19.15
  13  -5   4    5.56   14.41
  13   6  -5   22.86   12.19
  13  -6  -5   -6.40   11.39
 -13  -6   5    1.82    7.90
  13  -6  -5   -0.28   11.59
  13   6  -5    4.32    7.86
 -13   6   5   18.38   11.37
  13   6  -4    6.16   11.32
 -13  -6   4    2.49   10.22
  13  -6  -4   -5.04   10.52
 -13  -6   4    1.70   10.36
  13  -6  -4    0.22   10.54
  13   6  -4    3.85   10.41
 -13   6   4    2.87   10.32
  13   6  -3   -6.26   11.34
  13  -6  -3    0.35    9.83
 -13  -6   3   -3.52    9.84
  13  -6  -3    0.69   10.05
 -13  -6   3    2.23    9.93
  13   6  -3    1.27    9.96
 -13   6   3   15.11   10.05
 -13  -6   2    7.80    6.57
  13  -6  -2    2.32   10.34
  13   6  -2    8.79   10.50
 -13  -6   2   -1.68    8.89
  13   6  -2    3.27    9.59
 -13   6   2   10.99   10.97
  13  -6  -1   12.08    9.42
 -13  -6   1   14.09    9.18
 -13  -6   1   12.41   12.39
  13   6  -1   19.94   10.95
  13   6  -1   16.69    9.73
  13  -6  -1   28.18   12.43
  13  -6   0   -2.93   11.98
  13  -6   0    2.25   10.46
 -13  -6   0   13.02    9.32
 -13  -6   0   -4.24   11.95
  13   6   0    0.38   10.39
  13   6   0    4.40   12.85
  13   6   1    0.84   16.38
  13  -6   1    1.26    9.58
  13  -6   1    7.84   13.13
 -13  -6  -1    6.09    8.72
 -13  -6  -1    0.83   15.55
  13   6   1    0.79    9.29
  13  -6   2    3.73   14.51
  13  -6   2   13.26   10.23
 -13  -6  -2   11.34   10.30
  13  -6   2   15.12   13.31
  13   6   2    6.17   10.05
  13  -6   3    7.20   16.04
  13  -6   3    1.90   13.71
  13   6   3    2.73   12.83
  13  -6   3    0.40   16.48
  13  -6   4    8.53   22.85
  13  -6   4    8.87   15.00
  13  -6   4    9.54   24.36
  13   7  -5   -3.75   11.26
 -13  -7   5    8.49   11.55
  13  -7  -5   12.24   11.54
 -13  -7   5    8.63   11.31
  13  -7  -5   -3.19   11.92
  13   7  -5   13.33   11.30
 -13   7   5    6.42   11.71
  13  -7  -4    3.64   10.52
  13   7  -4    3.92   11.37
 -13  -7   4    5.10    7.19
  13  -7  -4    8.64   11.12
 -13  -7   4    6.56   10.89
  13   7  -4   -1.77   10.65
 -13   7   4   12.35   10.95
 -13  -7   3   22.25   10.07
  13   7  -3   36.79   10.89
  13  -7  -3   26.06   10.44
 -13  -7   3   35.66   10.96
  13   7  -3   24.86   10.23
 -13   7   3   36.58   10.68
  13  -7  -2    7.59   10.12
 -13  -7   2   -6.58    9.87
  13   7  -2    6.42   10.60
 -13  -7   2   -3.23    9.36
  13   7  -2   -0.94   10.18
  13  -7  -1   13.51   10.20
 -13  -7   1    2.68    6.41
 -13  -7   1   -2.19   12.01
  13  -7  -1    7.00   10.03
  13   7  -1   11.38    9.26
  13   7  -1   -0.42   10.69
  13   7   0    0.48   13.26
  13  -7   0    5.35   10.08
 -13  -7   0   -0.43   10.18
 -13  -7   0    4.31   12.33
  13   7   0    1.47    9.89
  13  -7   0    7.67   10.37
  13   7   1    1.31   14.88
  13  -7   1    2.25   11.97
  13  -7   1    2.91   12.58
 -13  -7  -1   -5.75    9.34
 -13  -7  -1    1.90   15.71
  13   7   1    0.40   11.69
  13  -7   2    3.25   12.69
 -13  -7  -2   18.66   12.81
  13  -7   2    6.32   13.47
  13   7   2   -0.63   10.48
  13  -7   3   -1.51   13.91
  13  -7   3   -4.36   14.31
  13  -7   3   -1.51   11.32
  13   7   3    8.15   13.43
 -13  -8   5    2.89   11.14
  13  -8  -5   -3.37    7.89
  13   8  -5   -0.28   11.82
 -13  -8   5   -0.70   11.21
  13  -8  -5    8.64   11.71
  13   8  -5    4.30   11.90
 -13   8   5    7.98   11.51
 -13  -8   4   13.93   10.99
  13   8  -4    4.77   11.66
  13  -8  -4   13.14   11.14
 -13  -8   4    8.17    7.60
  13   8  -4    2.64    7.59
 -13   8   4    7.27   10.84
 -13  -8   3   11.11   10.01
  13  -8  -3    1.89   10.41
  13   8  -3    3.82   11.29
 -13  -8   3    8.45   10.38
  13   8  -3   10.19   10.20
 -13   8   3   -7.71   10.41
  13  -8  -2    4.40    9.97
 -13  -8   2    0.42    9.87
 -13  -8   2    3.15   10.20
  13   8  -2   -1.93   13.39
  13   8  -2   -5.64   10.48
  13  -8  -2    9.15   10.57
  13  -8  -1   13.20    9.95
 -13  -8   1   13.00    9.08
 -13  -8   1   11.64   12.18
  13   8  -1   13.92   10.00
  13   8  -1    2.31   10.46
  13  -8  -1    6.31    9.92
  13  -8   0    2.60   12.30
 -13  -8   0   13.19    9.91
  13   8   0    9.68   13.46
 -13  -8   0    6.09   10.28
  13   8   0   11.82   10.35
  13  -8   0    5.68   12.95
  13  -8   1   14.26   10.75
  13  -8   1   15.03   11.12
  13   8   1   11.74   13.27
 -13  -8  -1   10.64   10.28
 -13  -8  -1   13.20   14.91
  13   8   1   12.27   10.88
  13  -8   2    6.02   12.66
 -13  -8  -2    7.20    9.64
  13  -8   2    4.94   14.03
  13   8   2   -3.49    9.98
  13  -8   3   14.07   16.68
 -13  -8  -3    7.59   13.69
  13   8   3    1.01   11.72
  13  -8   3    0.96   13.77
 -13  -9   4   19.09   10.82
  13  -9  -4    8.56   11.41
  13   9  -4    6.56   11.60
 -13  -9   4   11.90   11.48
  13   9  -4   12.99   11.13
 -13   9   4   -5.17   11.35
  13  -9  -3   -3.04   10.86
 -13  -9   3    3.41   10.39
 -13  -9   3    6.15   10.82
  13   9  -3   11.40   11.33
  13   9  -3   -3.20   10.43
  13  -9  -2    0.28   10.70
 -13  -9   2    7.14   10.03
 -13  -9   2    2.18   10.35
  13   9  -2    5.17   10.35
  13   9  -2   16.22   10.63
  13  -9  -2   -2.62   10.91
  13  -9  -1    5.52    9.91
 -13  -9   1    0.42    9.92
  13  -9  -1   -2.60   10.60
 -13  -9   1   11.49   10.17
  13   9  -1  -11.41   10.66
  13   9  -1  -10.07   13.18
  13  -9   0   -2.41   10.63
 -13  -9   0   12.22   10.57
  13   9   0    4.78   14.23
 -13  -9   0    2.70   13.21
  13   9   0   14.47    9.73
  13  -9   0    9.84   11.15
  13  -9   1    4.93   12.20
 -13  -9  -1   -4.38   10.40
 -13  -9  -1    0.65   13.73
  13   9   1    9.30   16.05
  13   9   1   10.90   10.65
  13  -9   1   11.40   10.53
 -13  -9  -2   14.00   10.39
 -13  -9  -2    2.55   20.66
  13  -9   2    2.91   15.00
  13   9   2    5.60   10.60
  13  -9   2   -1.04   14.29
 -13  -9  -2    4.94   20.90
  13  -9   3    4.41   15.23
 -13  -9  -3    4.55   11.69
  13  -9   3   13.19   14.58
 -13 -10   4    0.86   11.20
  13 -10  -4   15.13   11.70
 -13 -10   4   10.89   11.81
  13  10  -4    2.79   12.86
  13  10  -4   -1.81   11.36
  13 -10  -3  -10.94   10.86
 -13 -10   3    5.67   10.81
  13 -10  -3    5.91   11.25
 -13 -10   3    3.82   11.31
  13  10  -3   -6.77   10.88
  13  10  -3   12.08   11.60
  13 -10  -2    6.70   11.51
  13 -10  -2   -2.57   10.98
 -13 -10   2    9.57   10.77
 -13 -10   2    2.60   10.36
  13  10  -2    1.27   10.82
  13  10  -2   13.79   11.10
  13  10  -1   27.58   13.54
  13 -10  -1   18.55   10.51
  13 -10  -1   30.93   11.75
 -13 -10   1   35.24   10.45
 -13 -10   1   37.96   11.58
  13  10  -1   24.47   10.73
  13 -10   0   -5.57   10.62
 -13 -10   0    5.67   10.43
  13 -10   0   -3.25   13.68
 -13 -10   0    1.76   11.41
  13  10   0    8.98   10.71
  13  10   0   13.19   14.38
 -13 -10  -1   10.23   10.78
 -13 -10  -1    2.13   13.51
  13  10   1    4.26   10.90
  13  10   1    8.37   13.62
  13 -10   1   15.37   11.64
  13 -10   1    7.23   13.31
 -13 -10  -2   -9.29   10.95
 -13 -10  -2    4.04   16.59
  13 -10   2    1.96   14.39
  13  10   2   11.64   10.88
 -13 -10  -2   -2.25   18.63
  13 -10   2    0.12   13.67
  13 -11  -3   -1.86   11.94
 -13 -11   3    6.56   11.15
  13 -11  -3   -7.79   12.12
 -13 -11   3   -2.83   11.50
  13  11  -3    8.49   11.40
  13  11  -3    2.60   12.00
  13 -11  -2    6.13   10.87
 -13 -11   2    5.00   10.77
  13 -11  -2   -0.24   11.48
 -13 -11   2   -2.49   10.93
  13  11  -2   15.92   11.01
  13  11  -2    7.65   11.20
  13 -11  -1    4.81   11.20
  13  11  -1    4.94   11.30
 -13 -11   1   -5.41   10.66
 -13 -11   1    2.35   13.38
  13  11  -1   -4.55   10.51
  13 -11  -1    4.20   11.34
  13 -11   0    9.36   11.08
 -13 -11   0    7.02   10.80
  13 -11   0    3.77   11.68
 -13 -11   0   10.18   11.45
  13  11   0    2.97   10.90
  13  11   0   13.07   11.38
  13  11   1    6.81   14.83
 -13 -11  -1    5.89   10.96
 -13 -11  -1    2.52   13.87
  13  11   1   -6.65   11.54
  13 -11   1   10.90   11.74
  13 -11   1   -6.08   11.07
 -13 -11  -2   -2.94   11.55
  13 -11   2   -2.79   12.44
 -13 -11  -2    0.69   17.55
  13  11   2   -0.65   11.40
 -13 -11  -2   -3.24   18.12
  13 -11   2   -0.25   11.52
  13  12  -2   18.35   11.95
  13 -12  -2   -9.03   12.34
  13 -12  -2    5.94   11.96
 -13 -12   2    1.21    7.88
 -13 -12   2    9.66   11.96
  13  12  -2   11.08   11.27
  13 -12  -1    4.89   10.78
 -13 -12   1    1.38   11.04
  13  12  -1    4.24   11.95
 -13 -12   1    6.00   13.99
  13  12  -1   13.17   11.77
  13 -12  -1   13.43   11.79
  13 -12   0   -0.51   11.54
  13  12   0    7.97   14.61
  13 -12   0    4.70   11.57
 -13 -12   0    6.13    7.67
 -13 -12   0    4.15   14.46
  13  12   0   -5.24   11.83
 -13 -12  -1   10.35   11.49
  13  12   1   -5.33   15.15
 -13 -12  -1    4.02   14.89
  13  12   1   20.74   13.71
  13 -12   1  -10.53   12.22
  13 -12   1   16.24   11.30
 -14   0   4    1.94   10.04
  14   0  -4   -2.76   10.27
  14   0  -4   25.50   10.63
 -14   0   2    2.82    9.40
  14   0  -2    4.97    9.33
  14   0  -2    7.63    9.82
  14   0   0   -5.05    9.96
  14   0   0    9.16   14.19
 -14   0   0    1.67   11.74
  14   0   2   25.03   10.40
  14   0   4    1.78   19.25
 -14   1   5   -5.43   10.78
 -14  -1   5   10.80   10.97
  14  -1  -5   10.70   10.89
  14   1  -5    1.04   10.59
  14  -1  -5    9.98   11.26
  14   1  -5    8.39   11.03
 -14   1   4   13.46   10.35
 -14  -1   4    6.70   10.03
  14  -1  -4    3.94   10.08
  14   1  -4   10.21   10.18
  14  -1  -4   15.12   10.59
  14   1  -4   -2.66   10.65
 -14  -1   3    5.31   10.51
  14  -1  -3    1.37    9.86
  14   1  -3    6.12    9.72
  14  -1  -3   14.11   12.57
  14   1  -3   -4.07   10.93
 -14   1   3    8.27    9.80
 -14  -1   2    1.25    9.23
  14  -1  -2   -8.03    9.46
  14   1  -2    4.27    9.46
  14  -1  -2    3.81    9.70
  14   1  -2    6.40    9.85
 -14   1   2    5.77    9.45
  14  -1  -1   42.49   10.12
  14   1  -1   60.68    9.69
  14  -1  -1   57.88   12.55
  14   1  -1   52.13   12.88
 -14   1   1   54.06   12.11
 -14  -1   1   59.83    9.87
  14  -1   0   -0.26    9.64
  14   1   0    0.81    9.78
  14  -1   0    3.80   12.17
 -14  -1   0    7.26   11.95
  14   1   0    6.77   13.07
  14  -1   1   10.17    8.98
  14  -1   1    0.27   18.46
  14   1   1    4.34    9.20
  14  -1   1    5.96   18.28
  14  -1   2   -1.76   12.46
  14   1   2    7.96   10.04
  14  -1   3   11.00   13.91
  14   1   3    9.67   13.42
  14  -1   4    3.26   19.13
  14   1   4    4.90   19.19
 -14  -2   5    9.67   10.92
  14  -2  -5    0.50   11.17
  14   2  -5   16.49   11.27
  14  -2  -5    1.99   11.25
  14   2  -5   10.17   11.50
 -14   2   5   16.88   10.90
 -14  -2   4    6.56   10.27
  14  -2  -4    2.60   10.09
  14   2  -4    1.55   10.26
  14  -2  -4    9.65    7.64
  14   2  -4    7.34   10.41
 -14   2   4   -5.69   10.39
 -14  -2   3   30.63   10.67
  14  -2  -3   37.95    7.27
  14   2  -3   30.03    9.80
  14  -2  -3   33.53   10.27
[truncated: 42,871 more chars]
