# Supplementary material for: Crystal structure and Hirshfeld surface analysis of a Schiff base: (Z)-6-[(5-chloro-2-meth­oxy­anilino)methyl­idene]-2-hy­droxy­cyclo­hexa-2,4-dien-1-one
Source: Acta Crystallogr E Crystallogr Commun. 2019 Feb 12;75(Pt 3):362–6. doi: 10.1107/S2056989019002123 (PMC6399700; doi:10.1107/S2056989019002123)
Supplement: Supplementary file 2 [file e-75-00362-Isup2.hkl]

data_I                                                                          
_shelx_title ' shelxt_a.res in P2(1)/c'                                         
_shelx_refln_list_code          4                                               
_shelx_F_calc_maximum      175.09                                               
_exptl_crystal_F_000       576.00                                               
_reflns_d_resolution_high  0.8107                                               
                                                                                
loop_                                                                           
 _space_group_symop_operation_xyz                                               
 'x, y, z'                                                                      
 '-x, y+1/2, -z+1/2'                                                            
 '-x, -y, -z'                                                                   
 'x, -y-1/2, z-1/2'                                                             
                                                                                
_cell_length_a    14.7251                                                       
_cell_length_b    14.4444                                                       
_cell_length_c     6.1698                                                       
_cell_angle_alpha  90.000                                                       
_cell_angle_beta   98.241                                                       
_cell_angle_gamma  90.000                                                       
                                                                                
_shelx_F_squared_multiplier     1.000                                           
                                                                                
loop_                                                                           
 _refln_index_h                                                                 
 _refln_index_k                                                                 
 _refln_index_l                                                                 
 _refln_F_squared_calc                                                          
 _refln_F_squared_meas                                                          
 _refln_F_squared_sigma                                                         
 _refln_observed_status                                                         
   2   0   0       7636.50       8452.95        86.91 o                         
   4   0   0       2413.27       2414.40        42.82 o                         
   6   0   0        694.39        681.53        21.85 o                         
   8   0   0       1257.52       1285.72        25.17 o                         
  10   0   0        276.50        274.98        19.79 o                         
  12   0   0         82.55         86.02        20.86 o                         
  14   0   0         10.38          3.60        22.02 o                         
  16   0   0         27.25         35.06        29.00 o                         
   1   1   0        808.62        890.89        38.03 o                         
   2   1   0        203.12        257.77        22.54 o                         
   3   1   0        474.69        547.51        21.19 o                         
   4   1   0         55.30         72.68        16.50 o                         
   5   1   0        142.53        161.58        14.05 o                         
   6   1   0        259.39        265.48        12.66 o                         
   7   1   0        122.72        127.55        12.11 o                         
   8   1   0        819.28        870.47        17.08 o                         
   9   1   0        151.81        149.18        13.21 o                         
  10   1   0          6.24          9.20        12.96 o                         
  11   1   0        210.09        198.30        14.42 o                         
  12   1   0         12.01         14.28        14.25 o                         
  13   1   0          4.24          1.94        14.75 o                         
  14   1   0         10.67         10.95        16.27 o                         
  15   1   0          0.08         27.60        17.99 o                         
  16   1   0         22.80         28.21        16.80 o                         
  17   1   0          0.89         15.42        19.07 o                         
   0   2   0       5802.49       6113.24       272.58 o                         
   1   2   0        571.15        610.08        22.37 o                         
   2   2   0       1299.45       1240.09        35.26 o                         
   3   2   0         38.38         59.81        19.64 o                         
   4   2   0        210.23        222.82        15.77 o                         
   5   2   0        495.44        524.64        16.59 o                         
   6   2   0        962.08       1042.16        17.68 o                         
   7   2   0        203.12        208.05        13.70 o                         
   8   2   0        656.98        657.71        15.67 o                         
   9   2   0         11.00         22.35        11.76 o                         
  10   2   0         87.39         99.24        13.67 o                         
  11   2   0        132.54        142.66        13.48 o                         
  12   2   0         16.25         20.99        15.23 o                         
  13   2   0          2.40          4.14        16.09 o                         
  14   2   0         16.23         21.45        15.67 o                         
  15   2   0          5.85         21.63        15.65 o                         
  16   2   0          2.80         15.95        17.02 o                         
  17   2   0         10.70         18.46        18.56 o                         
   1   3   0          3.35         10.66        17.34 o                         
   2   3   0       1703.72       1773.98        42.76 o                         
   3   3   0          5.58          7.41        15.82 o                         
   4   3   0        931.19        939.68        18.56 o                         
   5   3   0          1.83         -2.48        13.41 o                         
   6   3   0          0.03         14.37        14.73 o                         
   7   3   0        771.65        809.64        18.04 o                         
   8   3   0       1121.99       1105.60        21.93 o                         
   9   3   0        102.99         91.41        14.67 o                         
  10   3   0        132.87        120.13        13.25 o                         
  11   3   0        194.04        185.79        13.00 o                         
  12   3   0         40.47         48.50        13.83 o                         
  13   3   0          5.77          5.63        14.16 o                         
  14   3   0         31.37         35.09        15.43 o                         
  15   3   0         15.36          5.16        16.14 o                         
  16   3   0          8.68         21.71        16.59 o                         
  17   3   0         11.06         18.19        18.40 o                         
   0   4   0      20951.49      20921.41       695.66 o                         
   1   4   0        810.93        810.97        20.20 o                         
   2   4   0       1071.15       1042.34        27.40 o                         
   3   4   0        481.39        455.84        18.79 o                         
   4   4   0        264.89        272.40        15.12 o                         
   5   4   0        152.70        116.82        13.34 o                         
   6   4   0       1995.01       1957.68        43.87 o                         
   7   4   0        879.21        857.73        16.06 o                         
   8   4   0        174.04        164.38        12.89 o                         
   9   4   0        358.89        340.08        14.72 o                         
  10   4   0        123.21        133.39        13.88 o                         
  11   4   0        260.78        272.27        14.15 o                         
  12   4   0         71.00         66.95        12.99 o                         
  13   4   0        153.09        163.55        14.26 o                         
  14   4   0         11.37         19.58        15.69 o                         
  15   4   0          6.10          8.85        16.45 o                         
  16   4   0         54.30         55.71        16.55 o                         
  17   4   0         27.64         33.14        18.32 o                         
   1   5   0        353.42        334.86        17.17 o                         
   2   5   0        622.30        626.12        16.05 o                         
   3   5   0        782.65        746.03        19.91 o                         
   4   5   0          7.49          0.39        12.53 o                         
   5   5   0          1.43          4.15        13.40 o                         
   6   5   0          1.52          5.31        12.67 o                         
   7   5   0         21.93         25.15        12.50 o                         
   8   5   0          0.13         -0.92        12.55 o                         
   9   5   0         35.61         36.67        12.57 o                         
  10   5   0          1.60         15.45        12.39 o                         
  11   5   0        150.11        130.77        13.78 o                         
  12   5   0         11.90         12.07        13.85 o                         
  13   5   0          2.56         14.93        13.34 o                         
  14   5   0          4.53          5.11        13.31 o                         
  15   5   0          0.69         14.25        15.40 o                         
  16   5   0          7.91          6.41        16.13 o                         
  17   5   0          0.81          8.36        18.43 o                         
   0   6   0       1309.59       1246.16        50.61 o                         
   1   6   0          0.23          3.78        15.31 o                         
   2   6   0        150.01        163.28        13.94 o                         
   3   6   0        144.26        155.72        13.90 o                         
   4   6   0        222.79        227.75        14.04 o                         
   5   6   0        226.70        211.80        13.23 o                         
   6   6   0         10.15         19.19        12.47 o                         
   7   6   0         76.03         78.31        12.99 o                         
   8   6   0         86.18         67.82        12.85 o                         
   9   6   0         66.52         58.88        12.93 o                         
  10   6   0        858.27        870.14        18.18 o                         
  11   6   0         92.13         92.02        12.33 o                         
  12   6   0         26.43         27.99        13.70 o                         
  13   6   0          3.39          8.41        14.71 o                         
  14   6   0          0.55          5.40        13.27 o                         
  15   6   0         70.99         88.08        14.79 o                         
  16   6   0          0.00          6.47        17.38 o                         
   1   7   0         25.41         29.99        14.51 o                         
   2   7   0         26.52         26.87        14.29 o                         
   3   7   0          6.79         16.79        11.67 o                         
   4   7   0        348.88        319.73        13.86 o                         
   5   7   0        218.86        240.38        13.12 o                         
   6   7   0        391.69        369.80        13.63 o                         
   7   7   0         47.65         65.61        12.84 o                         
   8   7   0          5.56         15.51        12.41 o                         
   9   7   0          2.63         23.52        12.86 o                         
  10   7   0        718.64        650.72        14.71 o                         
  11   7   0        155.50        139.11        13.60 o                         
  12   7   0        194.21        189.76        14.19 o                         
  13   7   0          0.35         10.51        14.52 o                         
  14   7   0         31.45         37.83        14.95 o                         
  15   7   0         35.43         43.71        13.23 o                         
  16   7   0          0.36         14.49        15.32 o                         
   0   8   0        489.47        474.44        19.29 o                         
   1   8   0         12.95         16.80        14.59 o                         
   2   8   0       1306.64       1264.07        41.72 o                         
   3   8   0        467.67        452.65        15.50 o                         
   4   8   0        549.03        532.23        18.13 o                         
   5   8   0        633.95        622.64        13.45 o                         
   6   8   0         81.66         77.20        13.18 o                         
   7   8   0        151.72        164.36        13.27 o                         
   8   8   0        114.70        128.06        12.92 o                         
   9   8   0         37.88         32.56        13.36 o                         
  10   8   0        536.25        537.54        13.99 o                         
  11   8   0         20.86         29.00        12.92 o                         
  12   8   0         64.07         44.45        13.98 o                         
  13   8   0         19.57         27.63        15.15 o                         
  14   8   0          0.02          7.37        15.29 o                         
  15   8   0          2.18         -0.82        15.50 o                         
  16   8   0         18.09         25.42        15.60 o                         
   1   9   0          1.59         16.27        10.88 o                         
   2   9   0        384.72        409.48        15.31 o                         
   3   9   0        126.53        121.12        14.59 o                         
   4   9   0        223.27        224.58        13.58 o                         
   5   9   0         65.58         58.42        11.96 o                         
   6   9   0         89.81        106.16        13.52 o                         
   7   9   0         49.94         68.27        13.05 o                         
   8   9   0         25.09         28.42        12.92 o                         
   9   9   0         63.65         57.09        13.14 o                         
  10   9   0         12.65         18.25        13.04 o                         
  11   9   0         10.72         -0.13        13.21 o                         
  12   9   0         21.76         27.04        14.61 o                         
  13   9   0         11.50         23.95        15.15 o                         
  14   9   0          5.25         11.32        14.92 o                         
  15   9   0         14.36         19.91        16.20 o                         
   0  10   0          2.63         -1.81        18.14 o                         
   1  10   0        123.27        129.05        12.13 o                         
   2  10   0        106.72         98.30        13.32 o                         
   3  10   0        138.27        167.78        15.07 o                         
   4  10   0        295.39        339.04        20.09 o                         
   5  10   0        151.71        128.75        12.07 o                         
   6  10   0         29.46         54.99        13.19 o                         
   7  10   0         12.42         26.95        13.01 o                         
   8  10   0          0.21         15.75        12.94 o                         
   9  10   0         77.20        100.72        13.20 o                         
  10  10   0          2.66         27.54        13.85 o                         
  11  10   0          0.88         22.87        13.81 o                         
  12  10   0         51.80         75.32        14.13 o                         
  13  10   0          1.14         10.83        15.56 o                         
  14  10   0          0.44          5.16        15.37 o                         
   1  11   0         15.99         25.10        11.74 o                         
   2  11   0         74.34         79.78        12.85 o                         
   3  11   0         33.41         33.88        13.05 o                         
   4  11   0        383.54        389.14        15.55 o                         
   5  11   0         11.61         28.61        14.48 o                         
   6  11   0         12.14         24.21        13.22 o                         
   7  11   0         20.25         42.37        13.12 o                         
   8  11   0         25.75          8.92        13.16 o                         
   9  11   0          6.05         14.23        13.48 o                         
  10  11   0         41.74         30.81        13.95 o                         
  11  11   0          3.23          2.59        14.27 o                         
  12  11   0          2.61          2.29        14.37 o                         
  13  11   0         17.65         25.35        15.04 o                         
  14  11   0          0.57          6.91        16.05 o                         
   0  12   0         11.99         39.83        17.86 o                         
   1  12   0         32.58         43.00        11.85 o                         
   2  12   0         32.72         41.21        13.04 o                         
   3  12   0        166.47        179.19        12.37 o                         
   4  12   0         25.82         45.78        16.62 o                         
   5  12   0         19.59         38.37        14.59 o                         
   6  12   0         44.57         50.49        14.65 o                         
   7  12   0         11.44         -3.74        13.18 o                         
   8  12   0         16.11         35.87        13.36 o                         
   9  12   0          0.01          6.39        13.61 o                         
  10  12   0          3.09          4.92        13.83 o                         
  11  12   0          9.84         20.90        14.68 o                         
  12  12   0          6.48         21.05        13.68 o                         
  13  12   0          8.21          9.70        14.91 o                         
   1  13   0          2.32         24.92        13.31 o                         
   2  13   0          9.87         21.10        12.10 o                         
   3  13   0         86.39        102.75        13.67 o                         
   4  13   0          0.83         13.89        14.60 o                         
   5  13   0          3.91         20.82        12.64 o                         
   6  13   0          6.36          3.10        15.00 o                         
   7  13   0          2.21         32.36        14.77 o                         
   8  13   0          0.11         22.50        15.21 o                         
   9  13   0          6.71         30.11        14.63 o                         
  10  13   0          5.63         13.54        14.40 o                         
  11  13   0         74.62         91.62        15.15 o                         
  12  13   0          7.37         -0.32        16.57 o                         
   0  14   0          9.58         16.56        18.66 o                         
   1  14   0         10.48         21.59        12.36 o                         
   2  14   0         11.28         25.82        11.37 o                         
   3  14   0          4.27         24.43        14.65 o                         
   4  14   0          4.84         14.21        12.46 o                         
   5  14   0          1.53         14.65        14.04 o                         
   6  14   0          0.17         19.79        13.97 o                         
   7  14   0          0.71         12.12        14.13 o                         
   8  14   0          9.70         41.14        15.60 o                         
   9  14   0         14.85         35.09        16.16 o                         
  10  14   0          6.79         13.75        16.67 o                         
  11  14   0         42.37         48.98        16.16 o                         
   1  15   0          0.01         19.52        12.90 o                         
   2  15   0          2.42         12.55        14.05 o                         
   3  15   0          0.06          5.37        12.77 o                         
   4  15   0          0.14          3.76        13.71 o                         
   5  15   0         12.19         16.28        12.51 o                         
   6  15   0          1.59         11.71        14.52 o                         
   7  15   0          0.14         13.35        16.22 o                         
   8  15   0         17.50         30.73        14.96 o                         
   9  15   0         17.86         30.84        17.86 o                         
   0  16   0         31.12         36.04        21.70 o                         
   1  16   0          0.00         17.71        14.29 o                         
   2  16   0          1.58          8.92        15.56 o                         
   3  16   0          6.72         16.94        14.35 o                         
   4  16   0         13.09         51.62        12.66 o                         
   5  16   0          1.78          2.69        13.96 o                         
   6  16   0          3.43          8.59        13.32 o                         
   7  16   0          0.22         16.72        16.66 o                         
   1  17   0         17.83         10.54        15.17 o                         
   2  17   0          8.74         17.57        15.09 o                         
   3  17   0          6.11         26.98        14.20 o                         
   4  17   0         11.12          9.56        15.48 o                         
   5  17   0         14.25         19.59        14.53 o                         
 -18   1   1         29.64         35.14        17.02 o                         
 -17   1   1          9.68         22.33        15.96 o                         
 -16   1   1          6.36         17.56        14.89 o                         
 -15   1   1         15.02         23.13        14.65 o                         
 -14   1   1        192.00        182.34        14.72 o                         
 -13   1   1         50.00         54.14        13.74 o                         
 -12   1   1          5.91         26.87        12.70 o                         
 -11   1   1        145.72        139.79        12.96 o                         
 -10   1   1          0.03         21.41        12.80 o                         
  -9   1   1        104.26         97.16        12.88 o                         
  -8   1   1         14.35         17.21        10.85 o                         
  -7   1   1       3652.09       3835.52        69.25 o                         
  -6   1   1        399.88        425.39        13.03 o                         
  -5   1   1       1096.19       1204.99        17.67 o                         
  -4   1   1          7.26          5.96        14.59 o                         
  -3   1   1       1266.21       1278.74        28.19 o                         
  -2   1   1        131.35        119.81        18.52 o                         
  -1   1   1       3692.01       4085.87        50.76 o                         
   0   1   1          0.66          4.17        18.75 o                         
   1   1   1        889.92        949.16        26.27 o                         
   2   1   1        219.08        210.26        24.48 o                         
   3   1   1       2420.56       2524.29        54.45 o                         
   4   1   1         49.86         46.62        19.45 o                         
   5   1   1        332.74        347.41        19.79 o                         
   6   1   1        177.32        183.72        18.39 o                         
   7   1   1        419.61        420.46        19.94 o                         
   8   1   1        106.41        108.20        16.91 o                         
   9   1   1         61.37         68.39        15.76 o                         
  10   1   1         11.17          5.91        17.27 o                         
  11   1   1        152.16        164.26        18.42 o                         
  12   1   1        220.19        220.17        19.01 o                         
  13   1   1         92.97         81.53        19.78 o                         
  14   1   1         11.05         19.44        18.94 o                         
  15   1   1          8.04         12.38        22.99 o                         
  16   1   1          4.90         18.15        24.33 o                         
  17   1   1          4.08         16.48        25.34 o                         
 -18   2   1          2.02         13.88        17.68 o                         
 -17   2   1         14.63         25.11        16.24 o                         
 -16   2   1          8.93         26.96        15.25 o                         
 -15   2   1        128.62        138.15        14.29 o                         
 -14   2   1          1.72         14.24        12.27 o                         
 -13   2   1         52.83         57.21        12.33 o                         
 -12   2   1        221.73        218.00        13.11 o                         
 -11   2   1         57.81         60.93        12.75 o                         
 -10   2   1        679.55        655.35        14.29 o                         
  -9   2   1         29.31         50.46        10.87 o                         
  -8   2   1        920.69        892.05        14.02 o                         
  -7   2   1       5384.24       5547.00        53.97 o                         
  -6   2   1        475.49        476.63        14.50 o                         
  -5   2   1        900.63        832.07        16.20 o                         
  -4   2   1       1761.33       1759.29        31.87 o                         
  -3   2   1        913.82        921.56        19.73 o                         
  -2   2   1       5082.00       5406.19        32.55 o                         
  -1   2   1          2.06         10.82        16.99 o                         
   0   2   1       1399.44       1426.60        23.89 o                         
   1   2   1      19187.94      18783.74       571.99 o                         
   2   2   1       2019.73       2032.81        59.40 o                         
   3   2   1       2373.03       2252.11        56.00 o                         
   4   2   1        371.06        397.18        19.11 o                         
   5   2   1          7.41          5.46        15.78 o                         
   6   2   1        722.38        716.81        18.92 o                         
   7   2   1        253.67        233.32        15.72 o                         
   8   2   1        510.44        530.24        15.75 o                         
   9   2   1        372.31        354.95        16.48 o                         
  10   2   1        437.87        448.01        19.44 o                         
  11   2   1         40.17         41.00        16.37 o                         
  12   2   1         75.73         62.73        19.09 o                         
  13   2   1         23.96         34.32        18.07 o                         
  14   2   1         60.88         61.90        19.30 o                         
  15   2   1          2.08         14.40        20.23 o                         
  16   2   1          1.77         10.75        23.47 o                         
  17   2   1          4.58         33.83        25.82 o                         
 -17   3   1          0.46         -2.16        17.93 o                         
 -16   3   1         45.37         48.23        14.56 o                         
 -15   3   1          0.88          4.19        14.80 o                         
 -14   3   1          0.58         21.59        13.73 o                         
 -13   3   1        105.57        102.12        13.86 o                         
 -12   3   1          4.56          7.56        12.46 o                         
 -11   3   1        115.80        106.86        12.12 o                         
 -10   3   1         98.79         89.84        11.34 o                         
  -9   3   1          3.31          7.81        11.35 o                         
  -8   3   1        319.69        312.46        12.84 o                         
  -7   3   1         56.02         45.69        12.43 o                         
  -6   3   1         89.85         95.51        12.76 o                         
  -5   3   1       1472.62       1448.54        17.16 o                         
  -4   3   1       1851.46       1887.48        31.95 o                         
  -3   3   1        292.90        324.98        16.46 o                         
  -2   3   1         99.71        119.54        17.27 o                         
  -1   3   1       9205.91       9248.58       270.11 o                         
   0   3   1       5895.70       6006.99       176.70 o                         
   1   3   1      30658.14      29674.23       928.44 o                         
   2   3   1          5.77          8.51        14.89 o                         
   3   3   1       2139.85       2026.12        46.43 o                         
   4   3   1          3.08          4.14        14.63 o                         
   5   3   1         35.42         43.82        14.45 o                         
   6   3   1         14.48         15.41        15.06 o                         
   7   3   1        155.47        150.10        14.95 o                         
   8   3   1          7.18         23.84        14.35 o                         
   9   3   1          0.08         -3.70        14.34 o                         
  10   3   1        267.07        257.73        14.14 o                         
  11   3   1        675.38        652.80        18.96 o                         
  12   3   1        186.02        169.13        18.41 o                         
  13   3   1        129.83        130.04        17.69 o                         
  14   3   1          8.15         18.43        18.92 o                         
  15   3   1         10.16         24.84        19.45 o                         
  16   3   1         30.91         39.87        22.08 o                         
  17   3   1          0.48          4.43        21.70 o                         
 -17   4   1          4.16         14.94        17.21 o                         
 -16   4   1          6.08         22.60        15.35 o                         
 -15   4   1         38.92         56.10        15.24 o                         
 -14   4   1          7.49         12.99        13.49 o                         
 -13   4   1          3.11         16.34        12.42 o                         
 -12   4   1          9.49          7.88        12.02 o                         
 -11   4   1        218.13        228.98        13.33 o                         
 -10   4   1          1.61         16.63        11.96 o                         
  -9   4   1         54.66         47.29        12.46 o                         
  -8   4   1          0.11          7.75        11.73 o                         
  -7   4   1        120.57        107.97        11.49 o                         
  -6   4   1         83.47         79.26        12.87 o                         
  -5   4   1        136.13        156.50        13.32 o                         
  -4   4   1        443.30        407.36        14.86 o                         
  -3   4   1       1469.72       1586.26        31.30 o                         
  -2   4   1        411.70        388.35        16.75 o                         
  -1   4   1       3849.22       3965.44       149.38 o                         
   0   4   1       4654.80       4409.56       125.65 o                         
   1   4   1      12610.07      12216.23       357.39 o                         
   2   4   1          3.68          7.80        18.03 o                         
   3   4   1       1315.63       1310.06        21.88 o                         
   4   4   1        621.21        645.22        16.00 o                         
   5   4   1         20.94         25.22        13.55 o                         
   6   4   1         60.01         52.71        13.57 o                         
   7   4   1        318.36        314.23        14.86 o                         
   8   4   1        128.05        140.64        14.67 o                         
   9   4   1         29.47         27.85        13.93 o                         
  10   4   1        283.65        236.58        15.00 o                         
  11   4   1        643.11        641.37        18.35 o                         
  12   4   1         55.17         58.49        14.15 o                         
  13   4   1         12.49         12.81        17.12 o                         
  14   4   1          8.89         25.17        18.94 o                         
  15   4   1          8.65         36.07        19.46 o                         
  16   4   1          4.41         21.20        23.89 o                         
  17   4   1          1.41          4.51        23.86 o                         
 -17   5   1          5.43         21.25        16.48 o                         
 -16   5   1         12.26         20.78        15.61 o                         
 -15   5   1          2.68         11.61        14.74 o                         
 -14   5   1         26.86         32.95        11.88 o                         
 -13   5   1         87.81        101.09        13.55 o                         
 -12   5   1          6.29         11.41        14.44 o                         
 -11   5   1          3.41         29.37        12.88 o                         
 -10   5   1        160.53        150.01        12.76 o                         
  -9   5   1         17.16         26.52        12.09 o                         
  -8   5   1        247.00        233.43        12.71 o                         
  -7   5   1          5.14          7.62        12.21 o                         
  -6   5   1          1.30         12.06        12.18 o                         
  -5   5   1        329.57        318.49        13.74 o                         
  -4   5   1       1319.62       1267.71        41.98 o                         
  -3   5   1        988.20       1011.03        28.21 o                         
  -2   5   1        703.38        683.40        19.43 o                         
  -1   5   1        381.10        369.88        14.06 o                         
   0   5   1       1943.03       1939.36        52.41 o                         
   1   5   1       2105.62       1977.12        43.44 o                         
   2   5   1         27.50         40.79        13.89 o                         
   3   5   1       1197.37       1181.94        40.89 o                         
   4   5   1        341.36        342.84        15.37 o                         
   5   5   1        348.74        389.45        14.28 o                         
   6   5   1        393.27        360.25        15.02 o                         
   7   5   1          4.05         14.59        13.62 o                         
   8   5   1         18.01         37.87        14.02 o                         
   9   5   1        439.49        402.35        14.67 o                         
  10   5   1         43.11         51.13        14.60 o                         
  11   5   1        264.40        239.18        14.85 o                         
  12   5   1         96.37         97.34        16.14 o                         
  13   5   1         23.18         23.98        13.75 o                         
  14   5   1         10.21         17.70        18.13 o                         
  15   5   1          3.65          6.16        18.91 o                         
  16   5   1         10.14         26.34        20.14 o                         
 -17   6   1          0.06          6.72        16.24 o                         
 -16   6   1         25.30         39.28        15.61 o                         
 -15   6   1         55.05         72.53        14.06 o                         
 -14   6   1          1.93          1.27        12.75 o                         
 -13   6   1         52.26         55.47        14.02 o                         
 -12   6   1         91.79         97.92        12.98 o                         
 -11   6   1        112.63        130.09        13.51 o                         
 -10   6   1        339.22        342.49        13.77 o                         
  -9   6   1        239.34        259.53        13.08 o                         
  -8   6   1        294.92        296.82        13.51 o                         
  -7   6   1        744.92        746.52        18.11 o                         
  -6   6   1         18.95         28.88        12.15 o                         
  -5   6   1        154.37        147.80        11.55 o                         
  -4   6   1        820.57        791.06        19.25 o                         
  -3   6   1        529.77        511.32        21.39 o                         
  -2   6   1        413.87        386.45        13.70 o                         
  -1   6   1        737.45        697.68        14.58 o                         
   0   6   1        599.44        558.75        16.87 o                         
   1   6   1       1134.46       1105.55        28.57 o                         
   2   6   1        139.09        102.69        15.08 o                         
   3   6   1       2815.04       2852.33        69.87 o                         
   4   6   1        278.74        272.57        13.77 o                         
   5   6   1        331.23        366.77        13.99 o                         
   6   6   1         13.32         27.35        14.28 o                         
   7   6   1        387.51        392.98        14.03 o                         
   8   6   1       1199.08       1172.45        16.74 o                         
   9   6   1          0.09         -0.92        13.40 o                         
  10   6   1          4.75          8.77        13.81 o                         
  11   6   1        110.22        108.96        14.95 o                         
  12   6   1         20.25         38.37        14.59 o                         
  13   6   1          0.54         10.06        14.81 o                         
  14   6   1          8.42         16.19        15.82 o                         
  15   6   1          0.42          8.57        18.90 o                         
  16   6   1          3.83         24.40        20.38 o                         
 -16   7   1          3.92         16.37        14.16 o                         
 -15   7   1          2.28         17.19        13.61 o                         
 -14   7   1          1.19         15.07        13.67 o                         
 -13   7   1          0.76         17.75        12.32 o                         
 -12   7   1         21.40         21.83        13.89 o                         
 -11   7   1        107.40        103.35        13.39 o                         
 -10   7   1         28.50         37.43        12.60 o                         
  -9   7   1         15.68         20.18        12.38 o                         
  -8   7   1         14.24         14.93        12.36 o                         
  -7   7   1         25.66         28.43        11.85 o                         
  -6   7   1          0.53          3.62        12.52 o                         
  -5   7   1        303.66        291.96        13.30 o                         
  -4   7   1        316.27        315.00        15.37 o                         
  -3   7   1        451.31        446.17        20.51 o                         
  -2   7   1         36.99         37.83        11.60 o                         
  -1   7   1         27.35         43.28        14.31 o                         
   0   7   1         15.81         22.67        13.33 o                         
   1   7   1        378.58        369.95        13.51 o                         
   2   7   1        282.71        253.12        15.35 o                         
   3   7   1        901.68        935.92        42.70 o                         
   4   7   1         10.00         -2.43        12.35 o                         
   5   7   1        208.82        201.11        12.96 o                         
   6   7   1        142.34        160.60        12.89 o                         
   7   7   1         31.77         28.33        12.80 o                         
   8   7   1         17.76         29.41        12.53 o                         
   9   7   1         25.01         47.67        13.86 o                         
  10   7   1          8.67          3.58        13.62 o                         
  11   7   1         16.89         23.43        13.86 o                         
  12   7   1          4.93          4.26        14.55 o                         
  13   7   1          0.37          0.32        16.31 o                         
  14   7   1         17.22         16.72        16.22 o                         
  15   7   1          1.08          8.06        16.61 o                         
  16   7   1         12.44         28.09        20.85 o                         
 -16   8   1          0.50         14.10        14.92 o                         
 -15   8   1          3.24         23.50        14.05 o                         
 -14   8   1         24.33         32.79        14.53 o                         
 -13   8   1          9.18         33.28        13.62 o                         
 -12   8   1         71.22         63.87        14.25 o                         
 -11   8   1        110.31        134.03        13.51 o                         
 -10   8   1         17.19         14.93        13.42 o                         
  -9   8   1         75.11         96.50        12.61 o                         
  -8   8   1          3.13          4.28        12.53 o                         
  -7   8   1          0.20          1.31        11.33 o                         
  -6   8   1         66.24         68.12        11.97 o                         
  -5   8   1        134.27        138.77        13.03 o                         
  -4   8   1         16.29         21.26        11.75 o                         
  -3   8   1        310.96        291.82        12.72 o                         
  -2   8   1        887.38        843.86        17.29 o                         
  -1   8   1         16.02         20.61        14.12 o                         
   0   8   1        523.28        487.44        14.92 o                         
   1   8   1        292.36        284.78        13.29 o                         
   2   8   1        154.43        172.87        12.35 o                         
   3   8   1          0.73         10.46        12.30 o                         
   4   8   1          9.61         23.11        14.27 o                         
   5   8   1        168.28        198.37        15.52 o                         
   6   8   1         76.38         88.47        12.97 o                         
   7   8   1         12.97         20.76        12.89 o                         
   8   8   1          3.38         18.11        12.89 o                         
   9   8   1         27.69         48.99        13.20 o                         
  10   8   1          0.01          3.90        13.61 o                         
  11   8   1         90.12        107.77        14.63 o                         
  12   8   1          0.01          8.24        14.77 o                         
  13   8   1         28.28         42.24        15.53 o                         
  14   8   1          0.01         10.48        17.24 o                         
  15   8   1          0.17         13.31        18.62 o                         
 -15   9   1          0.69          2.74        15.62 o                         
 -14   9   1         16.34         26.64        14.33 o                         
 -13   9   1          0.04         -2.04        14.22 o                         
 -12   9   1         31.63         58.54        13.50 o                         
 -11   9   1          0.18         17.65        13.35 o                         
 -10   9   1         10.10          5.19        13.35 o                         
  -9   9   1        167.62        150.03        13.49 o                         
  -8   9   1         37.79         49.57        11.33 o                         
  -7   9   1          6.44         17.76        12.48 o                         
  -6   9   1          1.74         10.88        12.89 o                         
  -5   9   1        153.62        159.95        12.20 o                         
  -4   9   1         11.44         28.04        12.98 o                         
  -3   9   1        493.71        495.17        14.08 o                         
  -2   9   1         91.70         96.85        14.43 o                         
  -1   9   1         95.22        108.29        13.08 o                         
   0   9   1          0.02         22.76        14.03 o                         
   1   9   1         14.33         24.18        12.01 o                         
   2   9   1         84.27         85.84        13.08 o                         
   3   9   1         82.77         80.30        13.27 o                         
   4   9   1         29.89         28.79        13.14 o                         
   5   9   1         25.26         23.33        14.36 o                         
   6   9   1          0.18          5.66        12.72 o                         
   7   9   1          2.77         15.62        12.85 o                         
   8   9   1          3.44         18.41        12.83 o                         
   9   9   1         69.92         77.36        14.08 o                         
  10   9   1         39.70         44.54        13.96 o                         
  11   9   1          0.05          0.52        14.72 o                         
  12   9   1          2.49          7.07        15.28 o                         
  13   9   1         12.87         17.78        15.86 o                         
  14   9   1         16.76         35.33        17.12 o                         
 -15  10   1          0.12         13.52        16.35 o                         
 -14  10   1         26.92         35.47        15.08 o                         
 -13  10   1         89.39         96.30        15.16 o                         
 -12  10   1         42.51         28.66        14.04 o                         
 -11  10   1        423.74        380.68        14.68 o                         
 -10  10   1        303.51        323.68        15.29 o                         
  -9  10   1        549.40        546.20        17.72 o                         
  -8  10   1          0.53          5.69        13.12 o                         
  -7  10   1          1.90         24.78        12.86 o                         
  -6  10   1          2.36         12.43        11.52 o                         
  -5  10   1        124.21        148.52        12.98 o                         
  -4  10   1          0.22          6.22        12.83 o                         
  -3  10   1         46.86         62.14        13.11 o                         
  -2  10   1        309.37        305.34        13.77 o                         
  -1  10   1          0.24          9.91        14.27 o                         
   0  10   1         61.15         63.81        14.62 o                         
   1  10   1        303.49        319.73        13.94 o                         
   2  10   1          2.23         33.22        12.11 o                         
   3  10   1        180.90        195.11        12.88 o                         
   4  10   1          0.68         -0.78        14.51 o                         
   5  10   1          0.69          2.61        13.88 o                         
   6  10   1         46.02         58.64        14.89 o                         
   7  10   1          5.68         20.65        12.98 o                         
   8  10   1        112.23        129.68        13.95 o                         
   9  10   1          1.50         13.12        13.81 o                         
  10  10   1          3.77         10.33        14.63 o                         
  11  10   1          0.56         15.32        15.28 o                         
  12  10   1          0.00         19.56        15.70 o                         
  13  10   1         12.01         26.51        16.25 o                         
  14  10   1          2.22         23.07        16.71 o                         
 -14  11   1          2.01          5.95        15.37 o                         
 -13  11   1          5.33          2.93        15.16 o                         
 -12  11   1         36.88         39.03        14.34 o                         
 -11  11   1         61.88         53.33        12.49 o                         
 -10  11   1        298.87        291.63        14.02 o                         
  -9  11   1        161.47        170.55        12.45 o                         
  -8  11   1          5.06         25.71        12.25 o                         
  -7  11   1          6.45          3.00        13.21 o                         
  -6  11   1          0.14          0.47        13.07 o                         
  -5  11   1         31.69         35.23        12.97 o                         
  -4  11   1          0.00          4.67        14.37 o                         
  -3  11   1        189.36        189.77        12.47 o                         
  -2  11   1         51.05         60.65        12.76 o                         
  -1  11   1         90.77        102.20        10.92 o                         
   0  11   1          6.94         11.16        13.79 o                         
   1  11   1          0.05         -5.50        11.15 o                         
   2  11   1          0.02         15.68        12.76 o                         
   3  11   1          0.09         13.19        11.83 o                         
   4  11   1        103.72         86.22        14.31 o                         
   5  11   1        154.25        162.51        14.85 o                         
   6  11   1         46.16         60.01        16.17 o                         
   7  11   1         16.15         41.70        14.60 o                         
   8  11   1          1.95         10.31        13.88 o                         
   9  11   1         30.94         33.90        14.22 o                         
  10  11   1          5.75          4.93        15.03 o                         
  11  11   1          1.41         10.47        15.31 o                         
  12  11   1          0.47         17.26        15.37 o                         
  13  11   1          2.63          6.54        16.24 o                         
 -13  12   1          1.40         23.42        15.79 o                         
 -12  12   1          2.75         27.34        14.87 o                         
 -11  12   1         79.68        105.75        14.15 o                         
 -10  12   1         27.40         12.73        12.02 o                         
  -9  12   1          2.54         12.63        14.02 o                         
  -8  12   1         68.06         53.88        13.65 o                         
  -7  12   1         14.71         38.54        13.46 o                         
  -6  12   1          1.38         17.85        13.04 o                         
  -5  12   1          0.72         23.95        14.36 o                         
  -4  12   1         16.49         19.59        13.18 o                         
  -3  12   1         40.69         49.01        13.71 o                         
  -2  12   1         78.37        103.11        13.32 o                         
  -1  12   1         39.40         37.45        13.10 o                         
   0  12   1          8.16         19.27        12.87 o                         
   1  12   1         17.17         29.49        14.18 o                         
   2  12   1         47.54         70.20        11.56 o                         
   3  12   1          0.31          2.30        12.15 o                         
   4  12   1          7.34         24.26        13.25 o                         
   5  12   1          0.11         20.45        14.80 o                         
   6  12   1          1.04         39.23        16.42 o                         
   7  12   1          9.19         40.72        14.57 o                         
   8  12   1         10.17         33.79        15.05 o                         
   9  12   1         18.32         18.50        16.00 o                         
  10  12   1          0.10          8.60        14.28 o                         
  11  12   1          0.31          9.98        14.95 o                         
  12  12   1          1.63          4.11        15.95 o                         
 -12  13   1          0.04         11.08        14.52 o                         
 -11  13   1         16.92         19.80        13.83 o                         
 -10  13   1          8.22         14.93        13.52 o                         
  -9  13   1         22.66         37.83        13.10 o                         
  -8  13   1         13.29          8.93        14.07 o                         
  -7  13   1          7.67         15.50        12.66 o                         
  -6  13   1          0.63         17.56        12.47 o                         
  -5  13   1         24.51         24.93        13.24 o                         
  -4  13   1         27.38         15.99        13.45 o                         
  -3  13   1        147.14        138.38        14.95 o                         
  -2  13   1          2.61          2.00        12.09 o                         
  -1  13   1         16.92         16.75        12.26 o                         
   0  13   1          5.09         24.54        13.26 o                         
   1  13   1         63.42         61.65        13.33 o                         
   2  13   1          9.42         28.34        13.32 o                         
   3  13   1          3.89          6.87        13.22 o                         
   4  13   1          0.74         11.95        11.69 o                         
   5  13   1         31.58         37.52        13.50 o                         
   6  13   1        104.39         98.09        16.51 o                         
   7  13   1          1.08         18.75        15.70 o                         
   8  13   1          0.10         -2.40        15.41 o                         
   9  13   1         26.00         22.56        16.21 o                         
  10  13   1          9.60         25.18        16.60 o                         
  11  13   1          3.55         52.29        18.17 o                         
 -11  14   1          6.37         14.52        15.41 o                         
 -10  14   1          7.77         26.36        15.65 o                         
  -9  14   1         16.37         40.33        14.81 o                         
  -8  14   1          8.64         15.68        15.97 o                         
  -7  14   1          1.75         37.46        15.47 o                         
  -6  14   1          0.46         12.07        14.96 o                         
  -5  14   1          1.04          9.00        15.03 o                         
  -4  14   1         29.91         32.52        15.16 o                         
  -3  14   1         35.49         44.25        12.42 o                         
  -2  14   1         82.50         94.12        12.41 o                         
  -1  14   1         48.89         56.35        12.21 o                         
   0  14   1         12.65         28.77        12.41 o                         
   1  14   1         54.34         67.74        14.70 o                         
   2  14   1         23.13         36.49        14.69 o                         
   3  14   1         16.73         24.22        14.83 o                         
   4  14   1         29.78         38.14        13.88 o                         
   5  14   1         44.77         61.35        13.09 o                         
   6  14   1          1.13         19.31        14.38 o                         
   7  14   1         48.50         52.08        15.77 o                         
   8  14   1          6.99         37.09        16.39 o                         
   9  14   1          1.26         27.52        16.56 o                         
  10  14   1          0.01          6.74        17.95 o                         
  -9  15   1          0.13         16.62        16.94 o                         
  -8  15   1          0.21         20.44        15.19 o                         
  -7  15   1          1.97          6.44        16.66 o                         
  -6  15   1          0.27         20.87        15.90 o                         
  -5  15   1          1.40          8.17        13.40 o                         
  -4  15   1          4.06         25.44        13.92 o                         
  -3  15   1          5.58         12.61        12.77 o                         
  -2  15   1         33.44         41.16        12.15 o                         
  -1  15   1          0.03         -0.76        13.13 o                         
   0  15   1          7.89         24.41        12.13 o                         
   1  15   1          9.06         16.99        10.59 o                         
   2  15   1          5.30         29.93        13.94 o                         
   3  15   1          1.85         12.90        14.20 o                         
   4  15   1         30.79         41.73        18.74 o                         
   5  15   1          1.72          5.66        14.28 o                         
   6  15   1         18.38         10.04        14.40 o                         
   7  15   1         15.31         29.62        14.68 o                         
   8  15   1          5.88         13.85        17.50 o                         
   9  15   1          7.53         17.27        17.34 o                         
  -7  16   1          0.05          6.23        15.26 o                         
  -6  16   1          0.03          7.57        16.81 o                         
  -5  16   1          0.44         14.64        12.93 o                         
  -4  16   1          2.21         18.73        14.61 o                         
  -3  16   1         27.12         36.34        13.59 o                         
  -2  16   1         22.36         27.92        15.46 o                         
  -1  16   1         28.29         43.31        14.48 o                         
   0  16   1         19.90         32.45        13.22 o                         
   1  16   1         29.94         34.79        14.54 o                         
   2  16   1         12.58         -5.30        13.08 o                         
   3  16   1          8.61         13.32        13.37 o                         
   4  16   1         25.80         23.02        16.28 o                         
   5  16   1         24.71         41.89        18.13 o                         
   6  16   1          5.58         41.13        16.82 o                         
   7  16   1         20.47         19.35        17.36 o                         
  -5  17   1          0.02          9.76        15.38 o                         
  -4  17   1          1.36          1.86        14.32 o                         
  -3  17   1         21.52          0.64        13.42 o                         
  -2  17   1         30.72         22.87        15.22 o                         
  -1  17   1         63.34         68.51        14.07 o                         
   0  17   1         60.24         58.57        11.73 o                         
   1  17   1         66.05         55.26        14.17 o                         
   2  17   1          9.91         -0.43        14.39 o                         
   3  17   1         22.96         34.96        15.37 o                         
   4  17   1          0.01         25.19        15.61 o                         
 -18   0   2          2.07         41.56        23.76 o                         
 -16   0   2          9.72          7.67        19.48 o                         
 -14   0   2          3.92         16.78        18.05 o                         
 -12   0   2        293.37        283.79        18.83 o                         
 -10   0   2          8.43         16.66        16.35 o                         
  -8   0   2          2.61         22.10        16.45 o                         
  -6   0   2       1632.99       1598.41        22.82 o                         
  -4   0   2       6716.39       6617.19       133.72 o                         
  -2   0   2       8181.71       8652.15       358.78 o                         
   0   0   2       4715.26       4640.52        94.76 o                         
   2   0   2        131.69        134.02        28.44 o                         
   4   0   2       2543.53       2434.06       122.33 o                         
   6   0   2        330.40        302.27        40.21 o                         
   8   0   2          9.14          4.64        36.36 o                         
  10   0   2         82.63        104.75        36.39 o                         
  12   0   2        444.17        388.44        34.49 o                         
  14   0   2        104.66         82.29        34.19 o                         
  16   0   2         13.48         45.17        45.70 o                         
 -18   1   2         19.28         47.73        16.67 o                         
 -17   1   2         19.47         32.37        15.68 o                         
 -16   1   2         40.52         59.83        13.79 o                         
 -15   1   2         15.31         35.20        13.32 o                         
 -14   1   2         17.25          7.26        12.78 o                         
 -13   1   2        188.08        168.99        13.00 o                         
 -12   1   2        118.05        131.51        12.64 o                         
 -11   1   2         30.14         31.56        11.74 o                         
 -10   1   2         47.28         61.75        11.77 o                         
  -9   1   2         37.14         33.52        10.79 o                         
  -8   1   2        515.83        536.16        12.70 o                         
  -7   1   2        225.40        233.43        12.56 o                         
  -6   1   2        144.20        151.51        11.81 o                         
  -5   1   2        205.74        208.99        11.53 o                         
  -4   1   2          1.90         11.66        11.25 o                         
  -3   1   2         68.89         76.65        12.15 o                         
  -2   1   2       2275.96       2415.15        27.72 o                         
  -1   1   2        294.79        303.89        16.46 o                         
   0   1   2          8.13          4.31        14.70 o                         
   1   1   2         35.13         53.11        16.15 o                         
   2   1   2        388.02        389.26        19.06 o                         
   3   1   2        243.69        240.72        19.07 o                         
   4   1   2       1429.88       1457.07        53.07 o                         
   5   1   2        314.35        361.32        23.84 o                         
   6   1   2        309.23        332.10        26.23 o                         
   7   1   2          2.22          1.46        21.27 o                         
   8   1   2          3.94         13.04        25.62 o                         
   9   1   2         13.99         24.15        22.47 o                         
  10   1   2         18.22         16.06        21.33 o                         
  11   1   2          7.92         13.06        23.83 o                         
  12   1   2        108.14        119.20        25.22 o                         
  13   1   2          0.58         -0.58        24.84 o                         
  14   1   2          0.95         11.91        25.70 o                         
  15   1   2          1.32         25.06        26.27 o                         
  16   1   2          0.00         -9.10        28.06 o                         
 -17   2   2          2.60          8.00        15.39 o                         
 -16   2   2          1.47         26.00        14.41 o                         
 -15   2   2          4.37         11.09        14.26 o                         
 -14   2   2          3.77         17.74        12.79 o                         
 -13   2   2         17.12         24.95        12.69 o                         
 -12   2   2          0.28          4.00        12.79 o                         
 -11   2   2         11.14         23.39        11.79 o                         
 -10   2   2          0.08          5.04        11.51 o                         
  -9   2   2         35.13         31.66        10.81 o                         
  -8   2   2        217.29        203.33        10.58 o                         
  -7   2   2         20.14         23.42        10.14 o                         
  -6   2   2        301.81        283.36        13.58 o                         
  -5   2   2          1.86          0.83        11.69 o                         
  -4   2   2        889.00        910.12        15.77 o                         
  -3   2   2        374.92        388.45        14.77 o                         
  -2   2   2         21.25         36.31        13.04 o                         
  -1   2   2          1.38          6.38        13.99 o                         
   0   2   2       1191.80       1184.21        26.97 o                         
   1   2   2         25.09         23.22        15.78 o                         
   2   2   2         62.30         61.40        14.37 o                         
   3   2   2         92.52        100.98        17.31 o                         
   4   2   2        240.45        278.13        20.66 o                         
   5   2   2        323.22        336.56        20.17 o                         
   6   2   2        264.42        274.10        21.33 o                         
   7   2   2         26.97         43.21        19.97 o                         
   8   2   2         11.30         12.37        18.31 o                         
   9   2   2        132.74        138.52        20.22 o                         
  10   2   2         21.93         27.34        18.88 o                         
  11   2   2        153.74        142.77        25.14 o                         
  12   2   2         16.53         47.68        26.43 o                         
  13   2   2         32.64         41.40        24.98 o                         
  14   2   2          0.58         -1.03        26.24 o                         
  15   2   2          0.00          5.46        27.95 o                         
  16   2   2          8.84          0.55        28.21 o                         
 -17   3   2         33.33         38.14        15.47 o                         
 -16   3   2         29.21         22.64        14.55 o                         
 -15   3   2          6.83         14.77        12.66 o                         
 -14   3   2         28.65         24.16        13.27 o                         
 -13   3   2        200.50        208.15        12.91 o                         
 -12   3   2         67.44         71.90        12.74 o                         
 -11   3   2          0.10         15.69         9.86 o                         
 -10   3   2        368.10        363.63        11.22 o                         
  -9   3   2         26.11         33.23        10.69 o                         
  -8   3   2         74.25         77.16        11.96 o                         
  -7   3   2          4.40          5.00        11.93 o                         
  -6   3   2        312.54        336.48        12.49 o                         
  -5   3   2         34.67         40.91        11.85 o                         
  -4   3   2        138.08        153.59        11.67 o                         
  -3   3   2        488.40        482.08        14.75 o                         
  -2   3   2          0.46         -0.79        12.55 o                         
  -1   3   2        553.20        534.91        15.70 o                         
   0   3   2        640.07        657.06        16.23 o                         
   1   3   2        122.38        116.65        15.56 o                         
   2   3   2        585.76        582.05        18.29 o                         
   3   3   2        861.80        893.41        35.12 o                         
   4   3   2       3036.04       3096.66        91.93 o                         
   5   3   2        113.22        130.70        17.03 o                         
   6   3   2        125.77        152.33        16.91 o                         
   7   3   2          1.09          3.55        21.94 o                         
   8   3   2         29.40         31.38        18.82 o                         
   9   3   2         43.46         47.50        14.43 o                         
  10   3   2         33.21         30.95        18.53 o                         
  11   3   2         13.56         11.36        17.93 o                         
  12   3   2         59.77         50.52        22.11 o                         
  13   3   2         66.29         80.92        24.82 o                         
  14   3   2          9.52         28.83        26.07 o                         
  15   3   2          1.96         -9.66        30.52 o                         
  16   3   2          0.74         29.03        28.61 o                         
 -17   4   2         17.98         31.02        15.15 o                         
 -16   4   2         24.56         15.21        12.12 o                         
 -15   4   2         62.67         72.64        14.68 o                         
 -14   4   2          0.14          5.50        13.48 o                         
 -13   4   2         61.97         68.18        11.87 o                         
 -12   4   2         56.12         63.50        10.96 o                         
 -11   4   2        274.37        269.40        12.11 o                         
 -10   4   2         72.56         81.54        12.44 o                         
  -9   4   2        386.19        389.72        12.98 o                         
  -8   4   2         44.54         34.23        12.27 o                         
  -7   4   2        605.53        578.21        13.65 o                         
  -6   4   2       3576.46       3624.21        72.65 o                         
  -5   4   2        456.35        431.14        13.63 o                         
  -4   4   2        394.04        433.17        11.94 o                         
  -3   4   2        530.53        511.76        14.41 o                         
  -2   4   2       4321.87       4193.16        85.75 o                         
  -1   4   2         89.42        105.63        13.43 o                         
   0   4   2       2495.65       2384.15        61.72 o                         
   1   4   2        242.14        233.00        15.29 o                         
   2   4   2        791.20        782.81        21.78 o                         
   3   4   2         82.19         61.16        13.67 o                         
   4   4   2       1335.63       1319.92        34.41 o                         
   5   4   2        246.33        230.28        14.74 o                         
   6   4   2          4.79         17.30        16.64 o                         
   7   4   2        120.80        122.39        15.66 o                         
   8   4   2          2.96         25.24        17.42 o                         
   9   4   2        221.58        212.36        17.32 o                         
  10   4   2         57.15         68.97        17.61 o                         
  11   4   2        136.13        146.10        20.39 o                         
  12   4   2          8.76         26.04        21.58 o                         
  13   4   2          7.17         16.21        19.29 o                         
  14   4   2         14.98         13.16        22.30 o                         
  15   4   2          0.06          3.94        23.23 o                         
  16   4   2          0.44          9.48        29.05 o                         
 -17   5   2          2.96         14.31        16.89 o                         
 -16   5   2         13.80         23.39        13.95 o                         
 -15   5   2         40.40         46.98        14.08 o                         
 -14   5   2          6.30         11.53        10.99 o                         
 -13   5   2          3.14         12.62        11.90 o                         
 -12   5   2          0.02         11.97        13.23 o                         
 -11   5   2        177.27        167.50        12.05 o                         
 -10   5   2         96.65         99.34        12.41 o                         
  -9   5   2         12.77         24.11        12.44 o                         
  -8   5   2        280.98        278.03        13.23 o                         
  -7   5   2        380.52        376.47        13.57 o                         
  -6   5   2        428.39        433.13        11.68 o                         
  -5   5   2         89.54         85.60        11.57 o                         
  -4   5   2        113.17        147.66        11.70 o                         
  -3   5   2        115.29        128.06        12.87 o                         
  -2   5   2       1822.72       1918.02        55.94 o                         
  -1   5   2        173.93        165.32        13.54 o                         
   0   5   2        229.98        233.90        13.77 o                         
   1   5   2        234.66        240.53        14.91 o                         
   2   5   2        164.38        165.75        13.08 o                         
   3   5   2        264.49        249.57        14.11 o                         
   4   5   2         35.16         40.97        15.65 o                         
   5   5   2          0.41          5.16        13.17 o                         
   6   5   2         31.06         41.99        14.15 o                         
   7   5   2         15.93         13.71        14.46 o                         
   8   5   2         18.59         38.88        16.00 o                         
   9   5   2          6.50          3.59        16.20 o                         
  10   5   2          0.52          5.80        17.14 o                         
  11   5   2          9.82         21.27        17.51 o                         
  12   5   2         26.24         36.01        17.41 o                         
  13   5   2         42.30         37.79        19.21 o                         
  14   5   2         13.35         15.32        20.37 o                         
  15   5   2          9.90         17.94        23.41 o                         
 -16   6   2          0.00          8.55        16.36 o                         
 -15   6   2          8.86         30.75        14.27 o                         
 -14   6   2          1.56         23.27        12.60 o                         
 -13   6   2          5.58         17.16        12.13 o                         
 -12   6   2        173.84        174.08        12.17 o                         
 -11   6   2         88.44         94.31        11.18 o                         
 -10   6   2         93.32         98.24        12.79 o                         
  -9   6   2        169.94        167.88        13.56 o                         
  -8   6   2        234.35        228.26        13.23 o                         
  -7   6   2         65.31         70.17        11.75 o                         
  -6   6   2         87.47         83.29        11.62 o                         
  -5   6   2          6.55         22.44        10.50 o                         
  -4   6   2        913.61        924.20        25.23 o                         
  -3   6   2        117.34        130.56        11.68 o                         
  -2   6   2        495.65        531.33        12.75 o                         
  -1   6   2         16.91         22.18        12.77 o                         
   0   6   2       1191.71       1109.55        40.82 o                         
   1   6   2       2208.04       2085.38        45.01 o                         
   2   6   2       2068.13       1990.40        44.27 o                         
   3   6   2         39.47         48.54        13.06 o                         
   4   6   2        569.62        584.14        15.75 o                         
   5   6   2          0.08         19.85        14.59 o                         
   6   6   2         94.22        114.39        15.38 o                         
   7   6   2          6.01         22.32        13.78 o                         
   8   6   2          0.54          9.36        14.98 o                         
   9   6   2         41.59         62.92        15.38 o                         
  10   6   2         15.36         27.18        15.88 o                         
  11   6   2         13.37         17.25        15.83 o                         
  12   6   2         10.13         17.72        18.98 o                         
  13   6   2          2.22         33.03        16.59 o                         
  14   6   2         26.62         44.13        21.03 o                         
  15   6   2          2.48         34.07        21.90 o                         
 -16   7   2          2.31         27.07        14.09 o                         
 -15   7   2         34.39         47.11        13.75 o                         
 -14   7   2          3.63         18.17        17.62 o                         
 -13   7   2          0.65          1.66        14.70 o                         
 -12   7   2         62.62         75.54        13.16 o                         
 -11   7   2         78.35         84.42        12.88 o                         
 -10   7   2        711.00        722.66        25.34 o                         
  -9   7   2        360.19        346.94        20.58 o                         
  -8   7   2          0.48         15.99        12.30 o                         
  -7   7   2          3.72          8.35        11.08 o                         
  -6   7   2         32.41         36.43        12.78 o                         
  -5   7   2          0.73         -5.46        13.83 o                         
  -4   7   2         12.55         38.00        13.87 o                         
  -3   7   2         36.98         25.06        11.10 o                         
  -2   7   2        139.25        147.91        12.81 o                         
  -1   7   2       1250.33       1207.58        25.10 o                         
   0   7   2       1536.84       1500.28        47.78 o                         
   1   7   2       1069.95       1057.12        20.43 o                         
   2   7   2       3459.46       3189.77        39.40 o                         
   3   7   2         47.84         39.48        12.38 o                         
   4   7   2        101.88        109.12        14.07 o                         
   5   7   2         86.00         90.45        14.47 o                         
   6   7   2        108.40        110.13        14.87 o                         
   7   7   2         23.13         25.58        13.20 o                         
   8   7   2         28.69         27.77        15.09 o                         
   9   7   2          4.19          7.32        14.43 o                         
  10   7   2          8.21         26.27        16.06 o                         
  11   7   2         20.83         19.94        16.27 o                         
  12   7   2          8.75          6.96        17.29 o                         
  13   7   2          6.22         21.36        20.04 o                         
  14   7   2          0.43          8.83        17.87 o                         
  15   7   2         10.98         21.13        21.11 o                         
 -16   8   2          3.25         21.76        14.58 o                         
 -15   8   2          2.70         31.78        13.71 o                         
 -14   8   2         23.79         50.71        14.07 o                         
 -13   8   2          1.87          5.69        14.20 o                         
 -12   8   2        159.06        173.47        12.76 o                         
 -11   8   2         56.06         52.15        11.91 o                         
 -10   8   2         36.52         37.48        11.97 o                         
  -9   8   2        689.51        694.88        16.65 o                         
  -8   8   2         30.69         38.00        12.67 o                         
  -7   8   2        217.28        208.70        12.88 o                         
  -6   8   2        158.04        186.52        12.31 o                         
  -5   8   2         79.16         84.26        12.06 o                         
  -4   8   2         34.15         50.58        12.73 o                         
  -3   8   2          2.66          5.38        12.72 o                         
  -2   8   2        292.09        295.83        13.48 o                         
  -1   8   2          3.09          4.55        14.20 o                         
   0   8   2        399.67        392.08        15.26 o                         
   1   8   2       1986.09       1927.58        30.71 o                         
   2   8   2        165.50        175.49        11.93 o                         
   3   8   2         11.02         12.42        12.67 o                         
   4   8   2        257.17        254.73        16.13 o                         
   5   8   2          4.81          7.50        13.96 o                         
   6   8   2        255.72        244.91        14.52 o                         
   7   8   2         54.29         54.59        14.69 o                         
   8   8   2        110.12        115.19        15.03 o                         
   9   8   2        148.02        151.09        15.21 o                         
  10   8   2         34.76         31.28        14.92 o                         
  11   8   2         17.69         30.96        15.27 o                         
  12   8   2          8.70         27.81        18.32 o                         
  13   8   2          0.01         11.37        18.34 o                         
  14   8   2          1.80         10.90        20.46 o                         
 -15   9   2          0.07         11.64        16.04 o                         
 -14   9   2          0.42         17.43        13.83 o                         
 -13   9   2          2.29         15.71        14.07 o                         
 -12   9   2          0.21         16.90        13.97 o                         
 -11   9   2          0.05          6.22        12.38 o                         
 -10   9   2        103.21         90.64        13.33 o                         
  -9   9   2        159.59        167.20        12.43 o                         
  -8   9   2          1.29          9.58        12.73 o                         
  -7   9   2          5.28         13.10        12.69 o                         
  -6   9   2          7.05         19.87        12.32 o                         
  -5   9   2         13.67         21.87        12.37 o                         
  -4   9   2         22.06         33.43        10.60 o                         
  -3   9   2         14.51         32.65        12.00 o                         
  -2   9   2        101.46        116.81        14.74 o                         
  -1   9   2        107.18        123.40        12.73 o                         
   0   9   2         44.96         58.41        13.53 o                         
   1   9   2         29.86         19.91        12.17 o                         
   2   9   2         19.40          9.06        12.55 o                         
   3   9   2          0.58          6.21        12.80 o                         
   4   9   2          1.31          7.34        12.90 o                         
   5   9   2         31.02         22.93        14.50 o                         
   6   9   2        106.81        121.64        15.40 o                         
   7   9   2         22.05         44.45        15.80 o                         
   8   9   2          0.70          8.90        17.75 o                         
   9   9   2         83.34         86.24        15.45 o                         
  10   9   2          3.53         10.03        15.14 o                         
  11   9   2         12.45         13.51        15.61 o                         
  12   9   2          1.75         -0.85        17.26 o                         
  13   9   2          0.36         18.30        18.34 o                         
  14   9   2          2.46         14.41        20.60 o                         
 -14  10   2          3.01         18.02        14.74 o                         
 -13  10   2         13.53         17.03        14.64 o                         
 -12  10   2          2.91          7.69        12.93 o                         
 -11  10   2         14.21         21.32        12.65 o                         
 -10  10   2         27.66         48.63        13.47 o                         
  -9  10   2          0.57          6.20        12.35 o                         
  -8  10   2         43.63         61.34        11.51 o                         
  -7  10   2          8.05         25.21        12.19 o                         
  -6  10   2          2.33         20.08        11.91 o                         
  -5  10   2         12.85         23.46        12.53 o                         
  -4  10   2          0.05          0.71        10.93 o                         
  -3  10   2          7.58         17.01        12.87 o                         
  -2  10   2         22.09         19.88        12.99 o                         
  -1  10   2        138.20        147.40        14.62 o                         
   0  10   2          0.58          5.01        13.08 o                         
   1  10   2         64.56         74.18        12.99 o                         
   2  10   2         48.61         38.35        12.80 o                         
   3  10   2         25.31         16.92        12.90 o                         
   4  10   2         56.31         51.58        13.03 o                         
   5  10   2          7.09         15.84        13.18 o                         
   6  10   2         39.74         45.32        14.95 o                         
   7  10   2        149.92        151.95        16.79 o                         
   8  10   2         13.44         14.12        17.99 o                         
   9  10   2          6.44         12.96        15.78 o                         
  10  10   2         53.43         55.01        15.10 o                         
  11  10   2          0.17          3.50        15.53 o                         
  12  10   2          0.73          4.78        16.48 o                         
  13  10   2          0.10          3.66        17.97 o                         
 -14  11   2          0.36         25.42        16.14 o                         
 -13  11   2          3.17         17.59        14.81 o                         
 -12  11   2         20.77         25.69        14.82 o                         
 -11  11   2          3.23         11.06        14.15 o                         
 -10  11   2         90.09         93.03        13.91 o                         
  -9  11   2         13.11          7.83        13.66 o                         
  -8  11   2          0.00          2.17        13.04 o                         
  -7  11   2          1.29          6.44        13.14 o                         
  -6  11   2          0.37         -4.18        12.14 o                         
  -5  11   2          1.27         13.98        13.01 o                         
  -4  11   2          2.31          4.31        12.95 o                         
  -3  11   2         12.60         14.23        14.33 o                         
  -2  11   2          4.62         14.16        14.23 o                         
  -1  11   2         78.23         81.04        13.14 o                         
   0  11   2         33.18         28.13        12.82 o                         
   1  11   2          8.26         27.61        12.64 o                         
   2  11   2        329.41        341.08        13.66 o                         
   3  11   2          2.31          1.16        12.19 o                         
   4  11   2         38.81         55.78        12.86 o                         
   5  11   2         19.81         18.93        12.89 o                         
   6  11   2         11.43         -2.40        13.20 o                         
   7  11   2          3.14         12.91        14.98 o                         
   8  11   2         80.33         71.87        17.25 o                         
   9  11   2         26.51         30.06        15.74 o                         
  10  11   2          0.38         16.62        16.61 o                         
  11  11   2          0.03          5.62        16.99 o                         
  12  11   2          4.16         14.24        17.71 o                         
 -13  12   2          8.57         19.48        14.48 o                         
 -12  12   2         17.64         19.94        15.04 o                         
 -11  12   2         39.49         38.95        13.47 o                         
 -10  12   2          2.43         -3.43        14.23 o                         
  -9  12   2         12.82         24.08        12.75 o                         
  -8  12   2         52.51         77.17        13.72 o                         
  -7  12   2         52.94         64.11        13.26 o                         
  -6  12   2          1.28          1.12        13.08 o                         
  -5  12   2         22.94         47.12        13.13 o                         
  -4  12   2          4.48         18.98        13.29 o                         
  -3  12   2          0.82         25.69        13.54 o                         
  -2  12   2          5.74          8.18        14.81 o                         
  -1  12   2        170.08        157.96        11.79 o                         
   0  12   2         28.62         35.89        13.05 o                         
   1  12   2         67.30         73.83        13.19 o                         
   2  12   2          0.98         15.60        12.95 o                         
   3  12   2         15.57         10.34        12.57 o                         
   4  12   2         46.92         38.18        13.43 o                         
   5  12   2          4.87         31.64        13.59 o                         
   6  12   2         22.15         11.45        13.91 o                         
   7  12   2          1.45          1.56        14.42 o                         
   8  12   2        109.91         98.71        18.48 o                         
   9  12   2          3.13         11.56        15.94 o                         
  10  12   2          4.24          6.15        17.28 o                         
  11  12   2          3.43         12.18        16.96 o                         
 -12  13   2         13.43         13.18        15.63 o                         
 -11  13   2          3.12         13.49        13.92 o                         
 -10  13   2        162.84        172.88        15.25 o                         
  -9  13   2         35.46         23.84        14.38 o                         
  -8  13   2         96.78        103.34        13.37 o                         
  -7  13   2          0.14         11.85        13.94 o                         
  -6  13   2         10.12         29.76        13.70 o                         
  -5  13   2          0.28          4.09        14.71 o                         
  -4  13   2          4.56         15.82        14.66 o                         
  -3  13   2          1.57          8.95        12.44 o                         
  -2  13   2        141.66        120.71        13.53 o                         
  -1  13   2         53.54         59.88        13.39 o                         
   0  13   2        370.88        375.76        13.07 o                         
   1  13   2         28.04         34.94        13.37 o                         
   2  13   2        170.66        156.46        13.81 o                         
   3  13   2          2.07          2.04        12.39 o                         
   4  13   2          8.41         27.89        13.58 o                         
   5  13   2         11.87         20.00        13.71 o                         
   6  13   2          2.27         10.80        14.60 o                         
   7  13   2          0.72         18.46        14.60 o                         
   8  13   2         16.73         21.25        14.42 o                         
   9  13   2         11.15         28.64        17.75 o                         
  10  13   2          4.68          2.30        19.08 o                         
 -10  14   2         56.86         38.80        14.13 o                         
  -9  14   2         11.70         31.22        13.75 o                         
  -8  14   2         44.71         42.32        13.70 o                         
  -7  14   2          0.89         13.75        14.02 o                         
  -6  14   2         27.60         47.86        15.56 o                         
  -5  14   2          0.00         23.24        15.40 o                         
  -4  14   2         12.30         21.10        14.27 o                         
  -3  14   2          0.68          1.69        12.37 o                         
  -2  14   2        115.46        133.18        14.00 o                         
  -1  14   2          0.58          1.29        11.72 o                         
   0  14   2        281.49        280.78        13.21 o                         
   1  14   2        102.08        128.29        19.14 o                         
   2  14   2        108.59        116.38        13.85 o                         
   3  14   2          4.27         21.23        13.83 o                         
   4  14   2         10.76         12.90        14.10 o                         
   5  14   2         16.63         26.87        14.26 o                         
   6  14   2         18.26         33.59        14.56 o                         
   7  14   2          2.69         18.80        16.18 o                         
   8  14   2          1.00         11.73        15.74 o                         
   9  14   2          1.33         10.87        15.59 o                         
  -9  15   2         12.69         12.20        15.65 o                         
  -8  15   2          9.85         14.55        17.09 o                         
  -7  15   2          3.40         25.08        15.18 o                         
  -6  15   2          0.16          9.48        16.03 o                         
  -5  15   2          2.88         16.46        15.78 o                         
  -4  15   2          1.66          4.22        14.25 o                         
  -3  15   2          6.51         16.01        13.06 o                         
  -2  15   2          6.78          9.28        13.18 o                         
  -1  15   2          8.94         12.79        13.99 o                         
   0  15   2         70.66         63.60        14.33 o                         
   1  15   2        102.49         99.40        13.57 o                         
   2  15   2         46.70         40.23        14.55 o                         
   3  15   2         13.73         17.74        14.59 o                         
   4  15   2          2.21         16.57        13.49 o                         
   5  15   2          0.00         16.92        13.71 o                         
   6  15   2          3.14         13.07        14.81 o                         
   7  15   2          5.30         17.81        16.79 o                         
  -7  16   2         37.84         31.39        17.37 o                         
  -6  16   2         20.44         20.83        17.20 o                         
  -5  16   2          1.09          9.48        16.85 o                         
  -4  16   2          8.43         12.31        12.96 o                         
  -3  16   2         34.68         33.01        15.14 o                         
  -2  16   2         27.05         42.57        14.78 o                         
  -1  16   2         36.88         48.70        14.71 o                         
   0  16   2         30.53         30.39        13.74 o                         
   1  16   2         28.89         43.13        13.81 o                         
   2  16   2          0.72          7.76        15.04 o                         
   3  16   2          2.47         -0.59        14.13 o                         
   4  16   2          0.44         16.22        14.30 o                         
   5  16   2          0.18          9.91        15.49 o                         
  -3  17   2          7.21         40.24        12.73 o                         
  -2  17   2          9.84         20.98        15.52 o                         
  -1  17   2          0.01         13.44        14.57 o                         
   0  17   2         11.48          4.17        15.33 o                         
   1  17   2          3.03         12.46        15.72 o                         
 -17   1   3          6.18         10.34        13.98 o                         
 -16   1   3         41.54         37.79        14.73 o                         
 -15   1   3         35.42         35.72        14.32 o                         
 -14   1   3          0.79         16.47        14.01 o                         
 -13   1   3          0.30         18.03        12.93 o                         
 -12   1   3        100.76         90.82        12.61 o                         
 -11   1   3        163.30        173.16        12.71 o                         
 -10   1   3          0.48         -4.01        11.29 o                         
  -9   1   3        255.28        261.41        12.25 o                         
  -8   1   3          2.55         -1.67        12.15 o                         
  -7   1   3        186.46        195.78        11.62 o                         
  -6   1   3         14.72         17.49        11.00 o                         
  -5   1   3        144.59        161.70        12.00 o                         
  -4   1   3         86.82         66.23        11.24 o                         
  -3   1   3       2928.18       2905.14        34.13 o                         
  -2   1   3          0.36          2.74        11.87 o                         
  -1   1   3        440.85        468.40        14.09 o                         
   0   1   3          0.24          7.97        12.77 o                         
   1   1   3         98.20        101.18        13.91 o                         
   2   1   3         14.53          8.53        15.25 o                         
   3   1   3         42.06         40.97        17.42 o                         
   4   1   3        936.18        992.65        25.54 o                         
   5   1   3        953.02        987.26        35.92 o                         
   6   1   3        204.72        221.09        23.60 o                         
   7   1   3         61.35         76.53        25.17 o                         
   8   1   3          8.49          7.94        30.68 o                         
   9   1   3          6.05         10.11        29.83 o                         
  10   1   3         25.40          7.42        25.59 o                         
  11   1   3         31.46         24.00        27.40 o                         
  12   1   3          5.17         19.37        28.88 o                         
  13   1   3          0.41          9.44        29.26 o                         
  14   1   3         24.26         33.94        31.75 o                         
  15   1   3          0.00          0.07        32.42 o                         
 -17   2   3         24.86         49.29        15.74 o                         
 -16   2   3         15.95         19.59        14.83 o                         
 -15   2   3         95.88         89.25        14.55 o                         
 -14   2   3        110.91        111.00        12.92 o                         
 -13   2   3          6.95         10.59        12.95 o                         
 -12   2   3        101.40         98.38        12.80 o                         
 -11   2   3          3.55         21.55        12.31 o                         
 -10   2   3        293.10        280.02        12.84 o                         
  -9   2   3        702.32        686.19        14.07 o                         
  -8   2   3        262.78        246.77        10.86 o                         
  -7   2   3        238.46        231.53        11.17 o                         
  -6   2   3       1160.18       1124.08        18.06 o                         
  -5   2   3        253.30        258.78        10.82 o                         
  -4   2   3       1025.82        979.94        13.31 o                         
  -3   2   3          9.87         23.43        12.18 o                         
  -2   2   3         17.37         18.33        12.84 o                         
  -1   2   3       5175.46       5258.27        57.64 o                         
   0   2   3          2.49         15.20        13.14 o                         
   1   2   3        386.59        384.31        16.10 o                         
   2   2   3        119.58        108.99        15.37 o                         
   3   2   3        592.29        609.52        20.36 o                         
   4   2   3        611.38        595.72        20.20 o                         
   5   2   3         23.20         36.24        19.52 o                         
   6   2   3          0.89          2.91        20.08 o                         
   7   2   3        195.26        203.77        22.88 o                         
   8   2   3          9.11         13.28        22.41 o                         
   9   2   3        105.35        123.36        25.74 o                         
  10   2   3         13.06         11.58        27.68 o                         
  11   2   3          1.53          1.47        28.83 o                         
  12   2   3        145.02        131.08        30.31 o                         
  13   2   3         10.47         24.81        29.42 o                         
  14   2   3          0.05          7.87        26.97 o                         
  15   2   3          0.07          6.57        33.01 o                         
 -17   3   3         22.22         28.64        15.33 o                         
 -16   3   3          7.41         19.42        13.83 o                         
 -15   3   3         20.27         28.73        13.98 o                         
 -14   3   3         34.74         50.48        14.09 o                         
 -13   3   3        112.44        114.20        12.42 o                         
 -12   3   3         58.27         60.57        12.71 o                         
 -11   3   3        228.15        233.62        13.03 o                         
 -10   3   3        185.50        181.14        11.63 o                         
  -9   3   3       1737.21       1610.97        23.08 o                         
  -8   3   3        129.22        129.10        10.97 o                         
  -7   3   3        180.61        171.47        12.04 o                         
  -6   3   3         45.70         41.83        11.22 o                         
  -5   3   3        123.08        119.56        12.18 o                         
  -4   3   3        218.29        195.33        12.39 o                         
  -3   3   3        322.74        336.68        12.25 o                         
  -2   3   3        783.50        769.12        17.86 o                         
  -1   3   3          9.61          9.96        12.67 o                         
   0   3   3          2.46          4.88        13.40 o                         
   1   3   3         71.02         66.41        14.19 o                         
   2   3   3         12.44         11.99        13.25 o                         
   3   3   3         16.37         33.06        14.88 o                         
   4   3   3         11.19         18.21        16.10 o                         
   5   3   3        343.11        329.75        17.41 o                         
   6   3   3        269.51        277.80        20.91 o                         
   7   3   3         59.07         72.69        24.03 o                         
   8   3   3          1.28          5.27        20.64 o                         
   9   3   3          8.22         19.43        20.74 o                         
  10   3   3          5.07          9.29        23.07 o                         
  11   3   3          1.18          6.39        27.13 o                         
  12   3   3        249.38        246.70        30.42 o                         
  13   3   3         35.60         27.10        25.64 o                         
  14   3   3         30.48         31.21        28.40 o                         
  15   3   3          8.29         -1.74        33.13 o                         
 -17   4   3          0.10          8.08        15.44 o                         
 -16   4   3          4.30         38.41        14.56 o                         
 -15   4   3         15.92         26.68        14.06 o                         
 -14   4   3         15.99         16.55        12.90 o                         
 -13   4   3          0.07          1.35        12.27 o                         
 -12   4   3          6.37         17.93        11.74 o                         
 -11   4   3        396.55        385.97        11.82 o                         
 -10   4   3        125.44        138.63        11.53 o                         
  -9   4   3        454.81        476.10        13.50 o                         
  -8   4   3        132.95        118.48        12.86 o                         
  -7   4   3        272.14        261.02        11.51 o                         
  -6   4   3         43.25         46.92        12.45 o                         
  -5   4   3         24.05         21.86        11.12 o                         
  -4   4   3         86.91         77.67        10.67 o                         
  -3   4   3        270.35        259.71        10.79 o                         
  -2   4   3         70.49         72.61        12.51 o                         
  -1   4   3          0.01         -1.61        11.65 o                         
   0   4   3        342.61        342.77        14.71 o                         
   1   4   3        252.20        210.79        14.14 o                         
   2   4   3         40.80         50.99        13.02 o                         
   3   4   3        167.96        184.47        14.74 o                         
   4   4   3         12.01         24.50        14.82 o                         
   5   4   3          1.22         -0.15        15.25 o                         
   6   4   3         84.49         69.34        18.71 o                         
   7   4   3        115.36        138.27        19.51 o                         
   8   4   3         20.83         18.58        19.35 o                         
   9   4   3         43.13         52.07        19.06 o                         
  10   4   3         53.66         70.50        20.98 o                         
  11   4   3          0.02         -2.16        22.20 o                         
  12   4   3         70.84         72.10        25.05 o                         
  13   4   3          9.40         18.15        29.38 o                         
  14   4   3         17.18         41.53        28.22 o                         
 -16   5   3          0.59          4.49        15.41 o                         
 -15   5   3         12.98         20.59        14.11 o                         
 -14   5   3         21.74         34.57        13.79 o                         
 -13   5   3         25.84         28.83        12.62 o                         
 -12   5   3         71.21         80.64        12.00 o                         
 -11   5   3         20.83         20.36        10.33 o                         
 -10   5   3        143.37        142.41        12.79 o                         
  -9   5   3        264.43        259.17        12.93 o                         
  -8   5   3        458.16        420.55        14.76 o                         
  -7   5   3        169.30        193.72        12.83 o                         
  -6   5   3         77.19         67.06        12.73 o                         
  -5   5   3          1.09          6.31        12.24 o                         
  -4   5   3          2.25         10.22        11.09 o                         
  -3   5   3          9.94         14.95        11.98 o                         
  -2   5   3         27.87         35.67        12.02 o                         
  -1   5   3         38.00         34.49        11.35 o                         
   0   5   3        237.65        230.89        12.94 o                         
   1   5   3         32.06         38.73        14.22 o                         
   2   5   3        282.89        259.07        13.88 o                         
   3   5   3          1.12         13.38        13.43 o                         
   4   5   3          3.35         10.02        14.95 o                         
   5   5   3        238.41        232.23        15.37 o                         
   6   5   3         11.99         16.85        16.29 o                         
   7   5   3        113.14        122.15        19.39 o                         
   8   5   3          4.23         18.46        22.05 o                         
   9   5   3         54.55         54.27        19.89 o                         
  10   5   3          0.31          5.63        19.23 o                         
  11   5   3         23.50         24.48        19.53 o                         
  12   5   3         47.12         41.06        22.36 o                         
  13   5   3         11.76         18.79        24.83 o                         
  14   5   3          0.01         25.08        32.52 o                         
 -16   6   3         51.69         64.56        14.46 o                         
 -15   6   3         58.79         59.59        13.66 o                         
 -14   6   3         19.67         45.09        11.92 o                         
 -13   6   3          0.51          4.99        12.56 o                         
 -12   6   3         60.35         48.98        11.40 o                         
 -11   6   3         24.35         33.53        11.97 o                         
 -10   6   3         23.41         15.41        12.93 o                         
  -9   6   3        147.74        144.22        11.95 o                         
  -8   6   3        269.59        244.89        14.04 o                         
  -7   6   3         92.70        105.89        12.68 o                         
  -6   6   3        173.15        158.50        11.33 o                         
  -5   6   3        410.84        409.36        13.54 o                         
  -4   6   3        387.81        390.46        13.27 o                         
  -3   6   3          0.31          0.51        11.47 o                         
  -2   6   3          6.91         18.96        12.10 o                         
  -1   6   3        535.28        513.05        15.73 o                         
   0   6   3         16.23         31.71        13.95 o                         
   1   6   3       1327.01       1246.39        57.45 o                         
   2   6   3        269.91        271.48        13.92 o                         
   3   6   3         26.16         28.19        13.23 o                         
   4   6   3        318.30        319.24        14.41 o                         
   5   6   3          4.19         20.11        14.08 o                         
   6   6   3          2.42          5.37        13.76 o                         
   7   6   3        195.83        197.42        18.39 o                         
   8   6   3          7.89         18.48        19.69 o                         
   9   6   3          7.67         -6.62        28.15 o                         
  10   6   3         11.97         22.14        20.00 o                         
  11   6   3          2.23          3.74        21.28 o                         
  12   6   3         30.65         25.96        19.56 o                         
  13   6   3          1.80          9.90        23.87 o                         
  14   6   3          0.41         14.65        25.85 o                         
 -15   7   3          2.76         16.24        13.78 o                         
 -14   7   3          1.03         22.07        13.26 o                         
 -13   7   3         99.17        100.36        14.13 o                         
 -12   7   3          1.60         12.80        12.32 o                         
 -11   7   3         26.34         59.33        12.89 o                         
 -10   7   3         76.41        101.03        13.10 o                         
  -9   7   3        102.26        100.29        13.07 o                         
  -8   7   3         86.23         92.26        12.78 o                         
  -7   7   3         84.46        102.43        11.77 o                         
  -6   7   3         86.65         95.36        12.01 o                         
  -5   7   3        149.97        167.23        11.96 o                         
  -4   7   3          4.50          7.89        12.59 o                         
  -3   7   3        132.79        136.11        11.13 o                         
  -2   7   3         19.55         34.12        12.59 o                         
  -1   7   3        103.10        101.35        13.79 o                         
   0   7   3         22.03         41.92        16.02 o                         
   1   7   3         30.29         31.60        12.43 o                         
   2   7   3          2.51         11.46        13.28 o                         
   3   7   3         33.99         37.26        13.65 o                         
   4   7   3          2.40          7.76        12.67 o                         
   5   7   3         15.70         14.09        14.03 o                         
   6   7   3          2.82          2.74        13.86 o                         
   7   7   3         85.35         78.99        16.75 o                         
   8   7   3          1.11         -6.01        18.27 o                         
   9   7   3          0.56         14.12        23.43 o                         
  10   7   3          1.96         -0.97        23.00 o                         
  11   7   3          8.20         28.60        20.89 o                         
  12   7   3          7.24         12.95        22.51 o                         
  13   7   3          0.00          0.65        21.49 o                         
 -15   8   3          0.36         11.57        14.09 o                         
 -14   8   3          1.38         10.01        16.06 o                         
 -13   8   3         11.25         15.45        14.00 o                         
 -12   8   3          0.03         11.08        13.63 o                         
 -11   8   3         79.15        101.79        12.45 o                         
 -10   8   3         40.83         54.53        13.00 o                         
  -9   8   3         26.16         24.34        11.99 o                         
  -8   8   3          0.14          5.61        12.07 o                         
  -7   8   3        124.34        123.07        12.91 o                         
  -6   8   3        177.89        190.36        11.29 o                         
  -5   8   3        133.83        149.05        12.64 o                         
  -4   8   3          5.30         15.15        12.64 o                         
  -3   8   3         15.56         10.34        13.80 o                         
  -2   8   3         21.01         23.02        13.58 o                         
  -1   8   3         69.32         65.60        13.96 o                         
   0   8   3        145.60        132.85        14.40 o                         
   1   8   3         22.06         13.63        12.82 o                         
   2   8   3        252.47        266.21        13.31 o                         
   3   8   3         34.94         32.37        12.75 o                         
   4   8   3         71.23         50.26        12.96 o                         
   5   8   3         59.98         54.39        13.37 o                         
   6   8   3         12.95         13.49        14.70 o                         
   7   8   3          8.08         -2.24        14.18 o                         
   8   8   3          4.98         17.61        16.24 o                         
   9   8   3        104.63        109.80        22.51 o                         
  10   8   3         10.12         11.28        18.61 o                         
  11   8   3          6.25         17.72        23.45 o                         
  12   8   3         17.38          0.62        24.13 o                         
  13   8   3          2.81         17.56        22.43 o                         
 -14   9   3          1.13         -1.35        14.16 o                         
 -13   9   3          0.00          9.31        15.81 o                         
 -12   9   3          0.14         14.09        15.25 o                         
 -11   9   3          3.55         21.35        15.01 o                         
 -10   9   3         39.63         46.60        14.62 o                         
  -9   9   3          4.91          8.28        14.43 o                         
  -8   9   3         21.72         18.82        14.41 o                         
  -7   9   3         45.30         43.71        14.37 o                         
  -6   9   3          0.15         13.51        12.62 o                         
  -5   9   3         99.90        111.61        11.16 o                         
  -4   9   3         68.77         71.89        12.68 o                         
  -3   9   3          7.31         20.04        11.64 o                         
  -2   9   3         15.91         10.39        13.01 o                         
  -1   9   3         84.91        104.21        14.52 o                         
   0   9   3        353.59        342.29        14.96 o                         
   1   9   3         59.22         57.67        12.87 o                         
   2   9   3         71.60         73.05        13.46 o                         
   3   9   3         96.79         99.63        12.93 o                         
   4   9   3         23.78         36.47        12.90 o                         
   5   9   3         15.54         23.47        13.24 o                         
   6   9   3         65.97         52.37        13.92 o                         
   7   9   3         22.13         23.98        13.93 o                         
   8   9   3          2.09         -1.34        15.64 o                         
   9   9   3        119.85        110.08        21.65 o                         
  10   9   3          4.13          5.76        19.27 o                         
  11   9   3          2.93         14.03        20.15 o                         
  12   9   3          1.44         15.47        23.17 o                         
 -14  10   3         15.69         46.22        15.52 o                         
 -13  10   3          0.48          4.87        14.91 o                         
 -12  10   3          8.90         26.94        13.34 o                         
 -11  10   3          0.00         10.66        14.24 o                         
 -10  10   3          1.92         15.64        13.58 o                         
  -9  10   3         76.11         85.07        12.72 o                         
  -8  10   3         10.86          7.08        13.06 o                         
  -7  10   3         19.10         26.29        13.21 o                         
  -6  10   3        102.27         94.85        12.20 o                         
  -5  10   3          3.64          3.25        13.22 o                         
  -4  10   3         49.73         63.68        13.00 o                         
  -3  10   3        169.83        187.97        12.10 o                         
  -2  10   3         15.97         33.50        14.28 o                         
  -1  10   3        319.12        291.27        13.83 o                         
   0  10   3        118.56        117.32        12.78 o                         
   1  10   3       2069.65       1912.12        31.17 o                         
   2  10   3        568.09        541.22        20.54 o                         
   3  10   3        527.70        502.47        16.34 o                         
   4  10   3         41.06         29.87        12.78 o                         
   5  10   3         52.33         45.01        13.71 o                         
   6  10   3         65.24         69.97        14.74 o                         
   7  10   3          0.47         22.57        14.20 o                         
   8  10   3          0.13         14.70        14.59 o                         
   9  10   3         13.91          7.32        16.33 o                         
  10  10   3          6.09         16.52        20.14 o                         
  11  10   3          0.11         11.01        19.43 o                         
  12  10   3          2.38         27.23        23.75 o                         
 -13  11   3          2.94          3.23        15.66 o                         
 -12  11   3         10.57         32.73        13.73 o                         
 -11  11   3          1.86         28.08        13.34 o                         
 -10  11   3         15.90         32.34        12.17 o                         
  -9  11   3          4.38          7.09        11.35 o                         
  -8  11   3         18.21         23.32        11.56 o                         
  -7  11   3         31.70         40.49        13.36 o                         
  -6  11   3          1.39         -5.11        13.16 o                         
  -5  11   3         36.61         30.53        11.60 o                         
  -4  11   3          7.23         28.56        13.16 o                         
  -3  11   3          5.17          3.51        13.10 o                         
  -2  11   3         10.93         41.02        13.27 o                         
  -1  11   3         86.37         74.70        12.57 o                         
   0  11   3        149.80        157.16        13.33 o                         
   1  11   3        478.48        516.05        14.37 o                         
   2  11   3        532.58        488.48        13.52 o                         
   3  11   3          0.13         21.37        12.86 o                         
   4  11   3          1.48          2.65        13.16 o                         
   5  11   3          4.08         11.38        13.50 o                         
   6  11   3          7.55         21.38        13.97 o                         
   7  11   3          0.01         21.63        15.07 o                         
   8  11   3          7.23         24.45        14.14 o                         
   9  11   3          1.01         18.71        16.97 o                         
  10  11   3         17.38         24.14        16.29 o                         
  11  11   3          0.00         16.41        20.84 o                         
 -12  12   3          2.03         10.04        15.41 o                         
 -11  12   3          0.28         24.03        14.86 o                         
 -10  12   3          0.44         15.73        13.41 o                         
  -9  12   3         39.05         62.33        14.23 o                         
  -8  12   3          0.80          5.13        12.91 o                         
  -7  12   3         17.44         23.08        11.39 o                         
  -6  12   3         26.50         42.49        12.64 o                         
  -5  12   3         25.41         21.37        12.43 o                         
  -4  12   3          2.30          4.09        13.35 o                         
  -3  12   3          0.22          9.56        14.55 o                         
  -2  12   3         16.98         36.44        13.23 o                         
  -1  12   3         30.82         37.28        13.24 o                         
   0  12   3        153.56        156.33        13.75 o                         
   1  12   3        184.49        181.64        12.92 o                         
   2  12   3         14.80         29.96        13.39 o                         
   3  12   3         76.53         77.14        13.78 o                         
   4  12   3          1.43          2.80        13.18 o                         
   5  12   3          6.09         22.00        13.54 o                         
   6  12   3          5.65          2.99        14.45 o                         
   7  12   3          1.64         -6.97        15.40 o                         
   8  12   3         24.63         36.80        16.18 o                         
   9  12   3          2.68         20.84        18.31 o                         
  10  12   3          1.18          9.02        16.91 o                         
 -11  13   3          9.37          6.54        15.61 o                         
 -10  13   3          2.13         23.48        14.00 o                         
  -9  13   3          0.16         26.37        14.69 o                         
  -8  13   3          2.53         18.71        14.45 o                         
  -7  13   3         31.07         21.37        14.21 o                         
  -6  13   3         33.77         32.67        14.11 o                         
  -5  13   3         40.86         46.92        13.00 o                         
  -4  13   3          0.39         17.31        15.47 o                         
  -3  13   3          2.51          2.50        15.30 o                         
  -2  13   3          1.79         12.00        14.78 o                         
  -1  13   3          5.83         18.71        13.58 o                         
   0  13   3          9.43          6.22        13.87 o                         
   1  13   3         12.44          5.24        13.88 o                         
   2  13   3         57.13         63.97        14.27 o                         
   3  13   3          4.30         31.94        13.99 o                         
   4  13   3          1.96         10.78        14.03 o                         
   5  13   3          5.07          6.16        14.42 o                         
   6  13   3          0.98         10.20        14.79 o                         
   7  13   3          5.81         13.30        15.88 o                         
   8  13   3         11.07         18.06        15.73 o                         
   9  13   3          1.80         12.95        18.48 o                         
  -9  14   3         28.01         26.02        14.46 o                         
  -8  14   3          0.16         17.38        14.12 o                         
  -7  14   3          8.93         17.19        15.01 o                         
  -6  14   3         56.81         54.23        16.07 o                         
  -5  14   3         10.93         17.36        15.61 o                         
  -4  14   3          0.11         14.28        14.47 o                         
  -3  14   3          2.55         12.43        15.67 o                         
  -2  14   3          5.48         29.28        14.26 o                         
  -1  14   3          9.51         14.42        13.06 o                         
   0  14   3          6.03         24.74        12.39 o                         
   1  14   3         49.06         46.09        14.53 o                         
   2  14   3         58.92         52.37        14.48 o                         
   3  14   3          9.00         16.02        14.09 o                         
   4  14   3          5.22         22.64        14.53 o                         
   5  14   3          1.88         -1.28        14.92 o                         
   6  14   3          2.63         -0.42        15.75 o                         
   7  14   3          0.71          2.32        15.99 o                         
  -7  15   3          5.49         -8.74        14.31 o                         
  -6  15   3          3.06         32.78        16.68 o                         
  -5  15   3          0.19          8.56        16.65 o                         
  -4  15   3          5.00         19.33        13.86 o                         
  -3  15   3          0.95         22.85        14.68 o                         
  -2  15   3          2.59          3.67        12.77 o                         
  -1  15   3          2.54          9.24        14.65 o                         
   0  15   3          5.61          5.27        14.76 o                         
   1  15   3         16.04         34.86        14.92 o                         
   2  15   3         16.21         22.17        14.96 o                         
   3  15   3          0.42         28.71        15.02 o                         
   4  15   3          0.27         -0.19        15.33 o                         
   5  15   3          6.90         25.25        15.96 o                         
  -4  16   3          0.05         16.50        14.61 o                         
  -3  16   3          1.06         12.49        15.40 o                         
  -2  16   3          0.31         15.78        15.19 o                         
  -1  16   3          2.62          5.34        15.50 o                         
   0  16   3          0.03          8.12        15.64 o                         
   1  16   3          8.21         20.55        13.53 o                         
   2  16   3          1.35         15.00        15.67 o                         
 -16   0   4         40.62         41.81        25.89 o                         
 -14   0   4         14.86         26.25        26.58 o                         
 -12   0   4        211.87        179.84        16.42 o                         
 -10   0   4       1516.29       1423.18        22.43 o                         
  -8   0   4       4166.94       4039.76        35.56 o                         
  -6   0   4        189.37        176.41        17.44 o                         
  -4   0   4        284.90        276.44        15.94 o                         
  -2   0   4          4.61          0.11        17.43 o                         
   0   0   4        512.65        507.33        20.93 o                         
   2   0   4        788.43        805.32        28.69 o                         
   4   0   4         55.24         49.52        27.05 o                         
   6   0   4        183.13        176.43        33.15 o                         
  12   0   4          3.46          5.89        65.82 o                         
 -16   1   4         33.55         43.12        13.93 o                         
 -15   1   4         24.14         36.02        13.36 o                         
 -14   1   4          5.26         25.64        13.83 o                         
 -13   1   4         27.30         23.93        11.43 o                         
 -12   1   4          6.49         29.75        12.01 o                         
 -11   1   4         36.93         43.46        13.06 o                         
 -10   1   4          7.31         14.28        12.13 o                         
  -9   1   4        195.39        202.40        14.75 o                         
  -8   1   4        135.65        132.33        11.62 o                         
  -7   1   4          0.73        -11.21        11.21 o                         
  -6   1   4         54.71         49.72        12.40 o                         
  -5   1   4          7.68         11.92        12.20 o                         
  -4   1   4          1.14         14.67        12.10 o                         
  -3   1   4        153.62        174.40        12.28 o                         
  -2   1   4        765.65        774.55        14.85 o                         
  -1   1   4        101.20        102.16        13.20 o                         
   0   1   4        120.93        137.87        13.10 o                         
   1   1   4          0.18         13.91        14.60 o                         
   2   1   4         56.42         52.21        15.36 o                         
   3   1   4         21.62         25.74        17.19 o                         
   4   1   4          4.06          6.54        19.09 o                         
   5   1   4         11.47          8.26        19.77 o                         
   6   1   4          2.83         11.13        21.73 o                         
   7   1   4         11.43         18.40        31.29 o                         
   8   1   4         13.12         10.30        44.50 o                         
  11   1   4          0.01          5.42        70.62 o                         
  12   1   4          1.10          4.57        44.93 o                         
  13   1   4          0.13         12.15        43.32 o                         
 -16   2   4         15.31         39.50        15.17 o                         
 -15   2   4         16.58         16.00        13.63 o                         
 -14   2   4          3.05         13.15        12.95 o                         
 -13   2   4         12.99          5.76        12.52 o                         
 -12   2   4          0.09          9.65        12.95 o                         
 -11   2   4          2.23          4.54        13.23 o                         
 -10   2   4        176.83        155.10        13.21 o                         
  -9   2   4         41.31         55.31        12.61 o                         
  -8   2   4        155.19        160.00        11.51 o                         
  -7   2   4         87.53         90.09        11.51 o                         
  -6   2   4          5.39         17.21        11.89 o                         
  -5   2   4          6.18         18.21         9.96 o                         
  -4   2   4          7.52         15.63        10.51 o                         
  -3   2   4         86.20         81.81        11.73 o                         
  -2   2   4        354.58        363.96        13.36 o                         
  -1   2   4          0.83         10.26        11.85 o                         
   0   2   4        141.51        143.77        12.31 o                         
   1   2   4          2.64          6.26        14.62 o                         
   2   2   4          0.39         10.69        15.11 o                         
   3   2   4        113.86        116.47        19.59 o                         
   4   2   4         60.28         53.45        18.07 o                         
   5   2   4         52.91         67.42        20.34 o                         
   6   2   4          0.16          4.12        23.15 o                         
   7   2   4         48.01         40.83        26.66 o                         
   8   2   4         22.16         27.04        32.47 o                         
  10   2   4          4.36          4.87        69.73 o                         
  11   2   4         10.89         24.53        64.34 o                         
  12   2   4         18.05         25.15        55.27 o                         
  13   2   4          0.21         19.65        41.69 o                         
 -16   3   4         26.14         37.78        14.24 o                         
 -15   3   4          4.36         27.46        14.73 o                         
 -14   3   4          3.42         10.13        14.06 o                         
 -13   3   4          2.86         12.04        13.43 o                         
 -12   3   4          4.69          9.85        11.22 o                         
 -11   3   4          7.21         13.38        12.23 o                         
 -10   3   4        125.73        125.45        12.22 o                         
  -9   3   4         11.38         22.72        11.05 o                         
  -8   3   4         44.02         64.12        10.03 o                         
  -7   3   4         43.01         41.36        11.31 o                         
  -6   3   4         57.67         50.69        11.10 o                         
  -5   3   4         30.50         49.93         9.89 o                         
  -4   3   4         42.51         40.36        11.07 o                         
  -3   3   4        234.42        250.90        13.63 o                         
  -2   3   4        346.75        360.84        13.94 o                         
  -1   3   4        107.11        101.54        12.90 o                         
   0   3   4        167.27        172.14        13.11 o                         
   1   3   4         44.25         24.78        15.21 o                         
   2   3   4        272.57        280.37        15.68 o                         
   3   3   4         48.54         46.19        15.56 o                         
   4   3   4         11.67         17.01        15.54 o                         
   5   3   4          9.01         27.42        19.26 o                         
   6   3   4         17.74         33.93        21.06 o                         
   7   3   4          0.01         -7.56        25.40 o                         
   8   3   4         28.79         27.81        26.01 o                         
   9   3   4          0.00         -0.23        31.89 o                         
  10   3   4          1.35          0.30        39.53 o                         
  11   3   4          0.09         -2.89        53.16 o                         
  12   3   4          0.18         -5.62        51.65 o                         
  13   3   4          3.44         -2.24        59.28 o                         
 -16   4   4          1.23         -1.16        15.33 o                         
 -15   4   4         59.82         67.06        14.96 o                         
 -14   4   4         75.16         83.74        14.50 o                         
 -13   4   4         28.28         40.92        12.75 o                         
 -12   4   4         25.37         28.01        13.07 o                         
 -11   4   4         95.33        110.91        12.00 o                         
 -10   4   4         38.67         34.99        11.97 o                         
  -9   4   4        108.43        120.02        11.94 o                         
  -8   4   4        388.77        389.68        11.04 o                         
  -7   4   4        193.99        202.75        11.61 o                         
  -6   4   4        269.65        264.01        11.93 o                         
  -5   4   4        146.17        159.74        12.32 o                         
  -4   4   4          9.28          7.79        11.32 o                         
  -3   4   4          4.18         29.57        12.75 o                         
  -2   4   4        411.11        403.31        16.17 o                         
  -1   4   4         36.05         44.00        12.36 o                         
   0   4   4        226.95        233.14        13.66 o                         
   1   4   4          0.05          8.54        13.40 o                         
   2   4   4        346.02        336.65        14.72 o                         
   3   4   4          5.28         14.84        14.17 o                         
   4   4   4          0.21         -0.33        14.98 o                         
   5   4   4        438.25        438.86        20.34 o                         
   6   4   4         67.54         73.25        18.73 o                         
   7   4   4         50.11         47.80        18.06 o                         
   8   4   4         83.59         95.87        22.66 o                         
   9   4   4         48.83         55.30        23.85 o                         
  10   4   4          1.18          5.12        25.34 o                         
  11   4   4          0.19          2.57        37.02 o                         
  12   4   4          7.28         24.69        53.13 o                         
  13   4   4          9.85         14.37        53.79 o                         
 -15   5   4         29.37         51.64        14.95 o                         
 -14   5   4          2.90          6.18        14.52 o                         
 -13   5   4          9.04         22.27        14.05 o                         
 -12   5   4         67.83         52.60        12.63 o                         
 -11   5   4         30.92         49.23        11.25 o                         
 -10   5   4         24.11         14.74        10.64 o                         
  -9   5   4        235.56        240.43        11.75 o                         
  -8   5   4         43.89         26.83        11.89 o                         
  -7   5   4         69.21         74.02        11.78 o                         
  -6   5   4         43.72         47.11        11.42 o                         
  -5   5   4          9.26         17.53        12.07 o                         
  -4   5   4         68.32         78.67        12.28 o                         
  -3   5   4          0.07          8.69        12.68 o                         
  -2   5   4          3.36         15.72        12.57 o                         
  -1   5   4         22.32         33.58        12.10 o                         
   0   5   4         76.08         70.37        13.28 o                         
   1   5   4          2.65         12.18        13.99 o                         
   2   5   4         45.69         39.28        13.40 o                         
   3   5   4          7.33         15.46        13.84 o                         
   4   5   4          1.61         13.59        17.39 o                         
   5   5   4         32.12         48.77        16.95 o                         
   6   5   4          5.97         17.71        16.40 o                         
   7   5   4          0.79          9.11        18.47 o                         
   8   5   4         11.14         14.03        23.31 o                         
   9   5   4         30.52         40.88        22.44 o                         
  10   5   4         63.25         68.08        23.30 o                         
  11   5   4          2.46         11.83        28.46 o                         
  12   5   4          3.19         13.42        36.75 o                         
  13   5   4         10.65         18.28        47.38 o                         
 -15   6   4          0.00         12.36        14.06 o                         
 -14   6   4          1.94          4.72        12.72 o                         
 -13   6   4          0.14          5.64        13.06 o                         
 -12   6   4         13.19         19.39        12.59 o                         
 -11   6   4          3.64         28.10        12.59 o                         
 -10   6   4          0.14         23.07        13.06 o                         
  -9   6   4         40.41         38.44        12.13 o                         
  -8   6   4         52.67         60.82        11.05 o                         
  -7   6   4          6.35         16.83        11.80 o                         
  -6   6   4          2.24         34.56        12.59 o                         
  -5   6   4          0.01         12.15        12.08 o                         
  -4   6   4          0.39         13.27        14.98 o                         
  -3   6   4         32.82         42.68        12.92 o                         
  -2   6   4         18.18         14.30        12.73 o                         
  -1   6   4        139.82        163.46        12.16 o                         
   0   6   4        631.60        588.41        16.00 o                         
   1   6   4          6.98          2.42        12.28 o                         
   2   6   4        405.06        406.25        14.47 o                         
   3   6   4         98.11        118.72        16.21 o                         
   4   6   4          9.83          4.82        14.29 o                         
   5   6   4         36.75         21.85        15.28 o                         
   6   6   4          0.01          1.42        15.45 o                         
   7   6   4        125.84        135.12        17.20 o                         
   8   6   4         25.98         27.38        18.74 o                         
   9   6   4         12.21         17.56        22.50 o                         
  10   6   4         15.06         13.74        21.80 o                         
  11   6   4         37.11         41.07        23.40 o                         
  12   6   4          1.78         23.55        33.25 o                         
 -14   7   4          0.00         16.62        13.84 o                         
 -13   7   4          6.52         17.85        12.44 o                         
 -12   7   4          3.42          8.84        11.84 o                         
 -11   7   4          1.47         20.05        11.96 o                         
 -10   7   4         11.23         15.71        12.57 o                         
  -9   7   4          0.48          1.97        11.88 o                         
  -8   7   4          0.10         11.87        12.98 o                         
  -7   7   4         28.51         27.29        11.67 o                         
  -6   7   4         21.46         43.96        12.78 o                         
  -5   7   4         74.74         73.47        13.04 o                         
  -4   7   4          2.01         11.39        12.56 o                         
  -3   7   4         33.51         54.06        11.71 o                         
  -2   7   4        164.86        163.76        13.36 o                         
  -1   7   4         12.43         12.73        12.86 o                         
   0   7   4        260.31        252.58        14.58 o                         
   1   7   4        111.36        115.34        14.60 o                         
   2   7   4       1450.84       1400.33        25.54 o                         
   3   7   4         38.71         36.83        14.36 o                         
   4   7   4         57.32         58.28        14.73 o                         
   5   7   4         15.77         17.73        13.78 o                         
   6   7   4         22.13         21.83        15.08 o                         
   7   7   4         28.66         24.76        15.73 o                         
   8   7   4          1.01         14.31        18.25 o                         
   9   7   4          1.00          3.96        21.86 o                         
  10   7   4         17.69         23.38        25.33 o                         
  11   7   4          8.18         13.74        27.92 o                         
  12   7   4          1.69         -3.54        23.61 o                         
 -14   8   4         47.57         43.05        13.58 o                         
 -13   8   4         14.26         26.16        12.71 o                         
 -12   8   4         10.16          7.41        14.20 o                         
 -11   8   4         63.04         55.40        12.45 o                         
 -10   8   4          3.64         11.87        13.88 o                         
  -9   8   4         38.92         38.90        13.26 o                         
  -8   8   4          7.16         25.18        12.66 o                         
  -7   8   4          6.79         16.89        12.90 o                         
  -6   8   4        332.35        326.73        12.79 o                         
  -5   8   4         57.48         65.71        12.13 o                         
  -4   8   4         12.59          9.85        12.90 o                         
  -3   8   4        129.29        134.99        13.45 o                         
  -2   8   4          3.86          2.53        12.69 o                         
  -1   8   4        220.78        196.41        14.58 o                         
   0   8   4         59.73         64.47        15.74 o                         
   1   8   4         38.65         35.41        13.27 o                         
   2   8   4       1086.45       1042.37        22.27 o                         
   3   8   4          4.37         16.06        13.37 o                         
   4   8   4          0.14         22.90        13.64 o                         
   5   8   4         16.30         31.01        14.50 o                         
   6   8   4         14.85         17.38        15.69 o                         
   7   8   4          4.45         12.31        15.74 o                         
   8   8   4         18.16         31.57        17.89 o                         
   9   8   4          0.44          5.62        17.80 o                         
  10   8   4          1.00          5.72        25.75 o                         
  11   8   4          4.26          6.87        20.89 o                         
 -13   9   4          1.90         29.88        15.15 o                         
 -12   9   4         19.41         25.66        13.53 o                         
 -11   9   4         19.78         22.35        14.19 o                         
 -10   9   4          0.45         36.65        14.15 o                         
  -9   9   4         21.39         30.46        13.77 o                         
  -8   9   4         11.81         17.96        12.20 o                         
  -7   9   4         52.98         65.83        11.54 o                         
  -6   9   4        151.85        148.00        11.72 o                         
  -5   9   4          2.78         17.92        12.06 o                         
  -4   9   4         52.89         37.92        13.09 o                         
  -3   9   4          1.82         -1.49        14.20 o                         
  -2   9   4         15.48         36.38        14.47 o                         
  -1   9   4         77.65         79.23        13.54 o                         
   0   9   4          2.57          3.90        14.03 o                         
   1   9   4          3.08         11.29        13.71 o                         
   2   9   4         96.05         88.22        13.49 o                         
   3   9   4         37.63         29.64        13.43 o                         
   4   9   4          1.21         22.22        13.71 o                         
   5   9   4         15.80         34.18        15.64 o                         
   6   9   4          2.56          9.85        15.40 o                         
   7   9   4         13.04          5.89        16.10 o                         
   8   9   4          0.00         13.17        16.84 o                         
   9   9   4          0.99          6.11        17.88 o                         
  10   9   4          3.39         19.48        24.32 o                         
 -12  10   4         24.28         40.47        15.19 o                         
 -11  10   4          2.13          4.23        14.62 o                         
 -10  10   4          0.05         17.59        15.56 o                         
  -9  10   4          1.84          9.98        15.20 o                         
  -8  10   4         18.87         13.53        13.82 o                         
  -7  10   4          0.53         23.03        12.44 o                         
  -6  10   4         37.31         38.49        13.42 o                         
  -5  10   4        108.64         83.75        13.43 o                         
  -4  10   4          1.62          0.89        12.35 o                         
  -3  10   4         12.30         29.19        13.33 o                         
  -2  10   4         42.97         51.75        14.63 o                         
  -1  10   4         10.66         45.65        14.64 o                         
   0  10   4          9.28         15.44        13.68 o                         
   1  10   4         80.69         96.83        13.43 o                         
   2  10   4         22.61         11.84        13.79 o                         
   3  10   4         58.39         58.16        14.24 o                         
   4  10   4          9.03         22.18        14.61 o                         
   5  10   4          2.66          2.41        13.91 o                         
   6  10   4          6.21          7.42        15.28 o                         
   7  10   4          0.00         15.95        15.89 o                         
   8  10   4          1.29         14.63        16.92 o                         
   9  10   4          0.04          3.17        17.92 o                         
  10  10   4          1.41          3.16        21.90 o                         
 -11  11   4          2.43          2.22        15.17 o                         
 -10  11   4          1.01         27.59        13.79 o                         
  -9  11   4          0.00         13.93        14.32 o                         
  -8  11   4         16.94         22.69        13.06 o                         
  -7  11   4         14.88         29.63        21.17 o                         
  -6  11   4         80.73         68.07        13.10 o                         
  -5  11   4          4.16          0.61        12.09 o                         
  -4  11   4         87.46        100.20        11.83 o                         
  -3  11   4         27.30         38.08        14.93 o                         
  -2  11   4          0.54         -6.02        13.23 o                         
  -1  11   4          1.46         -5.87        15.17 o                         
   0  11   4          8.83         19.78        13.84 o                         
   1  11   4          0.02          3.84        12.34 o                         
   2  11   4        108.82        126.20        14.26 o                         
   3  11   4          2.44         14.82        13.87 o                         
   4  11   4          1.20         16.45        14.39 o                         
   5  11   4         11.04         25.26        15.64 o                         
   6  11   4          0.25          7.86        15.41 o                         
   7  11   4          1.01          6.49        16.33 o                         
   8  11   4         10.02         12.72        16.77 o                         
   9  11   4          0.42         21.37        18.58 o                         
 -10  12   4          4.09         15.18        15.24 o                         
  -9  12   4          2.70         26.79        13.90 o                         
  -8  12   4          2.26         10.46        13.73 o                         
  -7  12   4          1.34         20.11        12.42 o                         
  -6  12   4         20.57         33.17        14.03 o                         
  -5  12   4        109.91        111.79        14.64 o                         
  -4  12   4          9.15         26.50        12.70 o                         
  -3  12   4          0.00         11.52        14.26 o                         
  -2  12   4          7.07          0.79        15.24 o                         
  -1  12   4         16.37         39.21        13.85 o                         
   0  12   4          0.31          0.76        14.31 o                         
   1  12   4          1.98          6.59        14.35 o                         
   2  12   4         20.63         19.29        14.04 o                         
   3  12   4         50.99         41.29        13.92 o                         
   4  12   4          8.43         28.40        13.97 o                         
   5  12   4          5.17         27.20        14.55 o                         
   6  12   4          0.40        -10.71        15.52 o                         
   7  12   4          4.93          3.07        17.43 o                         
  -9  13   4          1.09         25.34        15.47 o                         
  -8  13   4          3.18         20.66        15.60 o                         
  -7  13   4         24.79         21.41        14.99 o                         
  -6  13   4          3.22         22.34        14.65 o                         
  -5  13   4          1.62          0.86        13.79 o                         
  -4  13   4          0.27          0.09        15.78 o                         
  -3  13   4          0.24         15.35        15.65 o                         
  -2  13   4          8.78         10.52        15.80 o                         
  -1  13   4          0.00         12.45        13.43 o                         
   0  13   4          7.05         13.52        14.73 o                         
   1  13   4        110.23         93.59        14.83 o                         
   2  13   4         14.91         13.43        15.07 o                         
   3  13   4        115.87         92.05        14.91 o                         
   4  13   4         44.66         59.92        16.35 o                         
   5  13   4          6.02          4.23        15.43 o                         
   6  13   4         11.84         20.61        17.24 o                         
  -7  14   4          0.32          5.67        14.32 o                         
  -6  14   4          0.00         16.25        15.37 o                         
  -5  14   4          2.59         12.35        15.59 o                         
  -4  14   4          0.85         16.43        14.93 o                         
  -3  14   4          3.91          5.94        16.34 o                         
  -2  14   4          5.16          6.05        14.99 o                         
  -1  14   4          2.09         -0.93        15.53 o                         
   0  14   4          0.18          4.46        15.48 o                         
   1  14   4         58.82         47.80        14.87 o                         
   2  14   4          0.00         27.06        14.84 o                         
   3  14   4         34.34         20.32        15.32 o                         
   4  14   4         10.70         15.35        15.64 o                         
  -3  15   4          9.78         26.65        14.58 o                         
  -2  15   4          7.53          9.14        15.64 o                         
  -1  15   4         21.48         27.94        15.84 o                         
   0  15   4         10.18         -1.41        15.75 o                         
 -15   1   5         71.97         82.66        15.68 o                         
 -14   1   5          0.95         19.19        14.65 o                         
 -13   1   5          0.16          0.76        14.23 o                         
 -12   1   5         15.68          9.75        11.96 o                         
 -11   1   5          3.75          9.16        12.75 o                         
 -10   1   5          2.26         28.03        13.02 o                         
  -9   1   5        170.75        145.20        11.57 o                         
  -8   1   5          5.50         -0.83        11.02 o                         
  -7   1   5         57.18         51.19        11.61 o                         
  -6   1   5         16.49         23.10        11.74 o                         
  -5   1   5          0.01          5.43        11.30 o                         
  -4   1   5          0.84         -4.31        12.40 o                         
  -3   1   5          0.93          2.43        12.32 o                         
  -2   1   5          5.52          7.25        12.82 o                         
  -1   1   5          0.83         10.98        13.15 o                         
   0   1   5         36.64         34.82        14.93 o                         
   1   1   5          5.60          2.44        15.46 o                         
   2   1   5         76.63         78.41        15.49 o                         
   3   1   5        137.36        153.73        17.62 o                         
   4   1   5          8.56         19.61        20.94 o                         
   5   1   5         22.09         26.39        20.13 o                         
   6   1   5         38.53         36.33        21.53 o                         
   7   1   5          1.23          6.06        25.11 o                         
   8   1   5         61.44         70.32        41.99 o                         
 -15   2   5         42.45         45.79        15.67 o                         
 -14   2   5         22.17         30.61        14.98 o                         
 -13   2   5         20.44         28.80        14.34 o                         
 -12   2   5         35.43         55.01        13.94 o                         
 -11   2   5         56.93         70.39        14.00 o                         
 -10   2   5         77.63         79.17        13.69 o                         
  -9   2   5        216.08        200.00        13.34 o                         
  -8   2   5        177.54        203.17        13.27 o                         
  -7   2   5        288.42        292.03        12.67 o                         
  -6   2   5         78.11         91.55        11.21 o                         
  -5   2   5        134.78        139.25        12.34 o                         
  -4   2   5         20.93         29.79        12.51 o                         
  -3   2   5         20.31         36.35        12.91 o                         
  -2   2   5          0.45          4.25        13.16 o                         
  -1   2   5         15.77         27.20        13.18 o                         
   0   2   5          0.01          2.89        14.05 o                         
   1   2   5        176.35        197.15        15.47 o                         
   2   2   5         76.94         71.57        16.10 o                         
   3   2   5         34.82         40.85        16.86 o                         
   4   2   5         57.69         57.85        18.40 o                         
   5   2   5         22.45         24.44        20.03 o                         
   6   2   5          4.50          6.17        20.80 o                         
   7   2   5          0.21         -2.94        25.75 o                         
   8   2   5          9.07         24.66        34.41 o                         
   9   2   5          6.58         15.68        78.38 o                         
 -14   3   5         31.21         32.84        14.96 o                         
 -13   3   5         38.01         41.05        14.47 o                         
 -12   3   5          0.01          6.47        14.07 o                         
 -11   3   5          0.34          7.78        11.92 o                         
 -10   3   5         20.58         40.30        11.72 o                         
  -9   3   5        603.27        572.20        15.09 o                         
  -8   3   5        119.14        119.77        13.05 o                         
  -7   3   5        217.53        227.24        12.51 o                         
  -6   3   5         43.57         38.90        13.02 o                         
  -5   3   5         26.38         23.69        12.73 o                         
  -4   3   5          5.14         12.04        12.26 o                         
  -3   3   5         42.78         46.39        12.01 o                         
  -2   3   5          0.29         13.88        12.19 o                         
  -1   3   5         23.30         32.73        13.16 o                         
   0   3   5         51.54         66.01        14.27 o                         
   1   3   5        252.32        258.17        16.04 o                         
   2   3   5        393.14        393.26        17.24 o                         
   3   3   5        466.41        493.34        19.48 o                         
   4   3   5          4.00         11.31        18.10 o                         
   5   3   5          1.69          8.29        18.89 o                         
   6   3   5          2.88          0.99        21.97 o                         
   7   3   5         25.62         42.79        23.28 o                         
   8   3   5         42.35         49.18        34.35 o                         
   9   3   5         14.18         30.36        39.83 o                         
 -14   4   5          1.13         13.44        14.91 o                         
 -13   4   5          8.67         15.41        14.52 o                         
 -12   4   5          0.00         24.14        14.12 o                         
 -11   4   5         49.16         52.38        12.88 o                         
 -10   4   5          8.39         28.12        13.64 o                         
  -9   4   5        131.42        118.51        13.49 o                         
  -8   4   5         23.18         36.51        11.97 o                         
  -7   4   5        176.31        180.83        12.40 o                         
  -6   4   5          0.00          0.39        12.07 o                         
  -5   4   5          5.80          7.67        11.71 o                         
  -4   4   5         53.58         57.84        12.10 o                         
  -3   4   5         78.12         66.44        12.38 o                         
  -2   4   5          8.51         20.64        12.52 o                         
  -1   4   5        119.90        137.44        13.07 o                         
   0   4   5        214.52        237.46        14.62 o                         
   1   4   5        416.86        388.03        14.37 o                         
   2   4   5        191.31        153.28        15.09 o                         
   3   4   5        469.10        475.41        18.38 o                         
   4   4   5         25.23         40.74        18.58 o                         
   5   4   5          8.21         13.25        19.83 o                         
   6   4   5         22.87         17.28        20.89 o                         
   7   4   5          2.91          2.73        23.95 o                         
   8   4   5          0.13         13.08        32.07 o                         
   9   4   5          5.32         15.16        36.79 o                         
  10   4   5          3.29         16.16        44.56 o                         
 -14   5   5         23.55         56.51        15.59 o                         
 -13   5   5          0.58          5.13        14.73 o                         
 -12   5   5          0.19          1.24        14.04 o                         
 -11   5   5          0.19         29.09        13.78 o                         
 -10   5   5         42.64         48.40        12.08 o                         
  -9   5   5         72.13         72.55        12.03 o                         
  -8   5   5          0.53          9.36        12.05 o                         
  -7   5   5          1.07          5.65        11.17 o                         
  -6   5   5          2.05         16.20        11.16 o                         
  -5   5   5         63.09         59.14        12.83 o                         
  -4   5   5         12.00         18.46        11.67 o                         
  -3   5   5          6.40          7.44        12.67 o                         
  -2   5   5        179.58        196.54        13.48 o                         
  -1   5   5        104.76         96.99        13.65 o                         
   0   5   5         54.38         64.96        15.51 o                         
   1   5   5          6.45          1.61        13.78 o                         
   2   5   5         89.56         81.20        14.64 o                         
   3   5   5        367.56        364.34        16.53 o                         
   4   5   5          0.82         15.32        18.52 o                         
   5   5   5          6.26         11.21        18.07 o                         
   6   5   5          0.16         11.75        18.21 o                         
   7   5   5         15.02         12.77        23.47 o                         
   8   5   5          4.95         22.96        30.00 o                         
   9   5   5          1.61          7.32        31.34 o                         
  10   5   5          0.03         12.59        53.95 o                         
 -13   6   5         19.35         20.27        13.26 o                         
 -12   6   5         16.64          8.41        13.23 o                         
 -11   6   5          0.02        -11.32        12.95 o                         
 -10   6   5         27.60         30.27        12.86 o                         
  -9   6   5         21.43         41.58        11.65 o                         
  -8   6   5         60.36         61.74        12.58 o                         
  -7   6   5          4.41          4.98        13.29 o                         
  -6   6   5         21.13         31.55        12.09 o                         
  -5   6   5        432.36        406.86        14.21 o                         
  -4   6   5         46.57         48.66        13.25 o                         
  -3   6   5         17.89         38.23        13.56 o                         
  -2   6   5         43.83         42.18        12.16 o                         
  -1   6   5         58.55         60.64        13.37 o                         
   0   6   5        192.75        199.00        15.07 o                         
   1   6   5          0.10         10.56        13.58 o                         
   2   6   5          0.09          3.31        13.62 o                         
   3   6   5        107.53        108.46        15.00 o                         
   4   6   5          7.15         14.10        16.29 o                         
   5   6   5          3.64         14.89        18.18 o                         
   6   6   5         18.24         28.77        18.26 o                         
   7   6   5          7.06         19.02        21.88 o                         
   8   6   5          0.01         10.19        21.40 o                         
   9   6   5          0.53         11.83        27.69 o                         
  10   6   5          2.44         14.20        55.63 o                         
 -13   7   5          1.94         19.92        14.30 o                         
 -12   7   5         15.40         35.52        13.54 o                         
 -11   7   5         16.87         22.61        12.53 o                         
 -10   7   5         11.24         23.66        12.92 o                         
  -9   7   5         21.85         37.49        13.84 o                         
  -8   7   5         47.46         45.36        13.94 o                         
  -7   7   5         17.11         20.83        12.69 o                         
  -6   7   5         10.17         34.89        12.37 o                         
  -5   7   5        115.08        114.89        13.19 o                         
  -4   7   5         12.57         22.22        12.48 o                         
  -3   7   5          2.63          6.71        13.10 o                         
  -2   7   5         53.52         65.46        13.16 o                         
  -1   7   5         43.11         49.80        15.16 o                         
   0   7   5          1.09         -0.70        14.36 o                         
   1   7   5         64.73         79.57        14.03 o                         
   2   7   5          2.48         15.84        15.72 o                         
   3   7   5          0.20          1.52        15.99 o                         
   4   7   5          0.00         10.49        14.40 o                         
   5   7   5          0.28          8.37        17.35 o                         
   6   7   5         32.93         36.31        17.88 o                         
   7   7   5          1.30         17.62        19.66 o                         
   8   7   5         19.75         22.77        21.76 o                         
   9   7   5          2.01          2.49        22.69 o                         
 -12   8   5         15.88          8.50        11.65 o                         
 -11   8   5          0.03          2.75        12.56 o                         
 -10   8   5          0.01         20.18        12.32 o                         
  -9   8   5          1.68          4.17        12.89 o                         
  -8   8   5          1.60          1.87        12.81 o                         
  -7   8   5          0.30         11.64        13.64 o                         
  -6   8   5          6.51         21.01        13.24 o                         
  -5   8   5         39.38         55.68        13.65 o                         
  -4   8   5          4.67         16.51        13.03 o                         
  -3   8   5          6.38         14.65        12.24 o                         
  -2   8   5         18.02         34.94        13.99 o                         
  -1   8   5          0.05          5.42        14.75 o                         
   0   8   5         11.86         32.10        13.42 o                         
   1   8   5         39.89         31.17        15.34 o                         
   2   8   5          1.34         12.41        14.00 o                         
   3   8   5         21.78         35.07        15.45 o                         
   4   8   5         14.52         21.78        15.84 o                         
   5   8   5         13.10         24.61        16.29 o                         
   6   8   5         16.31         10.52        17.55 o                         
   7   8   5          1.02         -1.61        18.67 o                         
   8   8   5          0.04          2.44        19.05 o                         
   9   8   5          4.39         18.23        29.04 o                         
 -11   9   5          2.25         29.48        15.28 o                         
 -10   9   5          4.10         14.62        12.86 o                         
  -9   9   5         10.03         28.94        13.59 o                         
  -8   9   5          1.28          9.13        12.13 o                         
  -7   9   5         10.80          1.12        12.05 o                         
  -6   9   5         10.20         13.43        13.88 o                         
  -5   9   5          0.95        -12.75        13.69 o                         
  -4   9   5         42.74         25.29        12.77 o                         
  -3   9   5          2.95         16.45        13.27 o                         
  -2   9   5          9.40         23.89        14.91 o                         
  -1   9   5          3.18          6.75        16.38 o                         
   0   9   5          6.34         15.17        13.92 o                         
   1   9   5          3.46         27.16        14.30 o                         
   2   9   5         13.75         26.16        14.64 o                         
   3   9   5          0.98         15.81        15.37 o                         
   4   9   5          2.82         11.25        15.78 o                         
   5   9   5         22.86         45.75        15.82 o                         
   6   9   5         23.02         35.81        17.63 o                         
   7   9   5          0.73          3.42        17.40 o                         
   8   9   5          7.61         14.70        20.33 o                         
 -10  10   5         14.89         19.84        15.36 o                         
  -9  10   5          0.87         19.01        14.90 o                         
  -8  10   5         10.91          6.33        13.67 o                         
  -7  10   5          0.18         17.39        12.40 o                         
  -6  10   5         12.27         19.17        14.22 o                         
  -5  10   5         63.79         51.96        15.51 o                         
  -4  10   5          4.49          1.14        15.28 o                         
  -3  10   5          3.37         20.41        17.94 o                         
  -2  10   5          0.05         12.08        13.69 o                         
  -1  10   5          0.27          7.86        15.96 o                         
   0  10   5         17.81          7.57        14.30 o                         
   1  10   5          5.09         32.18        14.71 o                         
   2  10   5         21.11         24.85        14.22 o                         
   3  10   5          1.52         23.75        15.58 o                         
   4  10   5          0.04         11.73        15.68 o                         
   5  10   5         24.65         33.51        17.47 o                         
   6  10   5          0.49         18.33        16.64 o                         
   7  10   5          2.39          5.07        18.46 o                         
  -9  11   5          0.90         11.98        16.48 o                         
  -8  11   5          9.49         28.58        15.20 o                         
  -7  11   5          0.48         -9.92        16.39 o                         
  -6  11   5         33.95         32.83        14.73 o                         
  -5  11   5          1.06          6.59        13.26 o                         
  -4  11   5          0.05         -1.17        14.20 o                         
  -3  11   5          5.08          7.90        15.80 o                         
  -2  11   5          7.16         13.04        15.78 o                         
  -1  11   5         30.33         32.63        14.38 o                         
   0  11   5          3.47         12.28        14.86 o                         
   1  11   5          0.02         11.35        15.33 o                         
   2  11   5          6.34         11.22        16.03 o                         
   3  11   5          0.78         16.72        15.29 o                         
   4  11   5          0.39          0.78        16.90 o                         
   5  11   5          0.17         17.63        17.27 o                         
   6  11   5         18.06         26.31        17.39 o                         
  -7  12   5          1.20         13.24        14.34 o                         
  -6  12   5          0.13          8.96        15.27 o                         
  -5  12   5          3.03         30.28        15.59 o                         
  -4  12   5          1.08          3.17        16.42 o                         
  -3  12   5          1.72         25.57        16.16 o                         
  -2  12   5          4.44          5.23        15.01 o                         
  -1  12   5          6.52          1.61        14.03 o                         
   0  12   5          6.36         15.31        14.86 o                         
   1  12   5          4.97          5.21        15.02 o                         
   2  12   5          2.62         -3.91        16.59 o                         
   3  12   5          8.52         23.83        15.75 o                         
   4  12   5          0.09          8.15        16.86 o                         
  -5  13   5         11.92         34.56        17.04 o                         
  -4  13   5          4.70         24.63        15.94 o                         
  -3  13   5          0.44          2.76        17.03 o                         
  -2  13   5         40.78         44.09        14.08 o                         
  -1  13   5         12.63         17.92        15.70 o                         
   0  13   5         19.31         35.02        15.34 o                         
   1  13   5          7.34         21.70        16.15 o                         
 -12   0   6         10.39         12.04        21.45 o                         
 -10   0   6         14.61         22.49        17.37 o                         
  -8   0   6         33.37         28.63        16.86 o                         
  -6   0   6          0.97          8.64        16.69 o                         
  -4   0   6         35.90         59.56        19.43 o                         
  -2   0   6        108.23        110.31        20.78 o                         
   0   0   6         43.25         73.19        21.30 o                         
   2   0   6        339.09        352.99        24.86 o                         
   4   0   6        313.09        309.45        29.06 o                         
   6   0   6          0.47          2.67        35.88 o                         
   8   0   6          9.07         14.70        49.99 o                         
 -13   1   6         14.32         20.94        15.91 o                         
 -12   1   6          1.74         -7.89        14.04 o                         
 -11   1   6          6.76         30.60        14.57 o                         
 -10   1   6          3.83          7.45        14.11 o                         
  -9   1   6          0.16         13.24        13.00 o                         
  -8   1   6         34.56         47.87        13.51 o                         
  -7   1   6          3.98          6.29        13.47 o                         
  -6   1   6         46.71         61.97        13.40 o                         
  -5   1   6          9.79         17.25        13.72 o                         
  -4   1   6         14.03         23.26        13.57 o                         
  -3   1   6         12.42         15.25        12.85 o                         
  -2   1   6         18.18         44.66        14.00 o                         
  -1   1   6          0.74          6.11        15.19 o                         
   0   1   6         10.50          8.94        17.34 o                         
   1   1   6         15.51         22.42        17.17 o                         
   2   1   6         24.73         18.89        17.85 o                         
   3   1   6         21.17         25.13        17.84 o                         
   4   1   6         63.86         53.46        18.35 o                         
   5   1   6          1.72         11.85        21.36 o                         
   6   1   6          0.07         22.07        23.59 o                         
   7   1   6          1.26          4.43        26.32 o                         
   8   1   6          0.23         13.26        34.50 o                         
 -12   2   6          0.08         -0.99        15.25 o                         
 -11   2   6          0.52         12.75        14.75 o                         
 -10   2   6         21.62         18.07        12.30 o                         
  -9   2   6          1.17         -6.96        13.65 o                         
  -8   2   6         49.19         56.58        12.78 o                         
  -7   2   6          1.26         -0.90        13.65 o                         
  -6   2   6         21.36         19.82        12.80 o                         
  -5   2   6         24.81         24.58        13.06 o                         
  -4   2   6         33.19         43.85        13.47 o                         
  -3   2   6          6.31         24.94        14.11 o                         
  -2   2   6         11.46         18.65        13.34 o                         
  -1   2   6          1.06          6.90        14.54 o                         
   0   2   6          7.35         17.40        15.46 o                         
   1   2   6        120.33        120.18        17.81 o                         
   2   2   6         19.90         23.99        18.30 o                         
   3   2   6         45.79         45.49        17.51 o                         
   4   2   6         17.25         26.87        18.99 o                         
   5   2   6          1.60         -4.08        20.21 o                         
   6   2   6          2.95         10.53        22.98 o                         
   7   2   6          1.09         12.96        30.25 o                         
   8   2   6          9.26         24.30        40.68 o                         
 -12   3   6          0.74         15.35        15.28 o                         
 -11   3   6          1.82         15.82        14.75 o                         
 -10   3   6          2.89          6.07        12.80 o                         
  -9   3   6         18.44         36.83        14.04 o                         
  -8   3   6         33.82         39.87        13.88 o                         
  -7   3   6          7.45         16.22        13.63 o                         
  -6   3   6         62.76         50.23        11.45 o                         
  -5   3   6          5.65         18.27        14.00 o                         
  -4   3   6        110.15        113.27        14.39 o                         
  -3   3   6          4.57         32.45        13.83 o                         
  -2   3   6          2.36         19.98        14.61 o                         
  -1   3   6          1.01         29.75        15.20 o                         
   0   3   6         11.46         15.57        15.65 o                         
   1   3   6          5.61         16.15        16.61 o                         
   2   3   6          0.92         -3.09        17.16 o                         
   3   3   6         26.77         32.42        19.53 o                         
   4   3   6         51.99         68.05        18.30 o                         
   5   3   6          0.02         -8.11        22.08 o                         
   6   3   6          0.22          0.18        22.22 o                         
   7   3   6          6.33         14.70        25.70 o                         
   8   3   6          0.84         -7.37        38.25 o                         
 -12   4   6          3.47         -0.64        15.34 o                         
 -11   4   6         31.38         31.22        15.15 o                         
 -10   4   6          1.98         26.78        13.58 o                         
  -9   4   6          0.88         12.78        13.17 o                         
  -8   4   6         15.05         20.65        14.54 o                         
  -7   4   6         24.01         32.24        13.75 o                         
  -6   4   6          3.78         14.81        12.76 o                         
  -5   4   6          0.67         10.67        12.58 o                         
  -4   4   6        120.04        113.03        13.86 o                         
  -3   4   6          5.49          6.26        13.86 o                         
  -2   4   6          0.75         10.31        14.86 o                         
  -1   4   6          0.51         -0.96        15.20 o                         
   0   4   6          1.83         14.38        17.42 o                         
   1   4   6          2.19          9.30        16.28 o                         
   2   4   6         46.09         48.35        17.31 o                         
   3   4   6         53.62         44.73        21.10 o                         
   4   4   6          3.99          4.74        20.52 o                         
   5   4   6          1.15         11.51        20.51 o                         
   6   4   6          2.27         15.32        23.14 o                         
   7   4   6          3.82         16.47        25.43 o                         
   8   4   6          0.30          7.37        33.47 o                         
 -11   5   6         19.81         14.20        13.45 o                         
 -10   5   6          4.10          1.74        13.71 o                         
  -9   5   6          0.80         19.74        16.34 o                         
  -8   5   6         50.14         65.30        14.29 o                         
  -7   5   6         14.87          6.00        14.05 o                         
  -6   5   6          2.81          4.90        12.06 o                         
  -5   5   6          0.40          6.19        11.52 o                         
  -4   5   6         17.94         18.94        12.87 o                         
  -3   5   6          3.53         16.23        12.89 o                         
  -2   5   6          4.64         11.90        14.19 o                         
  -1   5   6          2.60          9.41        14.61 o                         
   0   5   6          2.55         16.83        14.73 o                         
   1   5   6          6.20         30.82        15.26 o                         
   2   5   6         29.74         31.18        19.97 o                         
   3   5   6          2.71         26.62        19.78 o                         
   4   5   6          0.35         -0.10        20.35 o                         
   5   5   6         12.43         17.63        22.71 o                         
   6   5   6         12.91         13.83        24.08 o                         
   7   5   6          0.41         14.15        25.90 o                         
 -11   6   6         15.77         16.16        15.55 o                         
 -10   6   6         21.95         42.49        14.08 o                         
  -9   6   6         26.93         29.18        12.82 o                         
  -8   6   6        129.78        126.53        16.19 o                         
  -7   6   6         26.06         40.37        12.90 o                         
  -6   6   6        121.63        116.98        13.06 o                         
  -5   6   6          0.00          4.64        10.95 o                         
  -4   6   6          2.35          4.18        12.71 o                         
  -3   6   6          0.16         16.77        12.87 o                         
  -2   6   6          6.91         22.76        13.45 o                         
  -1   6   6          0.22         -0.47        14.30 o                         
   0   6   6         10.15         21.25        14.27 o                         
   1   6   6          6.74          8.35        14.52 o                         
   2   6   6          0.08          2.58        15.13 o                         
   3   6   6         10.85         20.06        18.18 o                         
   4   6   6         16.29         16.80        22.89 o                         
   5   6   6          0.09         19.95        21.25 o                         
   6   6   6          4.76          8.69        24.11 o                         
   7   6   6          1.54         18.79        26.71 o                         
 -10   7   6         34.28         41.21        13.34 o                         
  -9   7   6         72.62         85.67        13.05 o                         
  -8   7   6         91.26         92.52        13.84 o                         
  -7   7   6          3.61          5.26        13.35 o                         
  -6   7   6          9.09         28.64        13.45 o                         
  -5   7   6         11.59         19.09        12.92 o                         
  -4   7   6          7.71         20.94        14.17 o                         
  -3   7   6          0.03         13.80        14.44 o                         
  -2   7   6          8.47         31.06        15.14 o                         
  -1   7   6          0.78         14.87        15.76 o                         
   0   7   6          0.40          4.47        14.84 o                         
   1   7   6          1.55         12.64        15.71 o                         
   2   7   6          3.61         18.17        15.57 o                         
   3   7   6          4.03          9.66        18.21 o                         
   4   7   6          0.84         24.86        18.73 o                         
   5   7   6          2.50         26.83        20.87 o                         
   6   7   6         10.22         28.54        22.18 o                         
  -9   8   6          3.75          7.70        13.17 o                         
  -8   8   6         18.85         18.60        12.30 o                         
  -7   8   6         65.83         77.23        15.43 o                         
  -6   8   6         11.92         18.08        15.06 o                         
  -5   8   6         25.25         19.65        14.46 o                         
  -4   8   6          3.93         19.22        13.37 o                         
  -3   8   6         15.41         21.52        14.17 o                         
  -2   8   6          3.43         10.70        16.53 o                         
  -1   8   6         45.65         34.03        15.93 o                         
   0   8   6         70.80         90.37        15.49 o                         
   1   8   6          2.82          3.87        16.88 o                         
   2   8   6          3.71          7.26        16.77 o                         
   3   8   6          2.85         19.77        16.46 o                         
   4   8   6          4.64          2.01        18.19 o                         
   5   8   6          6.57         20.07        19.58 o                         
  -8   9   6          0.14          9.95        15.53 o                         
  -7   9   6          4.32         16.34        13.81 o                         
  -6   9   6          1.98          2.19        13.79 o                         
  -5   9   6         13.92         19.58        13.78 o                         
  -4   9   6         12.19         36.11        14.58 o                         
  -3   9   6          2.98         34.31        16.74 o                         
  -2   9   6         14.42         33.13        14.73 o                         
  -1   9   6         11.03         26.83        19.40 o                         
   0   9   6          7.83         18.16        16.97 o                         
   1   9   6         17.57         33.51        15.87 o                         
   2   9   6          0.04          6.30        16.97 o                         
   3   9   6          0.01         16.61        17.76 o                         
   4   9   6          3.99         11.10        17.99 o                         
  -6  10   6          0.00         -9.44        15.40 o                         
  -5  10   6          0.18         14.01        14.59 o                         
  -4  10   6         16.29         24.56        13.40 o                         
  -3  10   6          9.83         22.77        19.22 o                         
  -2  10   6          6.94         20.31        18.81 o                         
  -1  10   6         47.74         50.04        15.57 o                         
   0  10   6         15.12         17.48        15.28 o                         
   1  10   6          0.62         19.68        16.33 o                         
   2  10   6          6.76         16.61        16.93 o                         
  -9   1   7          1.07         -4.54        14.11 o                         
  -8   1   7          0.03         -3.60        15.95 o                         
  -7   1   7          0.23         19.11        14.86 o                         
  -6   1   7         13.28         23.29        15.65 o                         
  -5   1   7         34.97         46.70        15.11 o                         
  -4   1   7         38.94         46.73        15.64 o                         
  -3   1   7         60.32        108.02        17.50 o                         
  -2   1   7          5.64          9.44        16.38 o                         
  -1   1   7          0.59         10.35        17.38 o                         
   0   1   7          0.03         13.87        21.82 o                         
   1   1   7         11.30         32.15        18.90 o                         
   2   1   7          0.12          4.69        19.02 o                         
   3   1   7          5.53         39.77        20.72 o                         
   4   1   7          7.95          6.49        21.70 o                         
  -9   2   7          7.57         10.32        14.30 o                         
  -8   2   7          1.74         25.59        15.49 o                         
  -7   2   7          0.23         11.75        15.32 o                         
  -6   2   7          1.39          9.63        15.31 o                         
  -5   2   7         22.09         35.89        15.83 o                         
  -4   2   7         21.78         39.87        15.56 o                         
  -3   2   7          0.09          1.16        15.83 o                         
  -2   2   7          3.02          9.39        15.69 o                         
  -1   2   7          1.67          4.44        18.28 o                         
   0   2   7          4.61         14.73        19.63 o                         
   1   2   7          7.83         16.03        18.13 o                         
   2   2   7         93.77         81.68        18.86 o                         
   3   2   7         29.13         32.16        19.69 o                         
   4   2   7         28.76         29.50        21.70 o                         
  -8   3   7          4.24          9.22        15.36 o                         
  -7   3   7          0.01         16.91        15.28 o                         
  -6   3   7          0.13         -9.45        13.47 o                         
  -5   3   7         20.14         33.64        14.28 o                         
  -4   3   7          0.21         21.37        15.44 o                         
  -3   3   7          1.46         15.29        15.65 o                         
  -2   3   7          7.71          3.88        15.93 o                         
  -1   3   7         13.23         27.59        17.54 o                         
   0   3   7          1.44          9.30        18.08 o                         
   1   3   7          3.12         34.72        18.38 o                         
   2   3   7         75.67         70.95        19.50 o                         
   3   3   7          6.10         -5.82        20.84 o                         
  -8   4   7          1.45         24.10        13.47 o                         
  -7   4   7          1.37          8.33        15.91 o                         
  -6   4   7          2.14         10.29        15.62 o                         
  -5   4   7          4.08          5.87        15.18 o                         
  -4   4   7          3.34         20.05        15.20 o                         
  -3   4   7          0.25         21.13        15.75 o                         
  -2   4   7          0.30          7.41        16.17 o                         
  -1   4   7          0.09         19.90        17.59 o                         
   0   4   7         25.91         26.51        19.35 o                         
   1   4   7          6.87         20.36        19.08 o                         
   2   4   7         32.34         21.90        19.66 o                         
   3   4   7          2.05         13.66        22.42 o                         
  -7   5   7         13.93         11.51        16.51 o                         
  -6   5   7          8.90         11.77        15.11 o                         
  -5   5   7          5.69          1.71        13.71 o                         
  -4   5   7          7.46         16.67        15.70 o                         
  -3   5   7          0.11         26.79        16.18 o                         
  -2   5   7          1.01         27.45        17.27 o                         
  -1   5   7          0.33         21.43        17.67 o                         
   0   5   7          0.00         -5.17        17.79 o                         
   1   5   7         16.47         26.59        20.30 o                         
   2   5   7         11.40          8.58        19.22 o                         
  -6   6   7          3.02          1.55        15.36 o                         
  -5   6   7          2.54         20.51        15.70 o                         
  -4   6   7         16.78         28.37        16.24 o                         
  -3   6   7          9.29          5.19        16.56 o                         
  -2   6   7          0.61         14.19        17.43 o                         
  -1   6   7          7.20         17.55        17.05 o                         
   0   6   7          4.18         17.07        17.50 o                         
   1   6   7         11.98         18.14        19.43 o                         
                                                                                
